# Supplementary material for: Thermal Proteome Profiling Reveals Meltome Upon NLRP3 Inflammasome Activation
Source: Mol Cell Proteomics. 2025 Apr 16;24(5):100972. doi: 10.1016/j.mcpro.2025.100972 (PMC12148412; doi:10.1016/j.mcpro.2025.100972)
Supplement: Supplemental Table S2 [file mmc2.xlsx]

## Sheet: Info
Supplementary Table 2: Differential Protein Abundance and Thermal Stability Changes During NLRP3 Inflammasome Activation
2A: Differentially abundant proteins in LPS vs control
2B: Proteins with altered thermal stability in LPS vs control
2C: Differentially abundant proteins in nigericin vs control
2D: Proteins with altered thermal stability in nigericin vs control
2E: Differentially abundant proteins in nigericin vs LPS
2F: Proteins with altered thermal stability in nigericin vs LPS
2G: NLRP3 pathway regulatory and interacting proteins

## Sheet: S2A
Gene Name	Group	logFC	P Value	FDR	Z-score	Hit
Abhd10	abundance	-1.06454	0.0189862	0.0310128	-2.5621	TRUE
Actr10	abundance	2.17015	0.00114506	1.99023e-06	4.35839	TRUE
Arhgef7	abundance	1.1134	0.0206073	0.0359642	2.09752	TRUE
Atg16l1	abundance	1.33214	0.0204198	0.0353704	2.56549	TRUE
Atg4b	abundance	1.11357	0.0178177	0.0278044	2.09787	TRUE
Atp5f1e	abundance	1.69184	0.00221965	5.09991e-05	3.33505	TRUE
Bloc1s1	abundance	-1.54846	0.00349239	0.000280106	-3.59741	TRUE
Bnip1	abundance	1.22212	0.0212027	0.0384255	2.33011	TRUE
Btf3l4	abundance	1.49086	0.00418064	0.000469886	2.90506	TRUE
Casp7	abundance	1.70742	0.00706334	0.00300128	3.36838	TRUE
Ccdc25	abundance	1.16612	0.0125632	0.0136723	2.2103	TRUE
Cd14	abundance	-1.17256	0.0223905	0.0435067	-2.79319	TRUE
Cd44	abundance	1.29229	0.0127076	0.0139388	2.48024	TRUE
Cfap36	abundance	1.56384	0.00378957	0.000363047	3.0612	TRUE
Clu	abundance	1.21871	0.0107069	0.00997806	2.32283	TRUE
Creg1	abundance	-1.11799	0.0184517	0.0295651	-2.67645	TRUE
Cyba	abundance	1.55204	0.00342249	0.000265038	3.03596	TRUE
Dad1	abundance	1.40566	0.00550341	0.0013102	2.72279	TRUE
Dcun1d1	abundance	1.53128	0.00671365	0.00256521	2.99155	TRUE
Ddx3x	abundance	1.07776	0.0176645	0.0273725	2.02126	TRUE
Dnase2	abundance	1.87436	0.00124692	2.3768e-06	3.72556	TRUE
Eif2b5	abundance	-1.12783	0.0147531	0.018886	-2.69751	TRUE
Esf1	abundance	1.09334	0.016522	0.0240878	2.05459	TRUE
Gid8	abundance	1.1048	0.0194125	0.0321412	2.07911	TRUE
Glmp	abundance	1.28187	0.00899094	0.00641856	2.45793	TRUE
Hebp1	abundance	1.49071	0.0040424	0.000433023	2.90474	TRUE
Hook3	abundance	1.17395	0.0121826	0.0129527	2.22705	TRUE
Hscb	abundance	1.89814	0.00117609	2.12155e-06	3.77642	TRUE
Krt1	abundance	1.16966	0.0127581	0.0140313	2.21788	TRUE
Kyat3	abundance	1.09987	0.0191895	0.031554	2.06857	TRUE
Lsm8	abundance	-1.3776	0.0131741	0.0147746	-3.23187	TRUE
Lyn	abundance	1.20242	0.0116928	0.0119939	2.28797	TRUE
Lyplal1	abundance	-1.21826	0.0116993	0.0120069	-2.89096	TRUE
Mccc2	abundance	-1.29128	0.0115097	0.0116271	-3.0472	TRUE
Metap1	abundance	1.23242	0.0141995	0.0172657	2.35215	TRUE
Mpeg1	abundance	1.56482	0.00325869	0.000229167	3.06331	TRUE
Ogfod1	abundance	1.15764	0.0134885	0.015315	2.19216	TRUE
Pam16	abundance	1.36861	0.010307	0.00914141	2.64351	TRUE
Papss1	abundance	1.08452	0.0190212	0.0311064	2.03572	TRUE
Pcyox1l	abundance	1.83869	0.00139521	3.96597e-06	3.64923	TRUE
Plcb3	abundance	-1.25043	0.0163736	0.0236545	-2.9598	TRUE
Ppfibp1	abundance	1.06197	0.019191	0.031558	1.98748	TRUE
Ppp1cb	abundance	-1.2016	0.022116	0.042321	-2.85533	TRUE
Ppp1r8	abundance	2.00532	0.00240308	7.06021e-05	4.00573	TRUE
Prrc2a	abundance	1.25986	0.0132102	0.0148376	2.41085	TRUE
Psmg4	abundance	1.65178	0.00431992	0.00050555	3.24935	TRUE
Ptp4a2	abundance	1.4379	0.00605918	0.00184421	2.79177	TRUE
Pxn	abundance	1.24942	0.0135724	0.015456	2.38853	TRUE
C11orf54	abundance	1.16254	0.0128579	0.0142124	2.20264	TRUE
Rab7b	abundance	1.0835	0.0192891	0.0318172	2.03354	TRUE
Rbm17	abundance	1.48019	0.00426613	0.000491972	2.88224	TRUE
Rnf114	abundance	1.62154	0.00266782	0.00010798	3.18465	TRUE
Rpl19	abundance	1.63781	0.00423446	0.000483861	3.21947	TRUE
Rwdd1	abundance	1.20253	0.0109883	0.0105623	2.28821	TRUE
Samsn1	abundance	1.31151	0.00795342	0.00445356	2.52135	TRUE
Sh3pxd2b	abundance	1.33966	0.015451	0.0209425	2.58157	TRUE
Slamf7	abundance	1.56766	0.00906518	0.00656694	3.06939	TRUE
Slc7a6os	abundance	1.09519	0.0182847	0.0291057	2.05856	TRUE
Snrpd3	abundance	-1.67088	0.00302801	0.000178945	-3.85933	TRUE
Srsf1	abundance	1.16599	0.0161162	0.0229007	2.21003	TRUE
Stom	abundance	1.91969	0.00853311	0.00552329	3.82254	TRUE
Stx6	abundance	-1.46979	0.0134553	0.0152588	-3.4291	TRUE
Tapbp	abundance	2.00563	0.0100106	0.00851981	4.00639	TRUE
Tbce	abundance	-1.51342	0.0128962	0.0142816	-3.52246	TRUE
Tecr	abundance	1.25127	0.0102594	0.00904159	2.39247	TRUE
Tlr7	abundance	1.16372	0.0202896	0.0349565	2.20516	TRUE
Tor3a	abundance	1.64403	0.0144944	0.0181269	3.23278	TRUE
Trappc5	abundance	1.43497	0.00508554	0.000978798	2.78549	TRUE
Tuba1c	abundance	2.53855	0.000287265	3.90677e-11	5.14656	TRUE
Ube2j1	abundance	-1.22414	0.0186878	0.030209	-2.90355	TRUE
Usp25	abundance	1.80491	0.00652741	0.00235207	3.57695	TRUE
Was	abundance	1.09124	0.0184229	0.0294863	2.0501	TRUE
Zc3hav1	abundance	1.76234	0.0201553	0.0345286	3.48589	TRUE
Znf330	abundance	1.09246	0.0165775	0.0242496	2.05271	TRUE

## Sheet: S2B
Gene Name	Group	logFC	P Value	FDR	Z-score	Hit
Adk	stability	-3.41871	0.0123621	5.97488e-07	-2.34629	TRUE
Arfgap3	stability	5.32374	0.00790576	1.037e-10	3.8908	TRUE
Becn1	stability	2.87411	0.0168118	4.61985e-05	2.14317	TRUE
Ccdc22	stability	2.74771	0.0193241	0.000208198	2.053	TRUE
Cyfip1	stability	3.19888	0.0350616	0.0188489	2.37487	TRUE
Dlat	stability	-3.4382	0.0117405	3.01008e-07	-2.3602	TRUE
Dnajc24	stability	2.76093	0.018449	0.000127691	2.06242	TRUE
Drg2	stability	2.92787	0.0194322	0.000219946	2.18152	TRUE
Dstn	stability	-3.18999	0.0263313	0.0032647	-2.18312	TRUE
Eef1akmt1	stability	3.30155	0.0172731	6.15338e-05	2.44812	TRUE
Eloc	stability	2.90546	0.0324374	0.0117933	2.16554	TRUE
Ezr	stability	-3.24285	0.0173794	6.5398e-05	-2.22083	TRUE
FRRS1	stability	4.17588	0.0130306	1.39335e-06	3.07189	TRUE
Jpt1	stability	3.69677	0.0302151	0.0080359	2.73007	TRUE
Kpna3	stability	-4.75015	0.036749	0.0244456	-3.29618	TRUE
Krt10	stability	-7.71164	0.0172619	6.11345e-05	-5.40898	TRUE
Lrpprc	stability	-3.85623	0.0409921	0.0406664	-2.65844	TRUE
Mepce	stability	3.00937	0.0172465	6.05847e-05	2.23967	TRUE
Mvp	stability	-3.22331	0.0141413	4.37156e-06	-2.20689	TRUE
Nup155	stability	3.91457	0.0140194	3.93623e-06	2.88546	TRUE
Pcbd2	stability	2.6663	0.0232984	0.00125888	1.99491	TRUE
Pmm2	stability	-3.15977	0.0203268	0.0003424	-2.16156	TRUE
Ppp1r8	stability	-7.19068	0.0103068	3.33213e-08	-5.03732	TRUE
Ptpn23	stability	4.22212	0.0112324	1.6286e-07	3.10488	TRUE
Rack1	stability	-3.64423	0.0118755	3.42632e-07	-2.50718	TRUE
Rftn1	stability	2.87203	0.0307677	0.0088598	2.14169	TRUE
Rpl11	stability	-5.25619	0.00510886	6.01738e-13	-3.6572	TRUE
Rpl30	stability	-3.20729	0.0140064	3.8911e-06	-2.19546	TRUE
Sacm1l	stability	4.17766	0.00992616	1.75896e-08	3.07315	TRUE
Sema4d	stability	-6.20814	0.0123526	5.91878e-07	-4.33635	TRUE
Stx5	stability	3.88376	0.00987081	1.62958e-08	2.86348	TRUE
Taco1	stability	3.60736	0.0403633	0.0381544	2.66629	TRUE
Tbc1d17	stability	3.44951	0.0115835	2.54369e-07	2.55367	TRUE
Tln1	stability	4.5957	0.0178127	8.58461e-05	3.3714	TRUE
Vcpip1	stability	3.51996	0.0290454	0.0063671	2.60394	TRUE
Vps26c	stability	4.66742	0.00705985	5.71651e-12	3.42256	TRUE

## Sheet: S2C
Gene Name	Group	logFC	P Value	FDR	Z-score	Hit
Acot2	abundance	1.24443	0.326863	0.0264134	2.63223	TRUE
Acss2	abundance	1.36775	0.281217	0.0109466	2.89014	TRUE
Aimp2	abundance	-1.30074	0.305456	0.0181909	-2.69052	TRUE
Aldh7a1	abundance	1.39095	0.27314	0.00907622	2.93864	TRUE
Ap2m1	abundance	-1.36775	0.281217	0.0109467	-2.83067	TRUE
Apoo	abundance	-1.37039	0.280291	0.0107245	-2.83619	TRUE
Arih2	abundance	1.15709	0.361952	0.0491796	2.44958	TRUE
Arpc4	abundance	-1.28684	0.310651	0.0198801	-2.66146	TRUE
Atxn2	abundance	-1.67423	0.18718	0.000541267	-3.47161	TRUE
Bag2	abundance	-1.21643	0.337865	0.0310679	-2.5142	TRUE
Carnmt1	abundance	1.23275	0.331426	0.0283413	2.60779	TRUE
Chmp1a	abundance	-2.276	0.0730104	4.41081e-07	-4.73011	TRUE
Chmp2a	abundance	-1.29237	0.308576	0.019203	-2.67303	TRUE
Dync1h1	abundance	2.01226	0.112935	1.59786e-05	4.238	TRUE
Ercc6l	abundance	1.15795	0.361597	0.0488674	2.45137	TRUE
Ezr	abundance	1.26893	0.317433	0.0225028	2.68346	TRUE
Flna	abundance	1.29991	0.305764	0.0182903	2.74825	TRUE
Flnb	abundance	2.41758	0.0568843	6.79574e-08	5.08565	TRUE
Gcc1	abundance	1.9263	0.129152	4.03485e-05	4.05822	TRUE
Gcn1	abundance	1.22145	0.335876	0.0302264	2.58416	TRUE
Gmip	abundance	-1.26105	0.320445	0.0237363	-2.60752	TRUE
Hdlbp	abundance	1.23175	0.331816	0.0285063	2.60571	TRUE
Hgh1	abundance	-1.59505	0.208894	0.00117619	-3.30602	TRUE
Huwe1	abundance	1.52151	0.230648	0.00265088	3.21169	TRUE
Hydin	abundance	-1.50326	0.236288	0.00319489	-3.11405	TRUE
Ldah	abundance	1.86524	0.141729	7.07854e-05	3.93054	TRUE
Lgmn	abundance	-1.39931	0.270269	0.00845149	-2.89666	TRUE
Lyplal1	abundance	-1.49255	0.239642	0.00355076	-3.09166	TRUE
Metap1	abundance	1.22314	0.335207	0.0299433	2.5877	TRUE
Minpp1	abundance	-1.1803	0.352406	0.0412803	-2.43865	TRUE
Mpeg1	abundance	1.76484	0.164433	0.000221206	3.72055	TRUE
Nelfb	abundance	1.17382	0.355053	0.0433119	2.48457	TRUE
Nfkb2	abundance	1.62331	0.200944	0.000914976	3.42459	TRUE
Nt5c	abundance	-1.30455	0.30404	0.0177345	-2.6985	TRUE
Pacc1	abundance	-1.29891	0.306137	0.018411	-2.68669	TRUE
Pafah1b2	abundance	-1.22836	0.333149	0.0290713	-2.53915	TRUE
Plscr3	abundance	-1.69278	0.182343	0.000449828	-3.5104	TRUE
Ppa2	abundance	1.18023	0.352435	0.0413027	2.49796	TRUE
Ppp1r8	abundance	1.91297	0.131821	4.54962e-05	4.03035	TRUE
Ppp2r1b	abundance	-1.60241	0.206802	0.00110503	-3.32142	TRUE
Prpf4	abundance	-1.18708	0.349645	0.039216	-2.45283	TRUE
Psmg4	abundance	1.74921	0.1682	0.000258212	3.68787	TRUE
Purb	abundance	-1.34092	0.290762	0.0136226	-2.77455	TRUE
RtcA	abundance	1.89473	0.135541	5.27241e-05	3.99221	TRUE
Rwdd1	abundance	1.2836	0.31187	0.0202785	2.71415	TRUE
S100a11	abundance	-2.20536	0.0823596	9.99881e-07	-4.58236	TRUE
Samsn1	abundance	1.59198	0.209771	0.0012064	3.35907	TRUE
Scamp3	abundance	1.27094	0.316667	0.0221919	2.68767	TRUE
Sdf2l1	abundance	-1.3675	0.281305	0.0109679	-2.83015	TRUE
Sec63	abundance	1.4484	0.253823	0.00535767	3.0588	TRUE
Skap2	abundance	-1.85036	0.144934	8.07052e-05	-3.83995	TRUE
Slirp	abundance	-1.46948	0.246981	0.00441086	-3.04342	TRUE
Sqor	abundance	-1.99087	0.116812	1.96872e-05	-4.1338	TRUE
Stap1	abundance	-1.46421	0.24868	0.00462512	-3.03239	TRUE
Stt3a	abundance	1.25047	0.324522	0.0254305	2.64486	TRUE
Tbl1xr1	abundance	-1.25686	0.322055	0.0244025	-2.59876	TRUE
Tor3a	abundance	1.77207	0.162711	0.0002052	3.73568	TRUE
Tradd	abundance	-1.29258	0.308499	0.0191778	-2.67346	TRUE
Ubac1	abundance	-1.183	0.351307	0.0404521	-2.44428	TRUE
Ube2v1	abundance	-1.35299	0.286442	0.0123755	-2.79979	TRUE
Ubl4a	abundance	-1.21818	0.337169	0.0307738	-2.51787	TRUE
Ufm1	abundance	-1.30504	0.303861	0.0176771	-2.69951	TRUE
Usp9x	abundance	1.70691	0.178722	0.000396406	3.59941	TRUE
Vps28	abundance	-1.70879	0.178243	0.000389519	-3.54389	TRUE
Wdr37	abundance	-1.63781	0.196951	0.000794994	-3.39545	TRUE

## Sheet: S2D
Gene Name	Group	logFC	P Value	FDR	Z-score	Hit
Aasdhppt	stability	4.0959	0.379161	0.00638106	2.73838	TRUE
Abhd11	stability	3.48038	0.437925	0.0214377	2.32875	TRUE
Abhd12	stability	4.14823	0.0105334	6.28157e-15	2.77321	TRUE
Acp2	stability	3.97108	0.379219	0.0063863	2.65531	TRUE
Acss2	stability	-4.12739	0.234482	6.1401e-06	-2.73426	TRUE
Adk	stability	-3.49435	0.340383	0.00270334	-2.31297	TRUE
Ahcyl2	stability	3.67443	0.393789	0.00789663	2.45789	TRUE
Alyref	stability	5.00558	0.378863	0.00635384	3.34377	TRUE
Ano6	stability	-3.80684	0.379303	0.006394	-2.52094	TRUE
Anp32b	stability	5.1531	0.030084	6.28157e-15	3.44195	TRUE
Ap2a2	stability	-3.68011	0.379377	0.00640065	-2.4366	TRUE
Ap2s1	stability	-4.0931	0.379163	0.00638117	-2.71144	TRUE
Arhgap12	stability	-3.44406	0.379535	0.00641502	-2.2795	TRUE
Arrb2	stability	2.96168	0.0556371	6.28157e-15	1.98355	TRUE
Atad1	stability	4.02631	0.379193	0.00638392	2.69207	TRUE
Atf1	stability	-4.27433	0.379088	0.00637433	-2.83205	TRUE
Atg4b	stability	-3.49922	0.379495	0.0064114	-2.31621	TRUE
Atp5mf	stability	3.51257	0.0311551	6.28157e-15	2.35017	TRUE
Bach1	stability	-3.33529	0.379619	0.00642268	-2.20711	TRUE
Bcas2	stability	3.24326	0.379697	0.00642976	2.17094	TRUE
Carhsp1	stability	-3.91469	0.379247	0.00638884	-2.59271	TRUE
Casp7	stability	3.0424	0.462694	0.0359438	2.03727	TRUE
Cbfb	stability	4.14753	0.0872097	6.28157e-15	2.77274	TRUE
Ccar1	stability	-3.27347	0.110877	6.28157e-15	-2.16597	TRUE
Ccdc12	stability	4.87837	0.463872	0.0367729	3.25911	TRUE
Ccdc25	stability	-9.32534	0.247	1.76626e-05	-6.19352	TRUE
Ccdc47	stability	3.58744	0.379435	0.00640596	2.4	TRUE
Cd81	stability	7.56199	0.378523	0.00632272	5.04507	TRUE
Cdc16	stability	-3.02322	0.379914	0.00644936	-1.99943	TRUE
Cdc34	stability	3.7242	0.37935	0.00639826	2.49101	TRUE
Cdk11b	stability	3.5084	0.126976	1.22958e-14	2.34739	TRUE
Cluh	stability	-3.07104	0.0412595	6.28157e-15	-2.03125	TRUE
Cnpy4	stability	3.63047	0.379407	0.00640344	2.42863	TRUE
Cog6	stability	6.11404	0.378664	0.00633559	4.08146	TRUE
Cox6b1	stability	2.98688	0.379954	0.00645301	2.00032	TRUE
Cpsf2	stability	-3.36851	0.258964	4.32088e-05	-2.22922	TRUE
Cul4a	stability	3.3816	0.379582	0.00641933	2.26301	TRUE
Dap3	stability	-4.26986	0.33984	0.0026579	-2.82908	TRUE
Dctn4	stability	-3.82124	0.379296	0.00639328	-2.53052	TRUE
Ddx20	stability	3.27662	0.379668	0.00642713	2.19314	TRUE
Ddx58	stability	3.00019	0.379939	0.00645166	2.00918	TRUE
Degs1	stability	3.25813	0.379684	0.00642858	2.18084	TRUE
Dguok	stability	2.96809	0.379975	0.00645495	1.98782	TRUE
Dnajc24	stability	4.09604	0.379161	0.00638105	2.73847	TRUE
Drg2	stability	3.71443	0.100017	6.28157e-15	2.48451	TRUE
Dync1h1	stability	-3.60578	0.379447	0.00640707	-2.38713	TRUE
Echs1	stability	-3.72619	0.355595	0.00410041	-2.46726	TRUE
Efl1	stability	3.09299	0.37984	0.0064427	2.07094	TRUE
Ehbp1l1	stability	3.00744	0.216747	1.08747e-06	2.014	TRUE
Eny2	stability	5.65993	0.378731	0.00634179	3.77925	TRUE
Ercc6l	stability	-4.36623	0.368593	0.00537917	-2.89321	TRUE
Ermp1	stability	-4.1711	0.379129	0.00637812	-2.76335	TRUE
Farsb	stability	6.05995	0.378671	0.00633626	4.04546	TRUE
Fblim1	stability	-3.44432	0.177797	5.24031e-09	-2.27967	TRUE
Fv4	stability	2.96148	0.379983	0.00645564	1.98342	TRUE
Gng2	stability	6.5061	0.378616	0.00633125	4.34237	TRUE
Gnpda2	stability	-4.00337	0.379204	0.0063849	-2.65173	TRUE
Golt1b	stability	-4.22252	0.379108	0.0063762	-2.79757	TRUE
Gtf2a1	stability	-3.05148	0.379883	0.00644661	-2.01824	TRUE
Gtpbp1	stability	4.63089	0.378965	0.00636314	3.09441	TRUE
H4c1	stability	3.33942	0.348345	0.0034095	2.23494	TRUE
Hddc2	stability	-4.04175	0.379186	0.00638327	-2.67727	TRUE
Heatr6	stability	-3.3558	0.449169	0.0273512	-2.22077	TRUE
Hpf1	stability	4.23737	0.379102	0.00637566	2.83252	TRUE
Igsf8	stability	3.28859	0.379658	0.0064262	2.20111	TRUE
Il16	stability	4.44133	0.379026	0.00636876	2.96826	TRUE
Inpp5b	stability	5.2535	0.301132	0.000549107	3.50877	TRUE
Itga6	stability	3.14584	0.017897	6.28157e-15	2.10611	TRUE
Itsn1	stability	3.17504	0.254456	3.09328e-05	2.12554	TRUE
Lamtor3	stability	3.1856	0.37975	0.00643451	2.13257	TRUE
Lsm1	stability	3.14	0.455686	0.0312809	2.10222	TRUE
Lyplal1	stability	4.9503	0.476828	0.046805	3.30698	TRUE
Mblac1	stability	4.36397	0.379054	0.00637126	2.91678	TRUE
Mcee	stability	3.36368	0.379596	0.00642061	2.25108	TRUE
Mif	stability	11.7364	0.239253	9.29001e-06	7.82315	TRUE
Mov10	stability	-4.16533	0.379132	0.00637834	-2.75951	TRUE
Mrps26	stability	-3.31209	0.379638	0.00642441	-2.19167	TRUE
Mthfd1	stability	-3.32596	0.272391	0.000108391	-2.2009	TRUE
Mthfd1l	stability	-5.12317	0.309437	0.000808058	-3.39696	TRUE
Mvp	stability	-3.83239	0.176785	4.40947e-09	-2.53793	TRUE
Myd88	stability	-4.00219	0.0109875	6.28157e-15	-2.65094	TRUE
Myof	stability	-3.07355	0.237618	8.08595e-06	-2.03292	TRUE
Naa25	stability	-3.53111	0.379473	0.00640939	-2.33743	TRUE
Ncln	stability	-4.9481	0.247433	1.82793e-05	-3.28045	TRUE
Ncoa3	stability	-3.22893	0.469958	0.0412758	-2.13633	TRUE
Nectin2	stability	-3.39811	0.379569	0.00641817	-2.24892	TRUE
Nemf	stability	3.74168	0.37934	0.00639733	2.50264	TRUE
Nenf	stability	-3.76028	0.379329	0.00639636	-2.48995	TRUE
Nfs1	stability	-2.97684	0.379914	0.00644944	-1.96856	TRUE
Nt5c3b	stability	7.27085	0.00744868	6.28157e-15	4.85132	TRUE
Nt5dc3	stability	-3.22833	0.379711	0.00643097	-2.13593	TRUE
Ntmt1	stability	-3.89793	0.140971	1.12802e-12	-2.58155	TRUE
Nudt13	stability	-5.00218	0.378864	0.00635391	-3.31644	TRUE
Nudt14	stability	4.00331	0.379204	0.0063849	2.67676	TRUE
Nudt2	stability	3.09723	0.212662	6.98767e-07	2.07375	TRUE
Nudt7	stability	-3.86386	0.379273	0.00639122	-2.55888	TRUE
Nup214	stability	-4.01677	0.0206405	6.28157e-15	-2.66064	TRUE
Nup98	stability	3.18385	0.379751	0.00643466	2.1314	TRUE
Odc1	stability	4.49903	0.379007	0.00636697	3.00666	TRUE
P2rx4	stability	4.40041	0.379041	0.00637006	2.94103	TRUE
Paip1	stability	3.59209	0.421348	0.0147804	2.40309	TRUE
Pdap1	stability	3.04325	0.0407628	6.28157e-15	2.03783	TRUE
PEDS1	stability	3.54685	0.379462	0.00640841	2.37298	TRUE
Pes1	stability	3.82732	0.188622	3.02426e-08	2.55964	TRUE
Plcl2	stability	5.28108	0.378802	0.00634822	3.52712	TRUE
Plod3	stability	2.98069	0.379961	0.00645365	1.9962	TRUE
Plpp3	stability	-3.7832	0.379317	0.00639519	-2.5052	TRUE
Pofut2	stability	4.46494	0.0857736	6.28157e-15	2.98398	TRUE
Poglut1	stability	-3.44301	0.379536	0.00641509	-2.2788	TRUE
Polr2c	stability	2.93416	0.416569	0.0132317	1.96523	TRUE
Polr2d	stability	2.9489	0.379998	0.00645697	1.97504	TRUE
Polr2g	stability	3.25761	0.379685	0.00642862	2.18049	TRUE
Ppp1r8	stability	-5.98255	0.193619	6.17331e-08	-3.96888	TRUE
Ppp3r1	stability	-3.89768	0.379255	0.00638962	-2.58138	TRUE
Prdx3	stability	3.09209	0.217619	1.19186e-06	2.07033	TRUE
Prmt3	stability	-3.94161	0.299061	0.000496809	-2.61062	TRUE
Prmt6	stability	-3.29006	0.379657	0.00642609	-2.17701	TRUE
Ptgr2	stability	-2.98546	0.0662802	6.28157e-15	-1.9743	TRUE
Ptgs1	stability	-3.83657	0.390236	0.00734258	-2.54072	TRUE
KIAA1143	stability	3.65733	0.251417	2.48054e-05	2.4465	TRUE
Rab24	stability	4.40114	0.273853	0.00011905	2.94151	TRUE
Rab32	stability	3.27755	0.296238	0.0004315	2.19376	TRUE
Rack1	stability	-4.30023	0.0100577	6.28157e-15	-2.84928	TRUE
Ranbp1	stability	-3.58038	0.406242	0.010456	-2.37022	TRUE
Rbm33	stability	4.41803	0.379035	0.0063695	2.95275	TRUE
Rcor1	stability	4.92421	0.378883	0.00635568	3.28962	TRUE
Rdh13	stability	4.93298	0.378881	0.00635548	3.29546	TRUE
Rfc4	stability	-3.88667	0.379261	0.00639014	-2.57406	TRUE
Rgs10	stability	3.20146	0.379735	0.00643318	2.14312	TRUE
Ripk3	stability	3.49189	0.3795	0.00641187	2.33641	TRUE
Rnf130	stability	3.62765	0.379409	0.0064036	2.42675	TRUE
Rpa2	stability	2.95188	0.222883	2.02375e-06	1.97703	TRUE
Rpa3	stability	-3.40955	0.379561	0.00641737	-2.25653	TRUE
Rpl10a	stability	-3.51745	0.379482	0.00641024	-2.32834	TRUE
Rpl26	stability	-3.97752	0.379216	0.00638602	-2.63452	TRUE
Rpl29	stability	3.0935	0.379839	0.00644265	2.07127	TRUE
Rpl34	stability	-4.81055	0.378913	0.00635841	-3.1889	TRUE
Rpl4	stability	-5.13056	0.378834	0.00635118	-3.40187	TRUE
Rpl7a	stability	-3.68834	0.379372	0.00640019	-2.44207	TRUE
Rpusd2	stability	-3.28618	0.37966	0.00642639	-2.17443	TRUE
Rraga	stability	-3.2157	0.379722	0.006432	-2.12753	TRUE
Rtf2	stability	-4.09229	0.379163	0.0063812	-2.7109	TRUE
Rufy3	stability	3.57628	0.105713	6.28157e-15	2.39257	TRUE
Scrib	stability	3.19742	0.379739	0.00643352	2.14044	TRUE
Scrn3	stability	4.36659	0.379053	0.00637117	2.91852	TRUE
Serpinc1	stability	3.59201	0.379432	0.00640568	2.40304	TRUE
Siae	stability	5.84853	0.378701	0.00633904	3.90476	TRUE
Slc15a3	stability	-3.57838	0.379441	0.0064065	-2.36889	TRUE
Slc30a7	stability	-3.44682	0.379533	0.00641484	-2.28134	TRUE
Slc44a1	stability	-4.20473	0.379115	0.00637685	-2.78573	TRUE
Slc44a2	stability	-3.23168	0.379708	0.0064307	-2.13816	TRUE
Smc1a	stability	-4.66606	0.378954	0.00636217	-3.09275	TRUE
Snrpb	stability	-3.29728	0.379651	0.00642554	-2.18182	TRUE
Snrpg	stability	5.03152	0.378857	0.00635327	3.36104	TRUE
Snx18	stability	-3.61445	0.0242575	6.28157e-15	-2.3929	TRUE
Sphk2	stability	2.96842	0.348317	0.00340685	1.98803	TRUE
Stxbp3	stability	-4.56133	0.0212033	6.28157e-15	-3.02305	TRUE
Supt6h	stability	3.95332	0.379228	0.00638709	2.64349	TRUE
Taco1	stability	4.73656	0.365789	0.00510415	3.16474	TRUE
Tax1bp1	stability	-3.36204	0.234593	6.20044e-06	-2.22492	TRUE
Tbce	stability	4.91629	0.378885	0.00635586	3.28435	TRUE
Tmem205	stability	-3.17359	0.379761	0.00643554	-2.0995	TRUE
Tmem41a	stability	-2.97367	0.379969	0.00645437	-1.96646	TRUE
Tmsb10	stability	4.01497	0.379198	0.0063844	2.68451	TRUE
Tnfaip8l2	stability	3.54658	0.379462	0.00640843	2.3728	TRUE
Tnfrsf10b	stability	-2.96976	0.379973	0.00645478	-1.96385	TRUE
Tnfrsf26	stability	-4.1044	0.379158	0.00638072	-2.71896	TRUE
Tor3a	stability	-4.09586	0.224732	2.43235e-06	-2.71328	TRUE
Trappc11	stability	-3.34821	0.379609	0.00642173	-2.21571	TRUE
Trappc13	stability	3.11672	0.314547	0.0010203	2.08673	TRUE
Tsc22d4	stability	5.79436	0.0274248	6.28157e-15	3.86871	TRUE
Tspan14	stability	-3.10417	0.379829	0.00644167	-2.0533	TRUE
Txndc15	stability	4.84241	0.378905	0.00635763	3.23518	TRUE
Ube2r2	stability	3.03006	0.379906	0.00644869	2.02906	TRUE
Ugt1a7	stability	-3.31096	0.452289	0.0291846	-2.19092	TRUE
Uqcc2	stability	-5.81053	0.378707	0.00633957	-3.8544	TRUE
Use1	stability	-3.63608	0.379404	0.00640312	-2.40729	TRUE
Usp8	stability	4.02986	0.379191	0.00638377	2.69443	TRUE
Vav3	stability	4.01361	0.379199	0.00638446	2.68361	TRUE
Vkorc1l1	stability	-4.81993	0.378911	0.00635818	-3.19515	TRUE
Vma21	stability	5.98496	0.378681	0.00633721	3.99556	TRUE
Vps26c	stability	4.23325	0.0898163	6.28157e-15	2.82978	TRUE
Vps50	stability	-3.67775	0.379378	0.00640078	-2.43502	TRUE
Wdr55	stability	-3.1187	0.379814	0.00644035	-2.06297	TRUE
Xpo7	stability	-4.26026	0.368643	0.005384	-2.82269	TRUE
Xrcc6	stability	-5.0552	0.378851	0.00635276	-3.35172	TRUE
Yipf3	stability	-3.5243	0.379477	0.00640981	-2.3329	TRUE
Zfp36l2	stability	3.32577	0.379627	0.00642339	2.22585	TRUE

## Sheet: S2E
Gene Name	Group	logFC	P Value	FDR	Z-score	Hit
Aasdhppt	abundance	-1.65297	0.216834	0.00127746	-3.12006	TRUE
Acot2	abundance	1.5787	0.238193	0.002575	3.58945	TRUE
Actr10	abundance	-1.47013	0.272022	0.00569893	-2.74044	TRUE
Ankrd17	abundance	-1.76632	0.186953	0.000455972	-3.35539	TRUE
Apoo	abundance	-1.45574	0.276741	0.0062131	-2.71057	TRUE
Arhgef7	abundance	-1.1861	0.375484	0.0438508	-2.15076	TRUE
Arih2	abundance	1.46692	0.273068	0.00579929	3.35739	TRUE
Arrb2	abundance	-1.74324	0.192776	0.000552324	-3.30747	TRUE
Atad1	abundance	-1.24675	0.351566	0.0278766	-2.27668	TRUE
Atp5f1e	abundance	-1.43878	0.282374	0.00685754	-2.67536	TRUE
Atxn2	abundance	-2.40715	0.0721551	1.27e-07	-4.68586	TRUE
Atxn2l	abundance	-1.18835	0.374583	0.0431738	-2.15542	TRUE
Bag2	abundance	-1.25553	0.348187	0.0262661	-2.2949	TRUE
Cad	abundance	1.99516	0.136081	3.72e-05	4.45411	TRUE
Camkk2	abundance	-1.52872	0.253377	0.00389558	-2.8621	TRUE
Capn1	abundance	1.373	0.304954	0.0113781	3.1624	TRUE
Ccar1	abundance	-1.47529	0.270343	0.00553691	-2.75116	TRUE
Ccdc25	abundance	-1.97762	0.139556	4.3e-05	-3.7941	TRUE
Ccdc47	abundance	-1.31455	0.326001	0.0176448	-2.41743	TRUE
Cdk11b	abundance	-1.268	0.343421	0.0241333	-2.32079	TRUE
Chmp1a	abundance	-1.79514	0.179865	0.000348148	-3.41522	TRUE
Daxx	abundance	-1.61912	0.226392	0.00174668	-3.04978	TRUE
Ddx42	abundance	-1.28713	0.33619	0.0211162	-2.36051	TRUE
Ddx46	abundance	-2.09335	0.11785	1.48e-05	-4.03436	TRUE
Ddx5	abundance	-1.43947	0.282143	0.00683123	-2.67679	TRUE
Eif5b	abundance	-1.30184	0.330697	0.0192222	-2.39106	TRUE
Eps8	abundance	-1.72681	0.197001	0.00063818	-3.27337	TRUE
Esf1	abundance	-1.74361	0.192682	0.000550725	-3.30824	TRUE
Evi2a	abundance	-1.53112	0.252632	0.00382587	-2.86708	TRUE
Fbxo22	abundance	-1.37201	0.305302	0.0114578	-2.53675	TRUE
Flna	abundance	1.47691	0.269817	0.00548593	3.37812	TRUE
Flnb	abundance	2.50413	0.0614095	3.44e-08	5.51082	TRUE
Golga7	abundance	-1.44468	0.280403	0.00663286	-2.68762	TRUE
Hnrnph1	abundance	-1.53446	0.2516	0.00372983	-2.87401	TRUE
Hscb	abundance	-1.52499	0.254537	0.00400499	-2.85435	TRUE
Huwe1	abundance	1.66922	0.21235	0.00111416	3.7774	TRUE
Lamtor1	abundance	1.36779	0.306792	0.0118009	3.15158	TRUE
Lancl3	abundance	-1.21304	0.364739	0.03614	-2.20669	TRUE
Lbr	abundance	-1.43568	0.283411	0.00697517	-2.66893	TRUE
Lgmn	abundance	-1.3082	0.328342	0.0184255	-2.40426	TRUE
Lsm4	abundance	-1.48223	0.268094	0.00531857	-2.76558	TRUE
Lsm7	abundance	-1.50776	0.259941	0.00452361	-2.81858	TRUE
Mccc2	abundance	1.18181	0.377216	0.0451649	2.76544	TRUE
Metap2	abundance	-1.439	0.282301	0.00684925	-2.67581	TRUE
Minpp1	abundance	-1.28426	0.337269	0.0214929	-2.35455	TRUE
Myof	abundance	1.89783	0.156231	0.000108972	4.25203	TRUE
Nup155	abundance	1.30621	0.329078	0.0186735	3.02372	TRUE
Oas1a	abundance	-1.31352	0.326379	0.01777	-2.4153	TRUE
Odc1	abundance	1.36862	0.306501	0.0117336	3.15329	TRUE
Pcyox1l	abundance	-2.06061	0.123703	2.04e-05	-3.96639	TRUE
Pip4k2b	abundance	-1.26126	0.345992	0.0252749	-2.3068	TRUE
Plscr3	abundance	-1.76398	0.187537	0.000465387	-3.35054	TRUE
Pold3	abundance	-1.29492	0.333277	0.0201061	-2.37667	TRUE
Ppfibp1	abundance	-1.30961	0.32782	0.0182505	-2.40719	TRUE
Ppp1r18	abundance	-1.27708	0.339978	0.0226384	-2.33964	TRUE
Ppp2r1b	abundance	-1.17044	0.381821	0.048748	-2.11825	TRUE
Pura	abundance	1.48012	0.268776	0.00538488	3.3848	TRUE
Rbm17	abundance	-1.25839	0.347089	0.0257685	-2.30085	TRUE
Rgs10	abundance	-1.23853	0.35475	0.0297221	-2.25962	TRUE
Rpl11	abundance	-1.65375	0.216618	0.00126941	-3.12167	TRUE
Rpl8	abundance	1.46717	0.272988	0.00579159	3.3579	TRUE
Rsad2	abundance	-2.64325	0.0483398	5.28e-09	-5.17605	TRUE
S100a11	abundance	-1.89031	0.157878	0.000117524	-3.61281	TRUE
Sdf2l1	abundance	-2.0313	0.129133	2.62e-05	-3.90554	TRUE
Sema4d	abundance	-1.2063	0.367411	0.0379819	-2.19269	TRUE
Slc25a4	abundance	-1.48877	0.265991	0.00511343	-2.77915	TRUE
Slirp	abundance	-1.36863	0.306495	0.0117322	-2.52973	TRUE
Sqor	abundance	-1.63845	0.220897	0.00145078	-3.08991	TRUE
Srsf1	abundance	-1.46571	0.273464	0.00583712	-2.73128	TRUE
Srsf2	abundance	1.28559	0.33677	0.0213187	2.9809	TRUE
Stap1	abundance	-1.28989	0.335157	0.020757	-2.36623	TRUE
Stom	abundance	-1.69425	0.205577	0.000886129	-3.20576	TRUE
Tapbp	abundance	-1.25203	0.349531	0.0268795	-2.28764	TRUE
Tpp1	abundance	-1.37477	0.304332	0.0112363	-2.54247	TRUE
Ubl4a	abundance	-1.20397	0.368336	0.0386323	-2.18785	TRUE
Uqcrb	abundance	-1.20339	0.368568	0.0387958	-2.18665	TRUE
Uqcrc2	abundance	-1.30587	0.329204	0.0187162	-2.39942	TRUE
Usp9x	abundance	1.4034	0.294372	0.00906288	3.22551	TRUE
Vamp4	abundance	-1.42765	0.286113	0.00743149	-2.65225	TRUE
Vps28	abundance	-1.30555	0.329321	0.0187555	-2.39876	TRUE
Wdr82	abundance	-1.29879	0.331834	0.0196103	-2.38471	TRUE
Zc3hav1	abundance	-1.3921	0.298277	0.00989089	-2.57845	TRUE
Zcchc8	abundance	1.58029	0.23772	0.00253805	3.59276	TRUE

## Sheet: S2F
Gene Name	Group	logFC	P Value	FDR	Z-score	Hit
Aak1	stability	-3.01548	0.177972	1.45e-09	-2.22571	TRUE
Abcf3	stability	-3.99356	0.440759	0.0173402	-2.92654	TRUE
Abhd11	stability	4.15081	0.180157	2.15e-09	2.90921	TRUE
Acaca	stability	-2.75701	0.378873	0.00437726	-2.04051	TRUE
Ankfy1	stability	-4.5363	0.0911776	5.83e-15	-3.31543	TRUE
Ap1s1	stability	3.03081	0.0159313	5.83e-15	2.10669	TRUE
Ap2a2	stability	-3.06771	0.378506	0.00435162	-2.26313	TRUE
Arhgap12	stability	-4.76892	0.377599	0.00428798	-3.48212	TRUE
Arhgap17	stability	-3.8437	0.377944	0.00431229	-2.81916	TRUE
Ash2l	stability	-4.55503	0.37766	0.00429232	-3.32886	TRUE
Atad1	stability	3.70126	0.467452	0.0306021	2.58709	TRUE
Atf1	stability	4.48273	0.377683	0.00429393	3.14704	TRUE
Atox1	stability	5.25067	0.377486	0.00428007	3.6973	TRUE
Atp6v0c	stability	-3.75721	0.37799	0.00431552	-2.75719	TRUE
Birc6	stability	-2.84636	0.378755	0.00436903	-2.10453	TRUE
Bloc1s2	stability	3.18234	0.378396	0.00434398	2.21527	TRUE
Bud31	stability	3.67947	0.378034	0.00431861	2.57148	TRUE
Cad	stability	-8.09504	0.0177495	5.83e-15	-5.86541	TRUE
Card11	stability	3.11885	0.472101	0.033573	2.16977	TRUE
Carhsp1	stability	-4.96512	0.377549	0.00428448	-3.6227	TRUE
Cbx1	stability	-2.84579	0.378756	0.00436908	-2.10412	TRUE
Ccdc22	stability	-3.52031	0.157164	1.78e-11	-2.58744	TRUE
Ccdc25	stability	-6.22549	0.271476	5.33e-05	-4.52581	TRUE
Ccdc47	stability	5.32679	0.262768	2.89e-05	3.75184	TRUE
Ccdc51	stability	-3.91727	0.377908	0.00430972	-2.87188	TRUE
Cd40	stability	2.98914	0.378588	0.00435737	2.07683	TRUE
Cdc73	stability	-3.3172	0.378282	0.00433597	-2.4419	TRUE
Clasp1	stability	4.1431	0.377807	0.00430264	2.90369	TRUE
Cluh	stability	-3.13759	0.160163	3.65e-11	-2.31321	TRUE
Cux1	stability	-7.51085	0.127536	5.83e-15	-5.44681	TRUE
Dctn4	stability	-3.5465	0.413419	0.00927725	-2.6062	TRUE
Dnase2	stability	-3.79507	0.37797	0.00431408	-2.78432	TRUE
Dok2	stability	3.7937	0.352143	0.0024522	2.65332	TRUE
Dpp9	stability	-3.85202	0.218286	4.93e-07	-2.82512	TRUE
Eef1akmt1	stability	-2.94893	0.310176	0.000480332	-2.17803	TRUE
Eif3a	stability	-2.99847	0.0389372	5.83e-15	-2.21352	TRUE
Eif4a2	stability	3.05224	0.226846	1.26e-06	2.12204	TRUE
Eps8	stability	4.99861	0.325958	0.000983811	3.51669	TRUE
Ercc6l	stability	-2.73954	0.370121	0.00375033	-2.02799	TRUE
Ermp1	stability	-3.2696	0.378321	0.00433869	-2.4078	TRUE
Evl	stability	-3.00569	0.199418	4.55e-08	-2.2187	TRUE
Exoc4	stability	-9.21999	0.166824	1.63e-10	-6.67148	TRUE
FAM120A	stability	-3.01684	0.0554728	5.83e-15	-2.22668	TRUE
Fasn	stability	-5.05941	0.408817	0.00830174	-3.69026	TRUE
Fblim1	stability	-3.34803	0.0776579	5.83e-15	-2.464	TRUE
Flna	stability	-3.91117	0.454782	0.0234788	-2.8675	TRUE
Flnb	stability	-4.58317	0.290694	0.000171994	-3.34902	TRUE
Fxyd5	stability	-2.71492	0.378933	0.00438142	-2.01035	TRUE
Gale	stability	-4.23827	0.0324799	5.83e-15	-3.10188	TRUE
Gcn1	stability	-4.49857	0.280787	9.67e-05	-3.2884	TRUE
Gcsh	stability	-2.86261	0.378735	0.00436762	-2.11617	TRUE
Gigyf2	stability	-2.75438	0.357363	0.00281906	-2.03862	TRUE
Gng2	stability	6.02175	0.377359	0.00427112	4.24981	TRUE
Gng5	stability	5.15511	0.377506	0.00428146	3.62883	TRUE
Gnl3	stability	-2.89767	0.378692	0.00436465	-2.14129	TRUE
Gnpda2	stability	4.05359	0.377845	0.0043053	2.83955	TRUE
Gpsm3	stability	3.22922	0.378355	0.00434108	2.24886	TRUE
Grwd1	stability	-2.87142	0.378724	0.00436686	-2.12248	TRUE
H2bc14|H2bc9|Hist2h2bb|H2bc4	stability	-2.69721	0.378959	0.00438322	-1.99765	TRUE
H4c1	stability	3.63837	0.215671	3.66e-07	2.54203	TRUE
Hddc2	stability	-4.3763	0.377719	0.00429644	-3.20079	TRUE
Helb	stability	-3.68987	0.378028	0.00431819	-2.70893	TRUE
Hpf1	stability	4.02143	0.312583	0.000538707	2.81651	TRUE
Hspa1b|Hspa1a	stability	-4.07262	0.377837	0.00430472	-2.98319	TRUE
Hspa4l	stability	3.46637	0.378171	0.00432817	2.41878	TRUE
Hspb11	stability	-2.91678	0.37867	0.00436307	-2.15499	TRUE
Iars1	stability	-3.7664	0.470259	0.032372	-2.76377	TRUE
Ift22	stability	2.97364	0.0170076	5.83e-15	2.06572	TRUE
Ist1	stability	2.99633	0.3219	0.000826723	2.08198	TRUE
Itga6	stability	3.0905	0.148211	1.75e-12	2.14946	TRUE
Kifbp	stability	-3.46702	0.37817	0.00432814	-2.54926	TRUE
Krt10	stability	5.47183	0.0996081	5.83e-15	3.85577	TRUE
Krt2	stability	4.45406	0.229732	1.68e-06	3.1265	TRUE
L2hgdh	stability	-2.79503	0.378821	0.00437367	-2.06775	TRUE
Lage3	stability	5.72194	0.377403	0.00427417	4.03499	TRUE
Lamtor3	stability	3.43047	0.378196	0.00432995	2.39306	TRUE
Lsm1	stability	-2.8006	0.378814	0.00437315	-2.07174	TRUE
Ltn1	stability	-3.58922	0.378089	0.00432245	-2.63682	TRUE
Ltv1	stability	-3.3648	0.378245	0.00433337	-2.47601	TRUE
Mcee	stability	5.07443	0.377524	0.0042827	3.57102	TRUE
Mepce	stability	-2.86404	0.173655	6.53e-10	-2.1172	TRUE
Mia3	stability	-4.01754	0.0104169	5.83e-15	-2.94372	TRUE
Mif	stability	9.56294	0.239489	4.31e-06	6.78721	TRUE
Mpp1	stability	2.93351	0.390189	0.00534867	2.03697	TRUE
Msh6	stability	-4.44687	0.377695	0.00429476	-3.25136	TRUE
Msra	stability	-3.79974	0.0173736	5.83e-15	-2.78766	TRUE
Mta2	stability	-2.93429	0.378649	0.00436165	-2.16753	TRUE
Myh9	stability	-5.16833	0.324532	0.00092639	-3.76831	TRUE
Myo1e	stability	-3.13756	0.457618	0.024954	-2.31318	TRUE
Myof	stability	-7.82167	0.00698694	5.83e-15	-5.66953	TRUE
NARS1	stability	-3.33747	0.38934	0.00525335	-2.45643	TRUE
Ncoa3	stability	-4.71996	0.377612	0.00428892	-3.44703	TRUE
Nectin2	stability	-3.44539	0.378186	0.00432921	-2.53376	TRUE
Nelfa	stability	-2.98222	0.378595	0.00435789	-2.20188	TRUE
Nelfb	stability	-3.31124	0.415243	0.00969192	-2.43763	TRUE
Nenf	stability	-3.70364	0.37802	0.00431763	-2.7188	TRUE
Nfs1	stability	-3.00189	0.460687	0.0266262	-2.21597	TRUE
Nt5dc1	stability	-3.81676	0.377958	0.00431328	-2.79986	TRUE
Ntan1	stability	-4.81012	0.217277	4.4e-07	-3.51164	TRUE
Nudt16	stability	4.02059	0.223183	8.5e-07	2.8159	TRUE
Nup155	stability	-4.45098	0.477099	0.0369926	-3.2543	TRUE
Nup214	stability	-4.41837	0.0179528	5.83e-15	-3.23093	TRUE
Oas1a	stability	-3.2429	0.0353862	5.83e-15	-2.38866	TRUE
Parvb	stability	-3.51499	0.378137	0.00432584	-2.58363	TRUE
Pdap1	stability	2.87964	0.424192	0.0119442	1.99837	TRUE
Pds5a	stability	-2.83029	0.378775	0.00437046	-2.09302	TRUE
Peak1	stability	3.77789	0.377979	0.00431473	2.642	TRUE
PEDS1	stability	3.02802	0.378546	0.00435447	2.10469	TRUE
Phyhd1	stability	5.45585	0.377447	0.00427731	3.84432	TRUE
Pkn2	stability	-2.73356	0.378906	0.00437955	-2.02371	TRUE
Plcb2	stability	3.34769	0.378258	0.00433429	2.33375	TRUE
Plcl2	stability	6.60311	0.377291	0.00426633	4.66638	TRUE
Plec	stability	3.12167	0.378453	0.00434792	2.17179	TRUE
Plp2	stability	-3.01921	0.378556	0.00435511	-2.22838	TRUE
Plpp3	stability	-3.72057	0.378011	0.00431695	-2.73094	TRUE
Pmvk	stability	4.28022	0.207678	1.38e-07	3.00194	TRUE
Pola2	stability	-3.397	0.378221	0.00433167	-2.49909	TRUE
Pold2	stability	2.99622	0.0306327	5.83e-15	2.0819	TRUE
Polr2c	stability	3.7428	0.377998	0.00431608	2.61685	TRUE
Ppil1	stability	3.47781	0.420903	0.0110629	2.42698	TRUE
Psen1	stability	3.57777	0.364141	0.00331169	2.49861	TRUE
Ptcd3	stability	-2.98121	0.378597	0.00435797	-2.20115	TRUE
Ptges2	stability	-2.94582	0.385352	0.00483501	-2.17579	TRUE
Ptgs2	stability	3.63598	0.37806	0.00432043	2.54032	TRUE
Ptk2b	stability	-3.13333	0.0814485	5.83e-15	-2.31015	TRUE
Ptprj	stability	-5.05582	0.377528	0.004283	-3.68769	TRUE
CXorf38	stability	-3.14518	0.378431	0.00434636	-2.31864	TRUE
KIAA1143	stability	3.59399	0.249358	9.99e-06	2.51023	TRUE
C1orf52	stability	-2.67382	0.378994	0.00438566	-1.9809	TRUE
Rab34	stability	4.4789	0.377684	0.00429402	3.1443	TRUE
Raf1	stability	-3.75553	0.0877213	5.83e-15	-2.75599	TRUE
Rbm33	stability	4.10558	0.377823	0.00430374	2.8768	TRUE
Rdh13	stability	5.12389	0.377513	0.00428194	3.60646	TRUE
Rock1	stability	-3.43555	0.353012	0.00251218	-2.52671	TRUE
Rpap3	stability	-2.68792	0.378972	0.00438418	-1.991	TRUE
Rpl13a	stability	-2.88947	0.378702	0.00436533	-2.13542	TRUE
Rpl6	stability	-2.66063	0.379014	0.00438707	-1.97145	TRUE
Rpl7a	stability	-2.82799	0.378778	0.00437066	-2.09137	TRUE
Rpl8	stability	-3.47682	0.0129476	5.83e-15	-2.55628	TRUE
Rplp0	stability	-4.65387	0.377631	0.00429024	-3.39968	TRUE
Rplp2	stability	4.18299	0.174975	8.41e-10	2.93227	TRUE
Rps12	stability	-3.43241	0.0287493	5.83e-15	-2.52446	TRUE
Rtn4ip1	stability	-3.76146	0.377988	0.00431535	-2.76024	TRUE
Sbno1	stability	4.04983	0.377847	0.00430542	2.83685	TRUE
Scrn2	stability	6.95175	0.377259	0.00426402	4.91619	TRUE
Sec24a	stability	-2.98184	0.130233	5.83e-15	-2.20161	TRUE
Sema4d	stability	6.06702	0.177931	1.44e-09	4.28225	TRUE
Serpinc1	stability	4.28075	0.377753	0.00429886	3.00232	TRUE
Sestd1	stability	-4.35793	0.377725	0.0042969	-3.18763	TRUE
Shc1	stability	-2.84969	0.22771	1.37e-06	-2.10691	TRUE
Shcbp1	stability	3.90585	0.377913	0.00431011	2.73369	TRUE
Siae	stability	4.12563	0.377814	0.00430315	2.89117	TRUE
Skap2	stability	-3.55763	0.300348	0.000292307	-2.61418	TRUE
Slc30a7	stability	-5.52919	0.377434	0.0042764	-4.02688	TRUE
Slk	stability	-2.97568	0.44541	0.0191265	-2.19719	TRUE
Snap47	stability	2.95761	0.378623	0.0043598	2.05424	TRUE
Snx30	stability	-2.94138	0.378641	0.00436108	-2.17262	TRUE
Stxbp3	stability	-2.72668	0.075376	5.83e-15	-2.01878	TRUE
Supt16h	stability	-4.28498	0.271779	5.44e-05	-3.13535	TRUE
Supt5h	stability	-2.97819	0.113387	5.83e-15	-2.19899	TRUE
Tgoln1	stability	3.11249	0.378462	0.00434853	2.16521	TRUE
Tln1	stability	-4.49786	0.441609	0.0176582	-3.28789	TRUE
Tmem97	stability	-2.92859	0.475362	0.0357774	-2.16345	TRUE
Tp53rk	stability	-5.36097	0.377465	0.00427855	-3.90635	TRUE
Tsc22d4	stability	4.70189	0.0185772	5.83e-15	3.30408	TRUE
Tspan31	stability	6.42895	0.37731	0.00426763	4.54159	TRUE
Ttc38	stability	-3.63163	0.378063	0.00432061	-2.66721	TRUE
Tuba1c	stability	-2.64709	0.379035	0.00438853	-1.96175	TRUE
Uqcc2	stability	6.78158	0.445619	0.0192094	4.79426	TRUE
Usp9x	stability	-7.40416	0.104834	5.83e-15	-5.37037	TRUE
Vps33b	stability	-2.71589	0.378931	0.00438132	-2.01104	TRUE
Wnk1	stability	-3.2334	0.278713	8.51e-05	-2.38186	TRUE
Xrcc6	stability	-3.93775	0.377898	0.00430903	-2.88655	TRUE

## Sheet: S2G
Protein Name	Description	Pubmed ID
USP9X	Probable ubiquitin carboxyl- terminal hydrolase FAF-X	36525374
PTK2B	Protein-tyrosine kinase 2-beta	27796369
TAX1BP1	Tax1-binding protein 1 homolog	36654301
LRPPRC	Leucine-rich PPR motif- containing protein, mitochondrial	36974424
ADK	Adenosine kinase	34797502
ARRB2	Beta-arrestin-2	28077335
USP8	Ubiquitin carboxyl-terminal hydrolase 8	35257552
P2RX4	P2X purinoceptor 4	27863396
RIPK3	Receptor-interacting serine/threonine-protein kinase 3	25693118
CD40	Tumor necrosis factor receptor superfamily member 5	34551597
PLCL2	Phospholipase C Like 2	28514442
BECN1	Beclin 1	22286270
ARHGAP17	Rho GTPase Activating Protein 17	26344197
CUL4A	Cullin 4A	30945288
SNRPB	Small nuclear ribonucleoprotein polypeptides B	26496610
