# Supplementary material for: Thermal Proteome Profiling Reveals Meltome Upon NLRP3 Inflammasome Activation
Source: Mol Cell Proteomics. 2025 Apr 16;24(5):100972. doi: 10.1016/j.mcpro.2025.100972 (PMC12148412; doi:10.1016/j.mcpro.2025.100972)
Supplement: Supplemental Table S3 [file mmc3.xlsx]

## Sheet: Info
Supplementary Table 3: Network analysis of proteins exhibiting thermal stability changes
3A: STRING-derived protein-protein interaction network of 337 proteins with thermal stability changes.
3B: Core interaction subnetwork extracted from S5A.
3C: MCL clustering results of the core subnetwork from S5B

## Sheet: S3A
name	protein1	protein2	stringdb::score	stringdb::coexpression	stringdb::cooccurrence	stringdb::databases	stringdb::experiments	stringdb::fusion	stringdb::interspecies	stringdb::neighborhood	stringdb::textmining
Cluh (pp) Tmem97	Cluh	Tmem97	0.481	0.074							0.463
Polr2g (pp) Prmt6	Polr2g	Prmt6	0.416	0.064			0.402
Polr2g (pp) Stx5a	Polr2g	Stx5a	0.463								0.463
Polr2g (pp) Snrpb	Polr2g	Snrpb	0.68	0.154		0.6	0.058				0.116
Polr2g (pp) Polr2c	Polr2g	Polr2c	0.998	0.145		0.8	0.975				0.622
Polr2g (pp) Tceb1	Polr2g	Tceb1	0.643	0.084		0.6					0.106
Polr2g (pp) Rpa2	Polr2g	Rpa2	0.64	0.138		0.6
Rplp0 (pp) Grwd1	Rplp0	Grwd1	0.456	0.451							0.05
Rplp0 (pp) Rpl13a	Rplp0	Rpl13a	0.997	0.82		0.8	0.886			0.077	0.542
Rplp0 (pp) Pes1	Rplp0	Pes1	0.738	0.49			0.456				0.132
Rplp0 (pp) Rpl34	Rplp0	Rpl34	0.988	0.772		0.8	0.73				0.187
Rplp0 (pp) Rpl30	Rplp0	Rpl30	0.999	0.83		0.8	0.946				0.528
Rplp0 (pp) Dap3	Rplp0	Dap3	0.508	0.188			0.419
Rplp0 (pp) Rpl11	Rplp0	Rpl11	0.993	0.708		0.8	0.867			0.111	0.26
Rplp0 (pp) Rpl7a	Rplp0	Rpl7a	0.99	0.674		0.8	0.83			0.059	0.246
Rplp0 (pp) Polr2c	Rplp0	Polr2c	0.71	0.494			0.265			0.139	0.202
Rpl7a (pp) Rpl30	Rpl7a	Rpl30	0.998	0.679		0.8	0.97				0.392
Rpl7a (pp) Rpl13a	Rpl7a	Rpl13a	0.997	0.676		0.8	0.957			0.058	0.231
Rpl7a (pp) Pes1	Rpl7a	Pes1	0.503	0.206			0.4
Pola2 (pp) Ehbp1l1	Pola2	Ehbp1l1	0.409	0.061							0.397
Pola2 (pp) Nelfb	Pola2	Nelfb	0.47	0.47
Pola2 (pp) Smc1a	Pola2	Smc1a	0.438	0.364							0.153
Pola2 (pp) Rpa2	Pola2	Rpa2	0.933	0.591		0.72	0.068				0.45
Pola2 (pp) Pold2	Pola2	Pold2	0.996	0.819		0.9	0.13				0.789
Rgs10 (pp) Gpsm3	Rgs10	Gpsm3	0.658	0.287							0.541
Plec (pp) Rplp0	Plec	Rplp0	0.816	0.562			0.586				0.07
Plec (pp) Rpl34	Plec	Rpl34	0.844	0.559			0.589				0.213
Plec (pp) Rpl7a	Plec	Rpl7a	0.622	0.367			0.401				0.084
Plec (pp) Rpl29	Plec	Rpl29	0.648	0.403			0.424				0.06
Plec (pp) Rpl11	Plec	Rpl11	0.791	0.476			0.521				0.236
Plec (pp) Rpl30	Plec	Rpl30	0.937	0.698			0.708				0.351
Plec (pp) Rplp2	Plec	Rplp2	0.912	0.689			0.704				0.125
Plec (pp) Oas1a	Plec	Oas1a	0.501	0.184			0.381				0.092
Plec (pp) Rpl13a	Plec	Rpl13a	0.815	0.56			0.586				0.069
Cdk11b (pp) Ncoa3	Cdk11b	Ncoa3	0.604			0.6					0.051
Cdk11b (pp) Xpo7	Cdk11b	Xpo7	0.445	0.062			0.433
Ube2r2 (pp) Ranbp1	Ube2r2	Ranbp1	0.479	0.29		0.193	0.134				0.074
Tbce (pp) Ahcyl2	Tbce	Ahcyl2	0.411				0.068				0.394
Tbce (pp) Tuba1c	Tbce	Tuba1c	0.647	0.064			0.512				0.29
Cad (pp) Iars	Cad	Iars	0.486	0.263			0.13			0.137	0.181
Cad (pp) Golt1b	Cad	Golt1b	0.6	0.465						0.139	0.203
Cad (pp) Eif4a2	Cad	Eif4a2	0.499	0.475			0.05			0.043	0.075
Abhd11 (pp) Gnl3	Abhd11	Gnl3	0.419	0.064							0.405
Abhd11 (pp) Abhd12	Abhd11	Abhd12	0.493	0.061						0.043	0.482
Abhd11 (pp) Dpp9	Abhd11	Dpp9	0.452								0.453
Abhd11 (pp) Lyplal1	Abhd11	Lyplal1	0.54	0.058			0.047				0.53
Rab34 (pp) Ankfy1	Rab34	Ankfy1	0.423	0.062			0.048				0.406
Rab34 (pp) Ranbp1	Rab34	Ranbp1	0.439				0.327				0.201
Txndc15 (pp) Exoc4	Txndc15	Exoc4	0.511								0.511
Pcbd2 (pp) Txndc15	Pcbd2	Txndc15	0.563					0.208			0.471
Fblim1 (pp) Ptk2b	Fblim1	Ptk2b	0.473	0.062		0.408	0.058				0.112
Rps12 (pp) Rpl29	Rps12	Rpl29	0.766	0.475			0.56				0.071
Rps12 (pp) Polr2c	Rps12	Polr2c	0.627	0.124			0.106			0.067	0.551
Rps12 (pp) Rpl7a	Rps12	Rpl7a	0.839	0.48			0.561				0.354
Rps12 (pp) Rpl30	Rps12	Rpl30	0.984	0.795			0.843				0.561
Rps12 (pp) Rpl34	Rps12	Rpl34	0.909	0.7			0.701				0.074
Rps12 (pp) Rplp0	Rps12	Rplp0	0.918	0.698			0.703			0.059	0.146
Rps12 (pp) Rpl13a	Rps12	Rpl13a	0.927	0.725			0.729			0.058	0.084
Rps12 (pp) Rpl11	Rps12	Rpl11	0.904	0.647			0.698			0.059	0.162
Rps12 (pp) Plec	Rps12	Plec	0.791	0.477			0.519				0.237
Rps12 (pp) Rplp2	Rps12	Rplp2	0.95	0.774			0.758				0.176
Plod3 (pp) Rpl6	Plod3	Rpl6	0.667				0.635				0.127
Plod3 (pp) Rpl7a	Plod3	Rpl7a	0.575				0.575
Plod3 (pp) Farsb	Plod3	Farsb	0.43	0.061			0.077				0.396
Ccdc22 (pp) Tceb1	Ccdc22	Tceb1	0.608	0.061		0.6
Ccdc22 (pp) Xpo7	Ccdc22	Xpo7	0.416	0.061			0.404
Plp2 (pp) Ddx58	Plp2	Ddx58	0.436	0.051							0.43
Ntmt1 (pp) Prmt6	Ntmt1	Prmt6	0.633	0.05			0.259				0.522
Ntmt1 (pp) Ranbp1	Ntmt1	Ranbp1	0.407	0.063							0.394
Ntmt1 (pp) Ehbp1l1	Ntmt1	Ehbp1l1	0.685				0.685
Mepce (pp) Tsc22d4	Mepce	Tsc22d4	0.41	0.062							0.397
Rpl29 (pp) Rpl7a	Rpl29	Rpl7a	0.984	0.41		0.8	0.871				0.125
Rpl29 (pp) Rpl34	Rpl29	Rpl34	0.994	0.529		0.8	0.894				0.525
Rpl29 (pp) Rpl30	Rpl29	Rpl30	0.998	0.626		0.8	0.92				0.719
Rpl29 (pp) Rplp0	Rpl29	Rplp0	0.97	0.562		0.8	0.505				0.41
Rpl29 (pp) Rpl13a	Rpl29	Rpl13a	0.992	0.521		0.8	0.894				0.375
Rpl29 (pp) Rpl11	Rpl29	Rpl11	0.995	0.468		0.8	0.886				0.651
Rpl29 (pp) Rplp2	Rpl29	Rplp2	0.982	0.614		0.8	0.594				0.5
Nup214 (pp) Nup98	Nup214	Nup98	0.969	0.156		0.8	0.704				0.464
Nup214 (pp) Nup155	Nup214	Nup155	0.984	0.373		0.8	0.164				0.868
Nup214 (pp) Snrpb	Nup214	Snrpb	0.902	0.066		0.9
Nup214 (pp) Hspa4l	Nup214	Hspa4l	0.908	0.052		0.9	0.089				0.067
Nup214 (pp) Ranbp1	Nup214	Ranbp1	0.877	0.159		0.528	0.09				0.7
Nup214 (pp) Ddx20	Nup214	Ddx20	0.911	0.062		0.9	0.044				0.132
Nup214 (pp) Gcn1l1	Nup214	Gcn1l1	0.659	0.635			0.093				0.054
Prmt3 (pp) Grwd1	Prmt3	Grwd1	0.511	0.489			0.083
Prmt3 (pp) Xpo7	Prmt3	Xpo7	0.709	0.066			0.702
Prmt3 (pp) Hist1h4j	Prmt3	Hist1h4j	0.596				0.272				0.468
Prmt3 (pp) Ntmt1	Prmt3	Ntmt1	0.527	0.062			0.145				0.458
Prmt3 (pp) Gnl3	Prmt3	Gnl3	0.431	0.386			0.094			0.047	0.055
Prmt3 (pp) Polr2g	Prmt3	Polr2g	0.592	0.064			0.582
Pdap1 (pp) Gtpbp1	Pdap1	Gtpbp1	0.445	0.063							0.433
Xrcc6 (pp) Hist1h4j	Xrcc6	Hist1h4j	0.654	0.064			0.269				0.536
Xrcc6 (pp) Rpa2	Xrcc6	Rpa2	0.863	0.22			0.553				0.641
Xrcc6 (pp) Rcor1	Xrcc6	Rcor1	0.73	0.061		0.72					0.059
Gpsm3 (pp) Fxyd5	Gpsm3	Fxyd5	0.406	0.406
Degs1 (pp) Mov10	Degs1	Mov10	0.525								0.526
Degs1 (pp) Ppap2b	Degs1	Ppap2b	0.907	0.061		0.9					0.093
Degs1 (pp) Sphk2	Degs1	Sphk2	0.958			0.9	0.13				0.559
Ppap2b (pp) Sphk2	Ppap2b	Sphk2	0.965			0.9	0.056			0.058	0.655
Rbm33 (pp) Snrpb	Rbm33	Snrpb	0.406	0.061							0.394
Eif4a2 (pp) Rpl4	Eif4a2	Rpl4	0.632	0.492			0.197				0.171
Eif4a2 (pp) Paip1	Eif4a2	Paip1	0.963	0.079		0.869	0.456				0.512
Eif4a2 (pp) Rpl26	Eif4a2	Rpl26	0.445	0.251			0.202				0.147
Eif4a2 (pp) Rpl30	Eif4a2	Rpl30	0.616	0.512			0.199				0.098
Eif4a2 (pp) Lsm1	Eif4a2	Lsm1	0.496	0.065			0.218				0.367
Eif4a2 (pp) Gcn1l1	Eif4a2	Gcn1l1	0.486	0.155			0.087				0.388
Eif4a2 (pp) Rpl13a	Eif4a2	Rpl13a	0.503	0.348			0.16			0.042	0.166
Eif4a2 (pp) Xpo7	Eif4a2	Xpo7	0.462				0.442				0.076
Eif4a2 (pp) Mepce	Eif4a2	Mepce	0.524				0.058				0.516
Eif4a2 (pp) Rplp0	Eif4a2	Rplp0	0.557	0.319			0.164				0.284
Eif4a2 (pp) Eif3a	Eif4a2	Eif3a	0.924	0.146		0.629	0.638				0.422
Eif4a2 (pp) Rpl6	Eif4a2	Rpl6	0.641	0.467			0.159				0.263
Eif4a2 (pp) Rps12	Eif4a2	Rps12	0.475	0.172			0.331				0.13
Eif4a2 (pp) Casp7	Eif4a2	Casp7	0.526			0.496	0.058				0.082
Rfc4 (pp) Itga6	Rfc4	Itga6	0.636								0.637
Rfc4 (pp) Ercc6l	Rfc4	Ercc6l	0.411	0.248		0.153	0.132			0.043	0.06
Rfc4 (pp) Hpf1	Rfc4	Hpf1	0.476	0.477
Rfc4 (pp) Rpl30	Rfc4	Rpl30	0.562	0.145							0.509
Rfc4 (pp) Smc1a	Rfc4	Smc1a	0.427	0.105			0.159				0.3
Rfc4 (pp) Rpa2	Rfc4	Rpa2	0.974	0.612		0.865	0.164				0.479
Rfc4 (pp) Ranbp1	Rfc4	Ranbp1	0.419	0.42
Rfc4 (pp) Nup155	Rfc4	Nup155	0.43	0.412							0.072
Rfc4 (pp) Arrb2	Rfc4	Arrb2	0.468								0.468
Rfc4 (pp) Pold2	Rfc4	Pold2	0.968	0.832		0.6	0.149				0.516
Rfc4 (pp) Pola2	Rfc4	Pola2	0.973	0.788		0.6	0.217				0.645
Rfc4 (pp) Xrcc6	Rfc4	Xrcc6	0.617	0.219			0.326				0.331
Rtn4ip1 (pp) Hspa4l	Rtn4ip1	Hspa4l	0.406	0.052			0.378				0.075
Raf1 (pp) Tln1	Raf1	Tln1	0.643			0.641	0.046
Raf1 (pp) Shc1	Raf1	Shc1	0.545	0.062		0.136	0.09				0.456
Raf1 (pp) Arrb2	Raf1	Arrb2	0.936	0.074		0.896	0.231				0.242
Cyfip1 (pp) Scrn3	Cyfip1	Scrn3	0.436	0.062		0.366					0.129
Cyfip1 (pp) Cluh	Cyfip1	Cluh	0.679	0.061			0.662				0.073
Cyfip1 (pp) Rpa2	Cyfip1	Rpa2	0.446								0.446
Vcpip1 (pp) Usp9x	Vcpip1	Usp9x	0.413	0.096							0.378
Vcpip1 (pp) Usp8	Vcpip1	Usp8	0.571	0.062							0.562
Vcpip1 (pp) Stx5a	Vcpip1	Stx5a	0.791				0.13				0.771
Vps33b (pp) Ap1s1	Vps33b	Ap1s1	0.597	0.063			0.048				0.585
Vps33b (pp) Exoc4	Vps33b	Exoc4	0.483	0.089			0.19				0.356
Vps33b (pp) Stx5a	Vps33b	Stx5a	0.612	0.097			0.4				0.343
Vps33b (pp) Ccdc22	Vps33b	Ccdc22	0.467				0.222				0.343
Vps33b (pp) Rab24	Vps33b	Rab24	0.45	0.052			0.328				0.206
Vps33b (pp) Rab34	Vps33b	Rab34	0.541	0.063			0.42				0.224
Vps33b (pp) Stxbp3a	Vps33b	Stxbp3a	0.431	0.08							0.408
Rcor1 (pp) Mta2	Rcor1	Mta2	0.692	0.076		0.6	0.086				0.198
Adk (pp) Nt5c3b	Adk	Nt5c3b	0.922			0.9					0.256
Adk (pp) Dstn	Adk	Dstn	0.732	0.066			0.725
Adk (pp) Ahcyl2	Adk	Ahcyl2	0.783	0.35			0.581			0.118	0.204
Adk (pp) Rplp0	Adk	Rplp0	0.555	0.139			0.074				0.487
Gnb2l1 (pp) Eif4a2	Gnb2l1	Eif4a2	0.767	0.474			0.401				0.322
Gnb2l1 (pp) Gng5	Gnb2l1	Gng5	0.534	0.1		0.308	0.058				0.301
Gnb2l1 (pp) Rpl26	Gnb2l1	Rpl26	0.997	0.909			0.971				0.134
Gnb2l1 (pp) Rpl10a	Gnb2l1	Rpl10a	0.996	0.93			0.922				0.34
Gnb2l1 (pp) Rpl13a	Gnb2l1	Rpl13a	0.991	0.867			0.911				0.359
Gnb2l1 (pp) Gcn1l1	Gnb2l1	Gcn1l1	0.468	0.154			0.324				0.146
Gnb2l1 (pp) Becn1	Gnb2l1	Becn1	0.585				0.227				0.485
Gnb2l1 (pp) Rpl30	Gnb2l1	Rpl30	0.998	0.919			0.971				0.295
Gnb2l1 (pp) Oas1a	Gnb2l1	Oas1a	0.416	0.158			0.33				0.049
Gnb2l1 (pp) Rplp2	Gnb2l1	Rplp2	0.995	0.841			0.965				0.27
Gnb2l1 (pp) Ltn1	Gnb2l1	Ltn1	0.593	0.066			0.128				0.541
Gnb2l1 (pp) Tceb1	Gnb2l1	Tceb1	0.984	0.085		0.676	0.402				0.924
Gnb2l1 (pp) Grwd1	Gnb2l1	Grwd1	0.452	0.122			0.13				0.341
Gnb2l1 (pp) Rpl29	Gnb2l1	Rpl29	0.87	0.609			0.621				0.198
Gnb2l1 (pp) Paip1	Gnb2l1	Paip1	0.487	0.082			0.325				0.239
Gnb2l1 (pp) Rpl7a	Gnb2l1	Rpl7a	0.97	0.724			0.859				0.293
Gnb2l1 (pp) Rpl4	Gnb2l1	Rpl4	0.998	0.942			0.971				0.265
Gnb2l1 (pp) Rpl6	Gnb2l1	Rpl6	0.99	0.87			0.911				0.21
Gnb2l1 (pp) Tln1	Gnb2l1	Tln1	0.469	0.061							0.458
Gnb2l1 (pp) Rplp0	Gnb2l1	Rplp0	0.996	0.916			0.913				0.533
Gnb2l1 (pp) Nemf	Gnb2l1	Nemf	0.52	0.051			0.134				0.463
Gnb2l1 (pp) Rps12	Gnb2l1	Rps12	0.969	0.791			0.792				0.35
Gnb2l1 (pp) Rpl11	Gnb2l1	Rpl11	0.988	0.841			0.904				0.306
Gnb2l1 (pp) Eif3a	Gnb2l1	Eif3a	0.952	0.462			0.825				0.536
Gnb2l1 (pp) Rpl34	Gnb2l1	Rpl34	0.969	0.839			0.768				0.235
Gnb2l1 (pp) Shc1	Gnb2l1	Shc1	0.833			0.676					0.506
Gnb2l1 (pp) Gng2	Gnb2l1	Gng2	0.805			0.676	0.373				0.122
Gnb2l1 (pp) Pkn2	Gnb2l1	Pkn2	0.637			0.363	0.25				0.302
Gnb2l1 (pp) Plec	Gnb2l1	Plec	0.995	0.562			0.617				0.973
Drg2 (pp) Gcn1l1	Drg2	Gcn1l1	0.813	0.107			0.481				0.63
Shcbp1 (pp) Shc1	Shcbp1	Shc1	0.774				0.243				0.714
Shcbp1 (pp) Rfc4	Shcbp1	Rfc4	0.789	0.768							0.13
Shcbp1 (pp) Ercc6l	Shcbp1	Ercc6l	0.699	0.592							0.294
Xpo7 (pp) Tceb1	Xpo7	Tceb1	0.433				0.433
Rpap3 (pp) Ppp1r8	Rpap3	Ppp1r8	0.692	0.116			0.667
Rpap3 (pp) Polr2c	Rpap3	Polr2c	0.435	0.066			0.156				0.342
Kpna3 (pp) Nup98	Kpna3	Nup98	0.474	0.066			0.316				0.244
Kpna3 (pp) Pes1	Kpna3	Pes1	0.468	0.126			0.4				0.067
Kpna3 (pp) Ranbp1	Kpna3	Ranbp1	0.836	0.067		0.412	0.342				0.601
Kpna3 (pp) Nup214	Kpna3	Nup214	0.613			0.48					0.288
Efna1 (pp) Shc1	Efna1	Shc1	0.722	0.061		0.676					0.16
Efna1 (pp) Ptk2b	Efna1	Ptk2b	0.609			0.515					0.228
Efna1 (pp) Itsn1	Efna1	Itsn1	0.502			0.43					0.163
Efna1 (pp) Vav3	Efna1	Vav3	0.801			0.676					0.411
Il16 (pp) Mif	Il16	Mif	0.463								0.464
Nudt14 (pp) Nudt2	Nudt14	Nudt2	0.572	0.078							0.555
Nudt14 (pp) Rock1	Nudt14	Rock1	0.694				0.694				0.042
Nudt14 (pp) Nudt16	Nudt14	Nudt16	0.582	0.063							0.573
Nudt14 (pp) Nudt13	Nudt14	Nudt13	0.491	0.051						0.046	0.483
Nudt14 (pp) Nudt7	Nudt14	Nudt7	0.721	0.052							0.718
Rpl13a (pp) Mrps26	Rpl13a	Mrps26	0.4	0.129			0.328				0.058
Pmvk (pp) Fasn	Pmvk	Fasn	0.443	0.235							0.302
Casp7 (pp) Becn1	Casp7	Becn1	0.657				0.137				0.619
Casp7 (pp) Myd88	Casp7	Myd88	0.509	0.071			0.131				0.441
Casp7 (pp) Itga6	Casp7	Itga6	0.689			0.676					0.08
Casp7 (pp) Birc6	Casp7	Birc6	0.677			0.205	0.387				0.392
Casp7 (pp) Rock1	Casp7	Rock1	0.575			0.114	0.428				0.229
Nup98 (pp) Ranbp1	Nup98	Ranbp1	0.804	0.144			0.332				0.686
Nup98 (pp) Snrpb	Nup98	Snrpb	0.906	0.064		0.9					0.08
Nup98 (pp) Nup155	Nup98	Nup155	0.998	0.172		0.8	0.896				0.927
Nup98 (pp) Ddx20	Nup98	Ddx20	0.921	0.062		0.9	0.142				0.145
Nup98 (pp) Hspa4l	Nup98	Hspa4l	0.916	0.079		0.9	0.148				0.067
Snap47 (pp) Use1	Snap47	Use1	0.655			0.54	0.156				0.185
Snap47 (pp) Stx5a	Snap47	Stx5a	0.84	0.061		0.54	0.394				0.462
Snap47 (pp) Itsn1	Snap47	Itsn1	0.464	0.063			0.443				0.056
Snap47 (pp) Exoc4	Snap47	Exoc4	0.604				0.388				0.38
Snap47 (pp) Stxbp3a	Snap47	Stxbp3a	0.749	0.064		0.393	0.44				0.306
Snap47 (pp) Vps33b	Snap47	Vps33b	0.614	0.064		0.289	0.281				0.289
Abhd12 (pp) Ptk2b	Abhd12	Ptk2b	0.557	0.062		0.54					0.057
Cpsf2 (pp) Snrpb	Cpsf2	Snrpb	0.744	0.063			0.645				0.293
Cpsf2 (pp) Snrpg	Cpsf2	Snrpg	0.556	0.052			0.551
Cpsf2 (pp) Nup214	Cpsf2	Nup214	0.91	0.141		0.9
Cpsf2 (pp) Xrcc6	Cpsf2	Xrcc6	0.431	0.062		0.331	0.066				0.145
Cpsf2 (pp) Nup98	Cpsf2	Nup98	0.907	0.083		0.9					0.072
Cpsf2 (pp) Nup155	Cpsf2	Nup155	0.917	0.189		0.9					0.06
Pvrl2 (pp) Cbx1	Pvrl2	Cbx1	0.448								0.448
Slk (pp) Ezr	Slk	Ezr	0.539				0.402				0.261
Poglut1 (pp) Trappc11	Poglut1	Trappc11	0.554								0.555
Eny2 (pp) Tceb1	Eny2	Tceb1	0.427	0.428
Eny2 (pp) Nup98	Eny2	Nup98	0.731	0.051		0.72					0.069
Eny2 (pp) Snrpg	Eny2	Snrpg	0.75	0.676							0.261
Wdr55 (pp) Farsb	Wdr55	Farsb	0.415	0.118							0.364
Wdr55 (pp) Xpo7	Wdr55	Xpo7	0.433				0.433
Wdr55 (pp) Pes1	Wdr55	Pes1	0.464	0.337			0.225
Cbfb (pp) Tceb1	Cbfb	Tceb1	0.963	0.078			0.916				0.567
Cbfb (pp) Ash2l	Cbfb	Ash2l	0.602			0.6					0.047
Cbfb (pp) Nup214	Cbfb	Nup214	0.404	0.066							0.389
Cbfb (pp) Prmt6	Cbfb	Prmt6	0.606	0.056		0.6
Eif3a (pp) Rps12	Eif3a	Rps12	0.765	0.162			0.732
Eif3a (pp) Rpl7a	Eif3a	Rpl7a	0.441	0.244			0.292
Eif3a (pp) Ddx20	Eif3a	Ddx20	0.5	0.124		0.275	0.24				0.088
Eif3a (pp) Gcn1l1	Eif3a	Gcn1l1	0.502	0.419							0.178
Eif3a (pp) Iars	Eif3a	Iars	0.713	0.677							0.149
Eif3a (pp) Rplp0	Eif3a	Rplp0	0.421	0.263							0.248
Eif3a (pp) Smc1a	Eif3a	Smc1a	0.431	0.412			0.064				0.05
Eif3a (pp) Paip1	Eif3a	Paip1	0.918	0.488		0.47	0.525				0.44
Eif3a (pp) Casp7	Eif3a	Casp7	0.642	0.048		0.629					0.069
Eif3a (pp) Rpl4	Eif3a	Rpl4	0.828	0.714			0.426
Eif3a (pp) Fasn	Eif3a	Fasn	0.423								0.424
Eif3a (pp) Cluh	Eif3a	Cluh	0.693	0.308			0.265				0.446
Eif3a (pp) Plec	Eif3a	Plec	0.723	0.124			0.592				0.288
Eif3a (pp) Xpo7	Eif3a	Xpo7	0.433				0.433
Eif3a (pp) Pes1	Eif3a	Pes1	0.695	0.695
Fasn (pp) Acaca	Fasn	Acaca	0.996	0.693		0.9	0.046			0.059	0.904
Fasn (pp) Aasdhppt	Fasn	Aasdhppt	0.98	0.062		0.9	0.645			0.193	0.398
Fasn (pp) Lrpprc	Fasn	Lrpprc	0.421								0.422
Fasn (pp) Rplp0	Fasn	Rplp0	0.437								0.437
Fasn (pp) Gcn1l1	Fasn	Gcn1l1	0.461								0.462
Tln1 (pp) Ptk2b	Tln1	Ptk2b	0.8	0.052		0.484	0.386				0.414
Tln1 (pp) Iars	Tln1	Iars	0.41				0.37				0.102
Tln1 (pp) Fblim1	Tln1	Fblim1	0.826			0.43	0.058				0.702
Tln1 (pp) Flnb	Tln1	Flnb	0.657	0.099		0.206	0.042				0.559
Tln1 (pp) Flna	Tln1	Flna	0.976	0.205		0.917	0.042				0.666
Tln1 (pp) Ezr	Tln1	Ezr	0.735	0.065		0.629					0.298
Tln1 (pp) Ehbp1l1	Tln1	Ehbp1l1	0.477	0.083		0.344	0.042				0.201
Tln1 (pp) Plec	Tln1	Plec	0.489	0.135		0.206	0.042				0.317
Tln1 (pp) Arrb2	Tln1	Arrb2	0.526			0.5					0.092
Tln1 (pp) Shc1	Tln1	Shc1	0.647	0.1		0.6					0.101
Hist1h4j (pp) Cbx1	Hist1h4j	Cbx1	0.608	0.063			0.207				0.515
Hist1h4j (pp) Xpo7	Hist1h4j	Xpo7	0.438	0.051			0.433
Hist1h4j (pp) Prmt6	Hist1h4j	Prmt6	0.611				0.265				0.493
Alyref (pp) Snrpb	Alyref	Snrpb	0.418	0.226			0.14				0.197
Alyref (pp) Nup214	Alyref	Nup214	0.757	0.061		0.6	0.197				0.292
Alyref (pp) Nup155	Alyref	Nup155	0.698	0.145		0.6	0.164				0.071
Alyref (pp) Xpo7	Alyref	Xpo7	0.445	0.062			0.433
Alyref (pp) Cpsf2	Alyref	Cpsf2	0.751	0.063		0.6	0.2				0.268
Alyref (pp) Nup98	Alyref	Nup98	0.705	0.075		0.6	0.096				0.225
Alyref (pp) Ranbp1	Alyref	Ranbp1	0.684	0.614			0.065				0.197
Acp2 (pp) Sacm1l	Acp2	Sacm1l	0.664								0.664
Acp2 (pp) Adk	Acp2	Adk	0.569								0.569
Acp2 (pp) Parvb	Acp2	Parvb	0.565								0.566
Flna (pp) Pkn2	Flna	Pkn2	0.615	0.078		0.297	0.053				0.447
Flna (pp) Cbfb	Flna	Cbfb	0.669	0.085			0.1				0.631
Flna (pp) Dstn	Flna	Dstn	0.415	0.063			0.137				0.335
Flna (pp) Fblim1	Flna	Fblim1	0.995	0.077		0.639	0.842				0.931
Flna (pp) Flnb	Flna	Flnb	0.956	0.117		0.8	0.766				0.064
Flna (pp) Ezr	Flna	Ezr	0.574	0.089		0.191	0.086				0.442
Flna (pp) Eps8	Flna	Eps8	0.419	0.063			0.044				0.404
Flna (pp) Ptk2b	Flna	Ptk2b	0.43	0.065		0.202	0.043				0.296
Flna (pp) Arrb2	Flna	Arrb2	0.774	0.097			0.209				0.709
Tbc1d17 (pp) Tax1bp1	Tbc1d17	Tax1bp1	0.411	0.064			0.052				0.39
Tbc1d17 (pp) Exoc4	Tbc1d17	Exoc4	0.41	0.064							0.396
Ltv1 (pp) Pes1	Ltv1	Pes1	0.884	0.812							0.409
Ltv1 (pp) Rpl7a	Ltv1	Rpl7a	0.403	0.15			0.27				0.115
Ltv1 (pp) Rps12	Ltv1	Rps12	0.845	0.135			0.726				0.4
Ltv1 (pp) Plec	Ltv1	Plec	0.483	0.052			0.326				0.257
Ltv1 (pp) Gnb2l1	Ltv1	Gnb2l1	0.865	0.063			0.791				0.366
Ltv1 (pp) Rpl4	Ltv1	Rpl4	0.514	0.113			0.401				0.16
Ltv1 (pp) Gnl3	Ltv1	Gnl3	0.861	0.85							0.114
Ltv1 (pp) Rraga	Ltv1	Rraga	0.514				0.131				0.464
Ltv1 (pp) Grwd1	Ltv1	Grwd1	0.873	0.775							0.463
Sec24a (pp) Stx5a	Sec24a	Stx5a	0.932	0.1		0.6	0.191				0.796
Hspb11 (pp) Hspa4l	Hspb11	Hspa4l	0.4				0.105				0.358
Cul4a (pp) Hist1h4j	Cul4a	Hist1h4j	0.423	0.051			0.134				0.355
Cul4a (pp) Ube2r2	Cul4a	Ube2r2	0.427	0.064		0.202	0.208				0.147
Cul4a (pp) Xpo7	Cul4a	Xpo7	0.514	0.091			0.433				0.133
Cul4a (pp) Polr2g	Cul4a	Polr2g	0.608	0.062		0.6
Cul4a (pp) Polr2d	Cul4a	Polr2d	0.6			0.6
Cul4a (pp) Pold2	Cul4a	Pold2	0.669	0.062		0.6					0.19
Cul4a (pp) Cdc34	Cul4a	Cdc34	0.611	0.064		0.202	0.208				0.42
Cul4a (pp) Rpa2	Cul4a	Rpa2	0.629	0.061		0.6					0.093
Cul4a (pp) Krt2	Cul4a	Krt2	0.638				0.638
Cul4a (pp) Grwd1	Cul4a	Grwd1	0.406	0.062			0.179				0.291
Cul4a (pp) Ccdc22	Cul4a	Ccdc22	0.62	0.061		0.6	0.044				0.069
Cul4a (pp) Birc6	Cul4a	Birc6	0.43	0.066		0.202	0.24				0.113
Cul4a (pp) Polr2c	Cul4a	Polr2c	0.648	0.062		0.6					0.139
Cul4a (pp) Tceb1	Cul4a	Tceb1	0.821	0.051		0.308	0.385				0.609
Cul4a (pp) Rfc4	Cul4a	Rfc4	0.636	0.062		0.6	0.057				0.093
Cul4a (pp) Oas1a	Cul4a	Oas1a	0.413	0.061		0.23	0.221				0.082
Tgoln1 (pp) Ap1s1	Tgoln1	Ap1s1	0.733			0.6	0.261				0.172
Tgoln1 (pp) Ap2s1	Tgoln1	Ap2s1	0.852			0.6	0.646				0.044
Tgoln1 (pp) Stx5a	Tgoln1	Stx5a	0.572				0.051				0.568
Ccar1 (pp) Nup98	Ccar1	Nup98	0.835	0.801							0.206
Ccar1 (pp) Sec24a	Ccar1	Sec24a	0.524	0.09							0.499
Ccar1 (pp) Rock1	Ccar1	Rock1	0.429	0.412			0.058				0.052
Ap2a2 (pp) Arrb2	Ap2a2	Arrb2	0.813	0.089		0.787	0.07				0.091
Ap2a2 (pp) Aak1	Ap2a2	Aak1	0.902	0.081		0.72	0.506				0.32
Ap2a2 (pp) Tgoln1	Ap2a2	Tgoln1	0.862			0.6	0.649				0.097
Ap2a2 (pp) Cdc73	Ap2a2	Cdc73	0.417	0.061			0.16				0.321
Ap2a2 (pp) Itsn1	Ap2a2	Itsn1	0.959	0.102		0.6	0.822				0.437
Ap2a2 (pp) Ap1s1	Ap2a2	Ap1s1	0.96	0.062		0.9	0.518				0.227
Ap2a2 (pp) Plec	Ap2a2	Plec	0.545	0.062			0.046				0.533
Ap2a2 (pp) Inpp5b	Ap2a2	Inpp5b	0.406	0.062		0.244	0.09				0.189
Ap2a2 (pp) Shc1	Ap2a2	Shc1	0.454	0.061			0.402				0.106
Ap2a2 (pp) Ap2s1	Ap2a2	Ap2s1	0.999	0.165		0.8	0.984				0.812
Gtf2a1 (pp) Polr2g	Gtf2a1	Polr2g	0.843	0.061		0.6	0.616
Gtf2a1 (pp) Polr2c	Gtf2a1	Polr2c	0.843	0.065		0.6	0.616
Gtf2a1 (pp) Ncoa3	Gtf2a1	Ncoa3	0.814	0.057		0.811
Gtf2a1 (pp) Polr2d	Gtf2a1	Polr2d	0.853	0.062		0.6	0.616				0.103
Ptgs2 (pp) Ptgs1	Ptgs2	Ptgs1	0.834	0.088	0.054	0.8	0.13				0.069
Ptgs2 (pp) Odc1	Ptgs2	Odc1	0.463								0.464
Ptgs2 (pp) Mif	Ptgs2	Mif	0.464								0.464
Ptgs2 (pp) Psen1	Ptgs2	Psen1	0.431								0.431
Ptgs2 (pp) Myd88	Ptgs2	Myd88	0.61	0.075							0.596
Ccdc132 (pp) Ccdc22	Ccdc132	Ccdc22	0.537	0.052							0.533
Ccdc132 (pp) Vps33b	Ccdc132	Vps33b	0.425	0.06							0.414
Aasdhppt (pp) Hist1h4j	Aasdhppt	Hist1h4j	0.693								0.694
Polr2c (pp) Grwd1	Polr2c	Grwd1	0.477	0.402			0.162
Polr2c (pp) Rpl13a	Polr2c	Rpl13a	0.711	0.38	0.202		0.282			0.139	0.203
Polr2c (pp) Farsb	Polr2c	Farsb	0.401	0.169						0.164	0.208
Polr2c (pp) Tceb1	Polr2c	Tceb1	0.608	0.062		0.6
Supt16 (pp) Nelfb	Supt16	Nelfb	0.612	0.066		0.6					0.047
Supt16 (pp) Xpo7	Supt16	Xpo7	0.447	0.065			0.433
Supt16 (pp) Cbx1	Supt16	Cbx1	0.462	0.117			0.28				0.222
Supt16 (pp) Xrcc6	Supt16	Xrcc6	0.475	0.065			0.219				0.339
Supt16 (pp) Hist1h4j	Supt16	Hist1h4j	0.765	0.061			0.567				0.47
Supt16 (pp) Smc1a	Supt16	Smc1a	0.419	0.296			0.131				0.127
Supt16 (pp) Polr2g	Supt16	Polr2g	0.671	0.066		0.6	0.134				0.105
Supt16 (pp) Tceb1	Supt16	Tceb1	0.603	0.049		0.6
Supt16 (pp) Polr2c	Supt16	Polr2c	0.892	0.062		0.6	0.325				0.624
Supt16 (pp) Ercc6l	Supt16	Ercc6l	0.515	0.097		0.281	0.264				0.105
Pofut2 (pp) Poglut1	Pofut2	Poglut1	0.607	0.062							0.599
Mcee (pp) Rtn4ip1	Mcee	Rtn4ip1	0.433	0.119			0.33			0.044	0.114
Gcsh (pp) Mthfd1l	Gcsh	Mthfd1l	0.664	0.062						0.172	0.603
Gcsh (pp) Mcee	Gcsh	Mcee	0.441	0.063							0.428
Rftn1 (pp) Scrn3	Rftn1	Scrn3	0.512								0.512
Rftn1 (pp) Plcl2	Rftn1	Plcl2	0.436	0.068							0.42
Rftn1 (pp) Trp53rk	Rftn1	Trp53rk	0.509								0.509
Sema4d (pp) Rock1	Sema4d	Rock1	0.693			0.65	0.058				0.145
Dync1h1 (pp) Tuba1c	Dync1h1	Tuba1c	0.856	0.062		0.6	0.523				0.292
Dync1h1 (pp) Dctn4	Dync1h1	Dctn4	0.887	0.052		0.72	0.162				0.555
Dync1h1 (pp) Gcn1l1	Dync1h1	Gcn1l1	0.787	0.134			0.763				0.05
Atf1 (pp) Bach1	Atf1	Bach1	0.421			0.362	0.131
Sphk2 (pp) Stxbp3a	Sphk2	Stxbp3a	0.56				0.091				0.537
Snx30 (pp) Bloc1s2	Snx30	Bloc1s2	0.529	0.061			0.504				0.07
Snx30 (pp) Becn1	Snx30	Becn1	0.439	0.066			0.13				0.366
Trappc13 (pp) Trappc11	Trappc13	Trappc11	0.97	0.063		0.8	0.202				0.828
Dnajc9 (pp) Ube2r2	Dnajc9	Ube2r2	0.406	0.062							0.394
Dnajc9 (pp) Rpa2	Dnajc9	Rpa2	0.518	0.516			0.046
Dnajc9 (pp) Pola2	Dnajc9	Pola2	0.754	0.754
Dnajc9 (pp) Rfc4	Dnajc9	Rfc4	0.847	0.847
Rpa2 (pp) Pold2	Rpa2	Pold2	0.84	0.35		0.72	0.045				0.189
Rpa2 (pp) Polr2c	Rpa2	Polr2c	0.64	0.134		0.6					0.045
Nudt13 (pp) Nudt16	Nudt13	Nudt16	0.502								0.503
Nudt13 (pp) Nudt7	Nudt13	Nudt7	0.816	0.062						0.046	0.811
Nudt13 (pp) Nudt2	Nudt13	Nudt2	0.62	0.051						0.046	0.614
Dlat (pp) Acaca	Dlat	Acaca	0.921	0.063		0.9	0.053				0.223
Dlat (pp) Cluh	Dlat	Cluh	0.618	0.166			0.135				0.514
Dlat (pp) Gcsh	Dlat	Gcsh	0.971	0.062		0.9	0.259			0.106	0.61
Dlat (pp) Fasn	Dlat	Fasn	0.844	0.062		0.8				0.06	0.222
Ercc6l (pp) Rpa2	Ercc6l	Rpa2	0.513	0.288		0.194	0.146				0.124
Ercc6l (pp) Polr2g	Ercc6l	Polr2g	0.648	0.061			0.588				0.165
Ercc6l (pp) Polr2c	Ercc6l	Polr2c	0.709	0.051			0.611				0.277
Ercc6l (pp) Tceb1	Ercc6l	Tceb1	0.41				0.209				0.285
Cd40 (pp) Tnfrsf10b	Cd40	Tnfrsf10b	0.598								0.599
Cd40 (pp) Ptgs2	Cd40	Ptgs2	0.504	0.114							0.464
Cd40 (pp) Card11	Cd40	Card11	0.448	0.065							0.434
Cd40 (pp) Ddx58	Cd40	Ddx58	0.512	0.122							0.468
Cd40 (pp) Cd81	Cd40	Cd81	0.444	0.062							0.432
Cd40 (pp) Myd88	Cd40	Myd88	0.794	0.078							0.785
Sacm1l (pp) Plcb2	Sacm1l	Plcb2	0.657	0.052		0.65					0.05
Sacm1l (pp) Abhd12	Sacm1l	Abhd12	0.902	0.065		0.9					0.042
Sacm1l (pp) Ptk2b	Sacm1l	Ptk2b	0.558	0.08		0.54
Sacm1l (pp) Eps8	Sacm1l	Eps8	0.9			0.9
Sacm1l (pp) Inpp5b	Sacm1l	Inpp5b	0.908	0.063		0.65	0.131	0.009			0.716
Gcn1l1 (pp) Birc6	Gcn1l1	Birc6	0.488	0.063			0.083				0.453
Gcn1l1 (pp) Pes1	Gcn1l1	Pes1	0.557	0.557
Gcn1l1 (pp) Plec	Gcn1l1	Plec	0.415	0.082			0.258				0.211
Gcn1l1 (pp) Rpl13a	Gcn1l1	Rpl13a	0.446	0.117			0.304				0.172
Gcn1l1 (pp) Rpl30	Gcn1l1	Rpl30	0.438	0.135			0.378
Gcn1l1 (pp) Nup155	Gcn1l1	Nup155	0.475	0.475
Rpl6 (pp) Oas1a	Rpl6	Oas1a	0.423	0.136			0.329				0.085
Rpl6 (pp) Rplp0	Rpl6	Rplp0	0.997	0.875		0.8	0.836				0.437
Rpl6 (pp) Rpl10a	Rpl6	Rpl10a	0.998	0.918		0.8	0.825				0.524
Rpl6 (pp) Rpl13a	Rpl6	Rpl13a	0.999	0.792		0.8	0.976			0.088	0.382
Rpl6 (pp) Rps12	Rpl6	Rps12	0.93	0.725			0.741			0.043	0.096
Rpl6 (pp) Pes1	Rpl6	Pes1	0.523	0.262			0.381
Rpl6 (pp) Gnl3	Rpl6	Gnl3	0.535	0.121			0.37				0.228
Rpl6 (pp) Rpl4	Rpl6	Rpl4	0.999	0.872		0.8	0.981			0.088	0.722
Rpl6 (pp) Rpl30	Rpl6	Rpl30	0.999	0.867		0.8	0.981				0.408
Rpl6 (pp) Rpl34	Rpl6	Rpl34	0.999	0.815		0.8	0.933			0.107	0.638
Rpl6 (pp) Rpl26	Rpl6	Rpl26	0.999	0.918		0.8	0.981			0.107	0.753
Rpl6 (pp) Rpl29	Rpl6	Rpl29	0.998	0.569		0.8	0.958				0.627
Rpl6 (pp) Rpl7a	Rpl6	Rpl7a	0.997	0.675		0.8	0.956			0.043	0.244
Rpl6 (pp) Plec	Rpl6	Plec	0.861	0.561			0.586				0.299
Rpl6 (pp) Rplp2	Rpl6	Rplp2	0.998	0.828		0.8	0.906				0.583
Rpl6 (pp) Rpl11	Rpl6	Rpl11	0.999	0.78		0.8	0.969			0.088	0.599
Eps8 (pp) Pvrl2	Eps8	Pvrl2	0.425								0.425
Eps8 (pp) Abhd12	Eps8	Abhd12	0.9			0.9
Eps8 (pp) Ptk2b	Eps8	Ptk2b	0.56			0.54					0.084
Eps8 (pp) Ezr	Eps8	Ezr	0.626	0.062							0.619
Pkn2 (pp) Rock1	Pkn2	Rock1	0.542	0.326		0.113	0.133				0.222
Farsb (pp) Iars	Farsb	Iars	0.903	0.587			0.565			0.157	0.441
Ap2s1 (pp) Arrb2	Ap2s1	Arrb2	0.679	0.096		0.6					0.185
Ap2s1 (pp) Aak1	Ap2s1	Aak1	0.928			0.72	0.629				0.366
Ap2s1 (pp) Ap1s1	Ap2s1	Ap1s1	0.768	0.164		0.72					0.09
Ap2s1 (pp) Itsn1	Ap2s1	Itsn1	0.756	0.062		0.6	0.271				0.214
Rab32 (pp) Gale	Rab32	Gale	0.404								0.405
Rab32 (pp) Tbc1d17	Rab32	Tbc1d17	0.401								0.402
Ddx20 (pp) Snrpb	Ddx20	Snrpb	0.867	0.061		0.72	0.164				0.469
Ddx20 (pp) Nup155	Ddx20	Nup155	0.919	0.135		0.9	0.139				0.049
Ddx20 (pp) Mov10	Ddx20	Mov10	0.474	0.062			0.162				0.385
Ptpn23 (pp) Usp8	Ptpn23	Usp8	0.828	0.065			0.731				0.375
Scrn2 (pp) Cyfip1	Scrn2	Cyfip1	0.436	0.062		0.366					0.129
Nemf (pp) Rpl26	Nemf	Rpl26	0.667	0.079			0.645				0.064
Nemf (pp) Rpl30	Nemf	Rpl30	0.709	0.062			0.697				0.06
Nemf (pp) Ccdc25	Nemf	Ccdc25	0.543	0.063							0.533
Nemf (pp) Rpl4	Nemf	Rpl4	0.652	0.061			0.645
Nemf (pp) Rpl13a	Nemf	Rpl13a	0.579	0.062			0.561			0.061
Nemf (pp) Rpl29	Nemf	Rpl29	0.416	0.061			0.404
Nemf (pp) Rpl7a	Nemf	Rpl7a	0.41	0.051			0.399			0.049
Nemf (pp) Rpl11	Nemf	Rpl11	0.582	0.079			0.565
Nemf (pp) Rplp0	Nemf	Rplp0	0.556	0.052			0.551
Nemf (pp) Ltn1	Nemf	Ltn1	0.997	0.081		0.54	0.908				0.954
Nemf (pp) Rpl34	Nemf	Rpl34	0.561	0.064			0.551
Taco1 (pp) Ptcd3	Taco1	Ptcd3	0.63	0.062			0.054				0.617
Taco1 (pp) Atox1	Taco1	Atox1	0.512								0.512
Taco1 (pp) Lrpprc	Taco1	Lrpprc	0.795	0.062			0.054				0.788
Taco1 (pp) Cox6b1	Taco1	Cox6b1	0.594	0.048							0.592
Taco1 (pp) Dap3	Taco1	Dap3	0.442	0.113			0.054				0.388
Taco1 (pp) Uqcc2	Taco1	Uqcc2	0.486	0.062							0.475
Dok2 (pp) Shc1	Dok2	Shc1	0.608			0.212	0.147				0.464
Dok2 (pp) Xpo7	Dok2	Xpo7	0.703								0.704
Scrib (pp) Ezr	Scrib	Ezr	0.466	0.09			0.087				0.41
Scrib (pp) Flna	Scrib	Flna	0.493	0.1			0.176				0.371
Scrib (pp) Dync1h1	Scrib	Dync1h1	0.416	0.101			0.138				0.308
Scrib (pp) Rps12	Scrib	Rps12	0.454	0.062			0.136				0.381
Scrib (pp) Eps8	Scrib	Eps8	0.625								0.625
Prdx3 (pp) Echs1	Prdx3	Echs1	0.418	0.237			0.066				0.25
Prdx3 (pp) Atox1	Prdx3	Atox1	0.612								0.612
Prdx3 (pp) Dlat	Prdx3	Dlat	0.573	0.176			0.402				0.204
Golt1b (pp) Cog6	Golt1b	Cog6	0.458	0.066			0.444
Golt1b (pp) Iars	Golt1b	Iars	0.507	0.064						0.107	0.458
Psen1 (pp) Becn1	Psen1	Becn1	0.53	0.048							0.527
Psen1 (pp) Stx5a	Psen1	Stx5a	0.528								0.528
Rpusd2 (pp) Mrps26	Rpusd2	Mrps26	0.408	0.063			0.047				0.391
Uqcc2 (pp) Atp5j2	Uqcc2	Atp5j2	0.714	0.233			0.643
Anp32b (pp) Iars	Anp32b	Iars	0.51	0.511
Anp32b (pp) Ranbp1	Anp32b	Ranbp1	0.41	0.227							0.268
Ccdc47 (pp) Ncln	Ccdc47	Ncln	0.654	0.068			0.645
Ccdc47 (pp) Rpl4	Ccdc47	Rpl4	0.654	0.067			0.645
Ccdc47 (pp) Rpl34	Ccdc47	Rpl34	0.562	0.066			0.551
Ccdc47 (pp) Rpl30	Ccdc47	Rpl30	0.653	0.065			0.645
Ccdc47 (pp) Rpl8	Ccdc47	Rpl8	0.654	0.068			0.645
Ccdc47 (pp) Rpl7a	Ccdc47	Rpl7a	0.415	0.065			0.401
Ccdc47 (pp) Rpl13a	Ccdc47	Rpl13a	0.551				0.551
Ccdc47 (pp) Rpl11	Ccdc47	Rpl11	0.486	0.066			0.465				0.054
Ccdc47 (pp) Rpl6	Ccdc47	Rpl6	0.562	0.065			0.551
Ccdc47 (pp) Rpl29	Ccdc47	Rpl29	0.404				0.404
Ccdc47 (pp) Rpl26	Ccdc47	Rpl26	0.645				0.645
Nelfa (pp) Nelfb	Nelfa	Nelfb	0.996	0.077		0.8	0.927				0.754
Nelfa (pp) Polr2g	Nelfa	Polr2g	0.855	0.063		0.6	0.645
Nelfa (pp) Supt16	Nelfa	Supt16	0.609	0.064		0.6
Nelfa (pp) Tceb1	Nelfa	Tceb1	0.6			0.6
Nelfa (pp) Polr2c	Nelfa	Polr2c	0.964	0.051		0.6	0.914
Fam120a (pp) Xpo7	Fam120a	Xpo7	0.433				0.433
Rpl30 (pp) Rpl13a	Rpl30	Rpl13a	0.999	0.838		0.8	0.981			0.17	0.623
Use1 (pp) Stx5a	Use1	Stx5a	0.953	0.061		0.72	0.623				0.589
Cog6 (pp) Rab34	Cog6	Rab34	0.515	0.062			0.285				0.336
Cog6 (pp) Tgoln1	Cog6	Tgoln1	0.763			0.6					0.433
Cog6 (pp) Arfgap3	Cog6	Arfgap3	0.418	0.062			0.079				0.381
Cog6 (pp) Stx5a	Cog6	Stx5a	0.942	0.063		0.6	0.159				0.838
Rock1 (pp) Ptk2b	Rock1	Ptk2b	0.502			0.42	0.087				0.136
Rock1 (pp) Dstn	Rock1	Dstn	0.49	0.061		0.14	0.144				0.35
Arfgap3 (pp) Ap1s1	Arfgap3	Ap1s1	0.403	0.052			0.087				0.366
Myd88 (pp) Mvp	Myd88	Mvp	0.511	0.159							0.442
Myd88 (pp) Ddx58	Myd88	Ddx58	0.761	0.1							0.746
Myd88 (pp) Card11	Myd88	Card11	0.649	0.078			0.197				0.565
Myd88 (pp) Tuba1c	Myd88	Tuba1c	0.448	0.068			0.433
Myd88 (pp) Becn1	Myd88	Becn1	0.996	0.051			0.433				0.993
Myd88 (pp) Ptk2b	Myd88	Ptk2b	0.8	0.062			0.13				0.775
Inpp5b (pp) Itsn1	Inpp5b	Itsn1	0.418	0.065			0.264				0.223
Inpp5b (pp) Xpo7	Inpp5b	Xpo7	0.433				0.433
Inpp5b (pp) Plcb2	Inpp5b	Plcb2	0.715	0.062		0.65	0.059				0.189
Mia3 (pp) Sec24a	Mia3	Sec24a	0.615	0.061			0.05				0.604
Myo1e (pp) Peak1	Myo1e	Peak1	0.449								0.449
Stxbp3a (pp) Sec24a	Stxbp3a	Sec24a	0.619	0.066			0.329				0.442
Stxbp3a (pp) Usp8	Stxbp3a	Usp8	0.472	0.472
Stxbp3a (pp) Stx5a	Stxbp3a	Stx5a	0.711	0.155			0.4				0.477
Gnpda2 (pp) Lyplal1	Gnpda2	Lyplal1	0.503	0.052						0.063	0.486
Ppp1r8 (pp) Shc1	Ppp1r8	Shc1	0.402				0.402
Ppp1r8 (pp) Mepce	Ppp1r8	Mepce	0.461	0.062							0.45
Ppp1r8 (pp) Snrpb	Ppp1r8	Snrpb	0.46	0.181			0.058				0.357
Lsm1 (pp) Ddx20	Lsm1	Ddx20	0.671				0.218				0.597
Lsm1 (pp) Snrpb	Lsm1	Snrpb	0.696	0.068			0.374				0.521
Lsm1 (pp) Snrpg	Lsm1	Snrpg	0.556	0.194			0.161				0.396
Ltn1 (pp) Rplp0	Ltn1	Rplp0	0.561	0.063			0.551
Ltn1 (pp) Rpl11	Ltn1	Rpl11	0.466				0.465				0.043
Ltn1 (pp) Rpl13a	Ltn1	Rpl13a	0.579	0.065			0.569
Ltn1 (pp) Naa25	Ltn1	Naa25	0.718	0.65							0.227
Ltn1 (pp) Rpl30	Ltn1	Rpl30	0.658	0.065			0.645				0.053
Ltn1 (pp) Rpl26	Ltn1	Rpl26	0.709				0.645				0.215
Ltn1 (pp) Rpl29	Ltn1	Rpl29	0.404				0.404
Ltn1 (pp) Rpl7a	Ltn1	Rpl7a	0.412	0.063			0.399
Ltn1 (pp) Rpl34	Ltn1	Rpl34	0.551				0.551
Ltn1 (pp) Sbno1	Ltn1	Sbno1	0.801	0.801
Ncln (pp) Rpl13a	Ncln	Rpl13a	0.57	0.082			0.551
Ncln (pp) Rpl6	Ncln	Rpl6	0.573				0.551				0.089
Ncln (pp) Rpl4	Ncln	Rpl4	0.652	0.061			0.645
Ncln (pp) Rpl29	Ncln	Rpl29	0.415	0.06			0.404
Ncln (pp) Rpl30	Ncln	Rpl30	0.653	0.065			0.645
Ncln (pp) Rpl34	Ncln	Rpl34	0.551				0.551
Ncln (pp) Rpl11	Ncln	Rpl11	0.511	0.064			0.465				0.102
Ncln (pp) Atad1	Ncln	Atad1	0.58	0.062							0.571
Ncln (pp) Rpl26	Ncln	Rpl26	0.645				0.645
Ncln (pp) Rpl7a	Ncln	Rpl7a	0.414	0.065			0.399
Lage3 (pp) Trp53rk	Lage3	Trp53rk	0.937	0.065		0.72	0.446				0.622
Lage3 (pp) Eif4a2	Lage3	Eif4a2	0.403				0.403
Lage3 (pp) Tceb1	Lage3	Tceb1	0.795	0.052			0.699				0.341
Pes1 (pp) Rpl13a	Pes1	Rpl13a	0.514	0.193			0.402				0.074
Pes1 (pp) Rpl30	Pes1	Rpl30	0.622	0.142			0.548				0.105
Pes1 (pp) Grwd1	Pes1	Grwd1	0.856	0.814			0.134				0.18
Dscr3 (pp) Xpo7	Dscr3	Xpo7	0.723	0.051			0.721
Dscr3 (pp) Ccdc22	Dscr3	Ccdc22	0.927	0.062			0.625				0.811
Atp6v0c (pp) Atp5j2	Atp6v0c	Atp5j2	0.786	0.08		0.72	0.229				0.05
Atp6v0c (pp) Rraga	Atp6v0c	Rraga	0.68	0.062		0.6	0.131				0.135
Tspan14 (pp) Tspan31	Tspan14	Tspan31	0.481								0.481
Tspan14 (pp) Igsf8	Tspan14	Igsf8	0.52				0.059				0.512
Polr2d (pp) Ash2l	Polr2d	Ash2l	0.6			0.6
Polr2d (pp) Lsm1	Polr2d	Lsm1	0.426	0.167							0.34
Polr2d (pp) Tbce	Polr2d	Tbce	0.444								0.444
Polr2d (pp) Rpa2	Polr2d	Rpa2	0.697	0.266		0.6	0.046				0.049
Polr2d (pp) Nelfb	Polr2d	Nelfb	0.86	0.099		0.6	0.645
Polr2d (pp) Ercc6l	Polr2d	Ercc6l	0.724				0.588				0.359
Polr2d (pp) Nelfa	Polr2d	Nelfa	0.856	0.071		0.6	0.645
Polr2d (pp) Snrpb	Polr2d	Snrpb	0.677	0.17		0.6	0.058				0.09
Polr2d (pp) Tceb1	Polr2d	Tceb1	0.622	0.095		0.6
Polr2d (pp) Polr2g	Polr2d	Polr2g	0.996	0.169		0.8	0.953				0.622
Polr2d (pp) Polr2c	Polr2d	Polr2c	0.996	0.156		0.8	0.927				0.744
Polr2d (pp) Supt16	Polr2d	Supt16	0.732	0.062		0.6					0.344
Dnase2a (pp) Ap1s1	Dnase2a	Ap1s1	0.683			0.6					0.242
Dnase2a (pp) Scrn2	Dnase2a	Scrn2	0.526								0.526
Dnase2a (pp) Scrn3	Dnase2a	Scrn3	0.451								0.451
Nelfb (pp) Polr2g	Nelfb	Polr2g	0.862	0.065		0.6	0.645				0.088
Nelfb (pp) Polr2c	Nelfb	Polr2c	0.923	0.064		0.6	0.739				0.314
Nelfb (pp) Tceb1	Nelfb	Tceb1	0.636			0.6					0.128
Hspa4l (pp) Cnpy4	Hspa4l	Cnpy4	0.508								0.508
Hspa4l (pp) Nup155	Hspa4l	Nup155	0.904	0.063		0.9					0.059
Hspa4l (pp) Dnajc24	Hspa4l	Dnajc24	0.708	0.141		0.193	0.371			0.043	0.409
Pds5a (pp) Birc6	Pds5a	Birc6	0.461	0.417			0.082				0.074
Pds5a (pp) Smc1a	Pds5a	Smc1a	0.988	0.495		0.6	0.805				0.741
Pds5a (pp) Sbno1	Pds5a	Sbno1	0.71	0.71
Aak1 (pp) Itsn1	Aak1	Itsn1	0.785	0.128		0.6					0.434
Aak1 (pp) Ap1s1	Aak1	Ap1s1	0.786	0.059		0.72	0.226				0.076
Aak1 (pp) Arrb2	Aak1	Arrb2	0.614	0.063		0.6					0.054
Scrn3 (pp) Trp53rk	Scrn3	Trp53rk	0.729								0.73
Dguok (pp) Nt5c3b	Dguok	Nt5c3b	0.851			0.8					0.288
Dguok (pp) Cox6b1	Dguok	Cox6b1	0.411	0.116			0.33				0.086
Ift22 (pp) Hspb11	Ift22	Hspb11	0.992	0.092		0.9	0.057				0.923
Gtpbp1 (pp) Polr2c	Gtpbp1	Polr2c	0.483								0.483
Lrpprc (pp) Becn1	Lrpprc	Becn1	0.884				0.13				0.872
Lrpprc (pp) Iars	Lrpprc	Iars	0.568	0.312			0.047				0.394
Rpl10a (pp) Rps12	Rpl10a	Rps12	0.974	0.797			0.855			0.053	0.203
Rpl10a (pp) Iars	Rpl10a	Iars	0.473	0.154							0.404
Rpl10a (pp) Rpl11	Rpl10a	Rpl11	0.998	0.817		0.8	0.907			0.139	0.608
Rpl10a (pp) Polr2c	Rpl10a	Polr2c	0.603	0.428						0.164	0.238
Rpl10a (pp) Rpl29	Rpl10a	Rpl29	0.988	0.693		0.8	0.634				0.542
Rpl10a (pp) Rpl7a	Rpl10a	Rpl7a	0.996	0.847		0.8	0.856			0.053	0.264
Rpl10a (pp) Rplp0	Rpl10a	Rplp0	0.999	0.915		0.8	0.913			0.139	0.56
Rpl10a (pp) Rpl34	Rpl10a	Rpl34	0.998	0.912		0.8	0.822				0.477
Rpl10a (pp) Dap3	Rpl10a	Dap3	0.443	0.172			0.327				0.082
Rpl10a (pp) Hist1h4j	Rpl10a	Hist1h4j	0.728	0.061			0.698				0.119
Rpl10a (pp) Plec	Rpl10a	Plec	0.932	0.697			0.71				0.29
Rpl10a (pp) Rpl13a	Rpl10a	Rpl13a	0.999	0.913		0.8	0.913			0.13	0.516
Rpl10a (pp) Oas1a	Rpl10a	Oas1a	0.472	0.149			0.392				0.063
Rpl10a (pp) Rpl26	Rpl10a	Rpl26	0.999	0.959		0.8	0.971			0.164	0.702
Rpl10a (pp) Rplp2	Rpl10a	Rplp2	0.999	0.901		0.8	0.965			0.118	0.37
Rpl10a (pp) Rpl30	Rpl10a	Rpl30	0.999	0.909		0.8	0.972				0.709
Lyplal1 (pp) Msra	Lyplal1	Msra	0.637	0.063						0.113	0.599
Msh6 (pp) Trappc13	Msh6	Trappc13	0.432								0.432
Msh6 (pp) Xrcc6	Msh6	Xrcc6	0.993	0.235		0.72	0.215				0.965
Msh6 (pp) Rpa3	Msh6	Rpa3	0.937	0.217		0.9					0.27
Msh6 (pp) Pold2	Msh6	Pold2	0.594	0.289			0.049				0.448
Msh6 (pp) Rcor1	Msh6	Rcor1	0.736	0.098		0.72
Msh6 (pp) Pola2	Msh6	Pola2	0.762	0.515			0.057				0.523
Msh6 (pp) Smc1a	Msh6	Smc1a	0.754	0.671			0.13				0.212
Msh6 (pp) Ddx58	Msh6	Ddx58	0.555	0.062			0.325				0.355
Msh6 (pp) Supt16	Msh6	Supt16	0.537	0.268			0.271				0.204
Msh6 (pp) Rpa2	Msh6	Rpa2	0.969	0.291		0.9	0.422				0.342
Msh6 (pp) Rfc4	Msh6	Rfc4	0.871	0.699			0.055			0.05	0.579
Rpl26 (pp) Rpl29	Rpl26	Rpl29	0.998	0.63		0.8	0.92				0.722
Rpl26 (pp) Rps12	Rpl26	Rps12	0.955	0.796			0.768			0.066	0.113
Rpl26 (pp) Becn1	Rpl26	Becn1	0.44	0.065							0.426
Rpl26 (pp) Rpl13a	Rpl26	Rpl13a	0.999	0.91		0.8	0.981			0.139	0.522
Rpl26 (pp) Rpl7a	Rpl26	Rpl7a	0.998	0.769		0.8	0.966			0.066	0.271
Rpl26 (pp) Rplp0	Rpl26	Rplp0	0.998	0.864		0.8	0.914			0.139	0.38
Rpl26 (pp) Rpl34	Rpl26	Rpl34	0.999	0.944		0.8	0.951			0.164	0.637
Rpl26 (pp) Rpl30	Rpl26	Rpl30	0.999	0.939	0.24	0.8	0.993				0.749
Rpl26 (pp) Rpl11	Rpl26	Rpl11	0.999	0.823		0.8	0.979			0.139	0.874
Rpl26 (pp) Oas1a	Rpl26	Oas1a	0.493	0.159			0.401				0.075
Rpl26 (pp) Polr2c	Rpl26	Polr2c	0.714	0.475			0.278			0.164	0.205
Rpl26 (pp) Rplp2	Rpl26	Rplp2	0.999	0.897		0.8	0.965				0.621
Rpl26 (pp) Dap3	Rpl26	Dap3	0.556	0.137			0.467				0.114
Rpl26 (pp) Snrpg	Rpl26	Snrpg	0.466	0.461							0.05
Rpl26 (pp) Pes1	Rpl26	Pes1	0.633	0.227			0.426				0.24
Rpl26 (pp) Plec	Rpl26	Plec	0.945	0.697			0.708				0.429
Tnfrsf10b (pp) Casp7	Tnfrsf10b	Casp7	0.678			0.249	0.057				0.582
Tnfrsf10b (pp) Ripk3	Tnfrsf10b	Ripk3	0.523			0.207	0.081				0.399
Tnfrsf10b (pp) Dap3	Tnfrsf10b	Dap3	0.592			0.548	0.09				0.088
Nudt16 (pp) Nt5c3b	Nudt16	Nt5c3b	0.65			0.65
Nudt16 (pp) Nudt7	Nudt16	Nudt7	0.547								0.547
Itga6 (pp) Igsf8	Itga6	Igsf8	0.429			0.352					0.156
Itga6 (pp) Krt10	Itga6	Krt10	0.463								0.464
Itga6 (pp) Flnb	Itga6	Flnb	0.806	0.087		0.639	0.15				0.39
Itga6 (pp) Flna	Itga6	Flna	0.749	0.092		0.639	0.15				0.207
Itga6 (pp) Ptk2b	Itga6	Ptk2b	0.543	0.062		0.42	0.195				0.081
Itga6 (pp) Tln1	Itga6	Tln1	0.845	0.064		0.714	0.137				0.408
Itga6 (pp) Cd81	Itga6	Cd81	0.535			0.352	0.081				0.283
Itga6 (pp) Shc1	Itga6	Shc1	0.726	0.068		0.676	0.057				0.153
Itga6 (pp) Plec	Itga6	Plec	0.824	0.061		0.639	0.087				0.499
Cux1 (pp) Stx5a	Cux1	Stx5a	0.464	0.061			0.131				0.396
Rpa3 (pp) Ltn1	Rpa3	Ltn1	0.457				0.458
Rpa3 (pp) Xrcc6	Rpa3	Xrcc6	0.5	0.11			0.277				0.286
Rpa3 (pp) Pold2	Rpa3	Pold2	0.832	0.146		0.72					0.354
Rpa3 (pp) Pola2	Rpa3	Pola2	0.905	0.474		0.72					0.407
Rpa3 (pp) Cul4a	Rpa3	Cul4a	0.618			0.6					0.086
Rpa3 (pp) Dnajc9	Rpa3	Dnajc9	0.64	0.638			0.046
Rpa3 (pp) Myof	Rpa3	Myof	0.697				0.697
Rpa3 (pp) Polr2g	Rpa3	Polr2g	0.648	0.131		0.6					0.07
Rpa3 (pp) Snrpg	Rpa3	Snrpg	0.588	0.589
Rpa3 (pp) Polr2d	Rpa3	Polr2d	0.653	0.146		0.6					0.066
Rpa3 (pp) Polr2c	Rpa3	Polr2c	0.618	0.077		0.6					0.049
Rpa3 (pp) Rfc4	Rpa3	Rfc4	0.885	0.551		0.6	0.13				0.354
Rpa3 (pp) Eny2	Rpa3	Eny2	0.665	0.665
Rpa3 (pp) Rpa2	Rpa3	Rpa2	0.999	0.806		0.8	0.975				0.744
Rpa3 (pp) Helb	Rpa3	Helb	0.458			0.36	0.13				0.106
Parvb (pp) Lyplal1	Parvb	Lyplal1	0.537								0.538
Parvb (pp) Fblim1	Parvb	Fblim1	0.569	0.062		0.216	0.15				0.392
Parvb (pp) Dctn4	Parvb	Dctn4	0.685				0.685
Parvb (pp) Itga6	Parvb	Itga6	0.705	0.063		0.6	0.133				0.2
Parvb (pp) Tln1	Parvb	Tln1	0.444	0.052							0.438
Usp8 (pp) Birc6	Usp8	Birc6	0.665	0.099			0.402				0.429
Shc1 (pp) Ptk2b	Shc1	Ptk2b	0.96			0.629	0.089				0.893
Shc1 (pp) Peak1	Shc1	Peak1	0.779				0.057				0.776
Evl (pp) Sema4d	Evl	Sema4d	0.435	0.063			0.049				0.418
Vav3 (pp) Shc1	Vav3	Shc1	0.697			0.6	0.13				0.2
Vav3 (pp) Itsn1	Vav3	Itsn1	0.407	0.052		0.3					0.179
Mthfd1 (pp) Gcsh	Mthfd1	Gcsh	0.691	0.137						0.172	0.603
Mthfd1 (pp) Mthfd1l	Mthfd1	Mthfd1l	0.91	0.096	0.056	0.9					0.072
Mthfd1 (pp) Ahcyl2	Mthfd1	Ahcyl2	0.436	0.066			0.164				0.336
Siae (pp) Ptgs1	Siae	Ptgs1	0.509								0.509
Siae (pp) Abhd11	Siae	Abhd11	0.43								0.431
Nudt2 (pp) Nudt7	Nudt2	Nudt7	0.733								0.733
Nudt2 (pp) Polr2g	Nudt2	Polr2g	0.408	0.115							0.359
Nudt2 (pp) Nudt16	Nudt2	Nudt16	0.631								0.632
Tspan31 (pp) Ankfy1	Tspan31	Ankfy1	0.497				0.047				0.495
Nars (pp) Farsb	Nars	Farsb	0.785	0.548						0.042	0.546
Nars (pp) Eif3a	Nars	Eif3a	0.454	0.455
Nars (pp) Iars	Nars	Iars	0.97	0.671			0.414				0.86
Nars (pp) Rpusd2	Nars	Rpusd2	0.631	0.062						0.043	0.622
Supt6 (pp) Tceb1	Supt6	Tceb1	0.6			0.6
Supt6 (pp) Smc1a	Supt6	Smc1a	0.423	0.374							0.117
Supt6 (pp) Supt16	Supt6	Supt16	0.993	0.238		0.6	0.825				0.897
Supt6 (pp) Cdc73	Supt6	Cdc73	0.956	0.119		0.6	0.645				0.695
Supt6 (pp) Hist1h4j	Supt6	Hist1h4j	0.5				0.201				0.4
Supt6 (pp) Nelfb	Supt6	Nelfb	0.7	0.097		0.6					0.238
Supt6 (pp) Alyref	Supt6	Alyref	0.5	0.062							0.489
Supt6 (pp) Inpp5b	Supt6	Inpp5b	0.42	0.12			0.369
Supt6 (pp) Polr2d	Supt6	Polr2d	0.907	0.077		0.6	0.74				0.151
Supt6 (pp) Xpo7	Supt6	Xpo7	0.446	0.064			0.433
Supt6 (pp) Cpsf2	Supt6	Cpsf2	0.623	0.419							0.379
Supt6 (pp) Msh6	Supt6	Msh6	0.459	0.097							0.426
Supt6 (pp) Polr2g	Supt6	Polr2g	0.926	0.062		0.6	0.645				0.511
Supt6 (pp) Supt5	Supt6	Supt5	0.999	0.808		0.6	0.922				0.963
Supt6 (pp) Polr2c	Supt6	Polr2c	0.971	0.134		0.6	0.766				0.691
Supt6 (pp) Nelfa	Supt6	Nelfa	0.626	0.104		0.6
Ccdc12 (pp) Bud31	Ccdc12	Bud31	0.785	0.148			0.758
Rplp2 (pp) Rpl34	Rplp2	Rpl34	0.994	0.853		0.8	0.756				0.267
Rplp2 (pp) Rpl11	Rplp2	Rpl11	0.996	0.756		0.8	0.896				0.44
Rplp2 (pp) Rpl7a	Rplp2	Rpl7a	0.988	0.665		0.8	0.838				0.086
Rplp2 (pp) Rpl30	Rplp2	Rpl30	0.999	0.921		0.8	0.965				0.39
Rplp2 (pp) Gale	Rplp2	Gale	0.449								0.449
Rplp2 (pp) Rplp0	Rplp2	Rplp0	0.999	0.864		0.8	0.912			0.098	0.786
Rplp2 (pp) Rpl13a	Rplp2	Rpl13a	0.997	0.829		0.8	0.905				0.397
Rab24 (pp) Ankfy1	Rab24	Ankfy1	0.477				0.425				0.128
Rab24 (pp) Becn1	Rab24	Becn1	0.591	0.051			0.226				0.488
Myh9 (pp) Flna	Myh9	Flna	0.711	0.222			0.183				0.582
Myh9 (pp) Plec	Myh9	Plec	0.464	0.159			0.085				0.36
Myh9 (pp) Exoc4	Myh9	Exoc4	0.931	0.065		0.9	0.227				0.169
Myh9 (pp) Rock1	Myh9	Rock1	0.64	0.079			0.249				0.523
Myh9 (pp) Tln1	Myh9	Tln1	0.724	0.267			0.387				0.436
Myh9 (pp) Flnb	Myh9	Flnb	0.593	0.184			0.157				0.457
Myh9 (pp) Ezr	Myh9	Ezr	0.626	0.089			0.102				0.58
Cdc16 (pp) Ppp3r1	Cdc16	Ppp3r1	0.612	0.051		0.6					0.061
Cdc16 (pp) Hspb11	Cdc16	Hspb11	0.883	0.087			0.754				0.523
Cdc16 (pp) Tbc1d17	Cdc16	Tbc1d17	0.531	0.065							0.519
Tsc22d4 (pp) Arhgap12	Tsc22d4	Arhgap12	0.403				0.048				0.399
Wnk1 (pp) Itsn1	Wnk1	Itsn1	0.667	0.052							0.663
Wnk1 (pp) Stxbp3a	Wnk1	Stxbp3a	0.51								0.51
Snrpb (pp) Polr2c	Snrpb	Polr2c	0.686	0.246		0.6				0.043
Snrpb (pp) Bud31	Snrpb	Bud31	0.871	0.175		0.36	0.755				0.125
Snrpb (pp) Nup155	Snrpb	Nup155	0.904	0.065		0.9					0.06
Cd81 (pp) Ezr	Cd81	Ezr	0.723				0.058				0.718
Cd81 (pp) Slc44a1	Cd81	Slc44a1	0.692				0.692				0.043
Heatr6 (pp) Snrpg	Heatr6	Snrpg	0.428	0.051			0.41				0.062
Heatr6 (pp) Bud31	Heatr6	Bud31	0.694	0.087			0.579				0.268
Heatr6 (pp) Ncoa3	Heatr6	Ncoa3	0.631	0.064							0.622
Heatr6 (pp) Bcas2	Heatr6	Bcas2	0.551	0.062			0.401				0.266
Heatr6 (pp) Supt5	Heatr6	Supt5	0.474	0.474
Rpl34 (pp) Snrpg	Rpl34	Snrpg	0.499	0.49							0.06
Rpl34 (pp) Rpl13a	Rpl34	Rpl13a	0.999	0.892		0.8	0.937				0.449
Rpl34 (pp) Rpl7a	Rpl34	Rpl7a	0.992	0.675		0.8	0.89				0.13
Rpl34 (pp) Rpl11	Rpl34	Rpl11	0.998	0.779		0.8	0.92			0.139	0.459
Rpl34 (pp) Pes1	Rpl34	Pes1	0.459	0.149			0.381				0.057
Rpl34 (pp) Rpl30	Rpl34	Rpl30	0.999	0.871		0.8	0.951				0.497
Paip1 (pp) Ddx20	Paip1	Ddx20	0.428	0.065		0.204	0.201				0.153
Paip1 (pp) Pes1	Paip1	Pes1	0.565	0.563							0.046
Paip1 (pp) Gcn1l1	Paip1	Gcn1l1	0.441	0.304			0.167				0.114
Paip1 (pp) Lsm1	Paip1	Lsm1	0.453	0.062			0.091				0.411
Trappc11 (pp) Vma21	Trappc11	Vma21	0.463								0.464
Naa25 (pp) Farsb	Naa25	Farsb	0.604	0.181			0.537
Arrb2 (pp) Gng2	Arrb2	Gng2	0.457	0.091		0.336	0.086				0.132
Arrb2 (pp) Itsn1	Arrb2	Itsn1	0.61			0.6					0.067
Arrb2 (pp) Ankfy1	Arrb2	Ankfy1	0.546			0.17	0.132				0.421
Rraga (pp) Shc1	Rraga	Shc1	0.493	0.079		0.47					0.045
Rraga (pp) Xpo7	Rraga	Xpo7	0.433				0.433
Rraga (pp) Lamtor3	Rraga	Lamtor3	0.979	0.061		0.6	0.832				0.714
Ddx58 (pp) Oas1a	Ddx58	Oas1a	0.611	0.22			0.156				0.458
Ddx58 (pp) Mov10	Ddx58	Mov10	0.444	0.201			0.084				0.302
Ddx58 (pp) Tor3a	Ddx58	Tor3a	0.412	0.413
Ripk3 (pp) Becn1	Ripk3	Becn1	0.465				0.134				0.408
Ripk3 (pp) Myd88	Ripk3	Myd88	0.664	0.095		0.341	0.146				0.419
Ripk3 (pp) Casp7	Ripk3	Casp7	0.53	0.072		0.194	0.077				0.4
Abcf3 (pp) Rpl8	Abcf3	Rpl8	0.408	0.133			0.328				0.066
Abcf3 (pp) Eif4a2	Abcf3	Eif4a2	0.409	0.161			0.104			0.048	0.272
Abcf3 (pp) Rpl26	Abcf3	Rpl26	0.407	0.084			0.329				0.114
Abcf3 (pp) Rpl4	Abcf3	Rpl4	0.459	0.154			0.312				0.146
Abcf3 (pp) Rpl30	Abcf3	Rpl30	0.442	0.141			0.378
Abcf3 (pp) Gcn1l1	Abcf3	Gcn1l1	0.977	0.179			0.875				0.798
Abcf3 (pp) Pes1	Abcf3	Pes1	0.645	0.646
Abcf3 (pp) Rpl10a	Abcf3	Rpl10a	0.458	0.12			0.401				0.055
Abcf3 (pp) Drg2	Abcf3	Drg2	0.477	0.149			0.063				0.397
Abcf3 (pp) Rpl11	Abcf3	Rpl11	0.437	0.118			0.377				0.058
Snrpg (pp) Bud31	Snrpg	Bud31	0.839	0.176			0.756				0.265
Snrpg (pp) Snrpb	Snrpg	Snrpb	0.992	0.295		0.8	0.837				0.717
Snrpg (pp) Rpl7a	Snrpg	Rpl7a	0.443	0.295			0.243
Snrpg (pp) Rpl13a	Snrpg	Rpl13a	0.49	0.475			0.069
Snrpg (pp) Ddx20	Snrpg	Ddx20	0.402	0.09			0.272				0.17
Ncoa3 (pp) Prmt6	Ncoa3	Prmt6	0.425	0.062		0.202	0.054				0.285
Tuba1c (pp) Rplp0	Tuba1c	Rplp0	0.417	0.193			0.156				0.214
Skap2 (pp) Ptk2b	Skap2	Ptk2b	0.53				0.131				0.481
Skap2 (pp) Tax1bp1	Skap2	Tax1bp1	0.51								0.51
Ash2l (pp) Polr2c	Ash2l	Polr2c	0.625	0.101		0.6
Ash2l (pp) Polr2g	Ash2l	Polr2g	0.695	0.052		0.6	0.207				0.107
Ash2l (pp) Hist1h4j	Ash2l	Hist1h4j	0.579	0.062			0.252				0.448
Ash2l (pp) Oas1a	Ash2l	Oas1a	0.407	0.051			0.401
Ehbp1l1 (pp) Ptk2b	Ehbp1l1	Ptk2b	0.408			0.34	0.043				0.139
Ehbp1l1 (pp) Fblim1	Ehbp1l1	Fblim1	0.448	0.062		0.331	0.091				0.147
Ptk2b (pp) Peak1	Ptk2b	Peak1	0.401								0.401
Ptk2b (pp) Gng2	Ptk2b	Gng2	0.566			0.515	0.089				0.098
Ptk2b (pp) Xpo7	Ptk2b	Xpo7	0.433				0.433
Ptk2b (pp) Itsn1	Ptk2b	Itsn1	0.432	0.052		0.317					0.194
Igsf8 (pp) Rpl11	Igsf8	Rpl11	0.629				0.629
Igsf8 (pp) Slc44a1	Igsf8	Slc44a1	0.712				0.695				0.097
Igsf8 (pp) Cd81	Igsf8	Cd81	0.996	0.062			0.713				0.987
Igsf8 (pp) Ezr	Igsf8	Ezr	0.446								0.446
Igsf8 (pp) Rplp2	Igsf8	Rplp2	0.433				0.433
Ranbp1 (pp) Nup155	Ranbp1	Nup155	0.617	0.257			0.27				0.351
Cdc73 (pp) Ash2l	Cdc73	Ash2l	0.654	0.079			0.13				0.603
Cdc73 (pp) Ube2r2	Cdc73	Ube2r2	0.436	0.065			0.086				0.394
Cdc73 (pp) Polr2d	Cdc73	Polr2d	0.867	0.065		0.6	0.675
Cdc73 (pp) Cpsf2	Cdc73	Cpsf2	0.534	0.135			0.132				0.43
Cdc73 (pp) Ap2s1	Cdc73	Ap2s1	0.541				0.16				0.476
Cdc73 (pp) Nelfa	Cdc73	Nelfa	0.639	0.136		0.6
Cdc73 (pp) Cdc34	Cdc73	Cdc34	0.496	0.08			0.086				0.449
Cdc73 (pp) Nelfb	Cdc73	Nelfb	0.632	0.067		0.6					0.095
Cdc73 (pp) Xpo7	Cdc73	Xpo7	0.433				0.433
Cdc73 (pp) Supt16	Cdc73	Supt16	0.981	0.121		0.6	0.743				0.815
Cdc73 (pp) Tceb1	Cdc73	Tceb1	0.607	0.052		0.6					0.049
Cdc73 (pp) Polr2g	Cdc73	Polr2g	0.927	0.081		0.6	0.734				0.347
Cdc73 (pp) Polr2c	Cdc73	Polr2c	0.918	0.093		0.6	0.73				0.263
Oas1a (pp) Rpl11	Oas1a	Rpl11	0.405	0.154			0.326
Oas1a (pp) Rpl30	Oas1a	Rpl30	0.499	0.197			0.402
Oas1a (pp) Rpl34	Oas1a	Rpl34	0.439	0.159			0.361
Ppil1 (pp) Pdap1	Ppil1	Pdap1	0.438	0.079							0.415
Ppil1 (pp) Ppp1r8	Ppil1	Ppp1r8	0.442	0.193			0.33				0.051
Ppil1 (pp) Bud31	Ppil1	Bud31	0.945	0.09		0.36	0.884				0.286
Ppil1 (pp) Snrpb	Ppil1	Snrpb	0.95	0.268		0.72	0.699				0.291
Ppil1 (pp) Anp32b	Ppil1	Anp32b	0.416	0.099							0.379
Ppil1 (pp) Ranbp1	Ppil1	Ranbp1	0.509	0.322		0.246	0.054				0.105
Ppil1 (pp) Snrpg	Ppil1	Snrpg	0.786	0.281			0.713				0.049
Krt2 (pp) Krt10	Krt2	Krt10	0.664	0.107		0.6	0.053				0.126
Helb (pp) Pola2	Helb	Pola2	0.686	0.121		0.36	0.268				0.328
Helb (pp) Pold2	Helb	Pold2	0.44	0.082		0.36					0.125
Helb (pp) Xrcc6	Helb	Xrcc6	0.574				0.461				0.243
Helb (pp) Rpa2	Helb	Rpa2	0.502	0.067		0.36	0.206				0.074
Cox6b1 (pp) Atp5j2	Cox6b1	Atp5j2	0.96	0.813			0.651				0.44
Cox6b1 (pp) Atox1	Cox6b1	Atox1	0.532	0.256							0.397
Cox6b1 (pp) Lrpprc	Cox6b1	Lrpprc	0.476								0.476
Ezr (pp) Ptk2b	Ezr	Ptk2b	0.731	0.09		0.496	0.046				0.459
Ezr (pp) Arhgap17	Ezr	Arhgap17	0.594				0.065				0.584
Ezr (pp) Plec	Ezr	Plec	0.446	0.061		0.191	0.086				0.297
Ezr (pp) Rock1	Ezr	Rock1	0.864			0.676	0.148				0.55
Supt5 (pp) Polr2d	Supt5	Polr2d	0.976			0.6	0.89				0.514
Supt5 (pp) Nenf	Supt5	Nenf	0.401	0.051			0.395
Supt5 (pp) Nelfb	Supt5	Nelfb	0.979	0.185		0.6	0.739				0.791
Supt5 (pp) Hist1h4j	Supt5	Hist1h4j	0.451	0.062			0.145				0.371
Supt5 (pp) Cdc73	Supt5	Cdc73	0.993	0.066		0.6	0.913				0.823
Supt5 (pp) Xpo7	Supt5	Xpo7	0.447	0.065			0.433
Supt5 (pp) Cpsf2	Supt5	Cpsf2	0.578	0.156			0.202				0.425
Supt5 (pp) Nelfa	Supt5	Nelfa	0.986	0.064		0.6	0.917				0.62
Supt5 (pp) Tceb1	Supt5	Tceb1	0.63	0.061		0.6					0.096
Supt5 (pp) Ercc6l	Supt5	Ercc6l	0.458	0.149			0.091				0.356
Supt5 (pp) Supt16	Supt5	Supt16	0.993	0.287		0.6	0.85				0.861
Supt5 (pp) Farsb	Supt5	Farsb	0.693				0.694
Supt5 (pp) Polr2c	Supt5	Polr2c	0.994	0.062		0.6	0.923				0.823
Supt5 (pp) Mepce	Supt5	Mepce	0.599	0.063							0.59
Supt5 (pp) Polr2g	Supt5	Polr2g	0.984	0.062		0.6	0.902				0.622
Ist1 (pp) Usp8	Ist1	Usp8	0.444								0.445
Ist1 (pp) Ptpn23	Ist1	Ptpn23	0.561	0.086							0.539
Ist1 (pp) Tuba1c	Ist1	Tuba1c	0.902	0.061		0.9
Ist1 (pp) Ezr	Ist1	Ezr	0.465	0.097							0.432
Pmm2 (pp) Trappc11	Pmm2	Trappc11	0.552								0.552
Pmm2 (pp) Poglut1	Pmm2	Poglut1	0.559	0.061							0.55
Usp9x (pp) Birc6	Usp9x	Birc6	0.417	0.255			0.229				0.068
Usp9x (pp) Usp8	Usp9x	Usp8	0.409	0.066			0.137				0.327
Plcb2 (pp) Ppp3r1	Plcb2	Ppp3r1	0.603			0.6					0.049
Plcb2 (pp) Gng2	Plcb2	Gng2	0.942	0.061		0.865					0.584
Plcb2 (pp) Ptk2b	Plcb2	Ptk2b	0.625	0.107		0.206	0.137				0.461
Acss2 (pp) Pmvk	Acss2	Pmvk	0.633	0.41							0.404
Acss2 (pp) Dlat	Acss2	Dlat	0.936	0.175		0.9				0.059	0.273
Acss2 (pp) Fasn	Acss2	Fasn	0.786	0.314							0.702
Acss2 (pp) Acaca	Acss2	Acaca	0.97	0.12		0.9	0.091			0.075	0.659
Rpl4 (pp) Oas1a	Rpl4	Oas1a	0.476	0.147			0.407				0.049
Rpl4 (pp) Rpl13a	Rpl4	Rpl13a	0.999	0.839		0.6	0.981			0.111	0.543
Rpl4 (pp) Rpl10a	Rpl4	Rpl10a	0.999	0.939		0.8	0.971			0.139	0.656
Rpl4 (pp) Rpl26	Rpl4	Rpl26	0.999	0.927	0.255	0.8	0.993			0.139	0.623
Rpl4 (pp) Farsb	Rpl4	Farsb	0.493	0.2			0.209			0.089	0.224
Rpl4 (pp) Rpl30	Rpl4	Rpl30	0.999	0.912		0.8	0.993			0.17	0.752
Rpl4 (pp) Ltn1	Rpl4	Ltn1	0.652	0.062			0.645
Rpl4 (pp) Rplp2	Rpl4	Rplp2	0.999	0.837		0.8	0.965				0.427
Rpl4 (pp) Grwd1	Rpl4	Grwd1	0.454	0.188			0.13				0.29
Rpl4 (pp) Rpl34	Rpl4	Rpl34	0.999	0.822		0.8	0.951				0.509
Rpl4 (pp) Rpl11	Rpl4	Rpl11	0.999	0.795		0.8	0.979			0.111	0.631
Rpl4 (pp) Rplp0	Rpl4	Rplp0	0.999	0.934		0.8	0.911			0.111	0.424
Rpl4 (pp) Rps12	Rpl4	Rps12	0.975	0.785			0.874			0.061	0.165
Rpl4 (pp) Polr2c	Rpl4	Polr2c	0.715	0.468			0.266			0.139	0.255
Rpl4 (pp) Iars	Rpl4	Iars	0.516	0.385						0.077	0.215
Rpl4 (pp) Rpl7a	Rpl4	Rpl7a	0.998	0.714		0.8	0.966			0.061	0.385
Rpl4 (pp) Plec	Rpl4	Plec	0.936	0.698			0.708				0.341
Rpl4 (pp) Pes1	Rpl4	Pes1	0.86	0.594			0.671
Rpl4 (pp) Dap3	Rpl4	Dap3	0.649	0.333			0.469				0.091
Rpl4 (pp) Gnl3	Rpl4	Gnl3	0.696	0.235			0.58				0.13
Rpl4 (pp) Rpl29	Rpl4	Rpl29	0.998	0.58		0.8	0.97				0.524
Gng5 (pp) Arrb2	Gng5	Arrb2	0.481	0.062		0.336	0.052				0.226
Gng5 (pp) Gng2	Gng5	Gng2	0.561			0.54					0.086
Gng5 (pp) Plcb2	Gng5	Plcb2	0.832			0.806					0.17
Gng5 (pp) Rab34	Gng5	Rab34	0.509								0.509
Dap3 (pp) Cluh	Dap3	Cluh	0.485	0.109							0.446
Dap3 (pp) Lrpprc	Dap3	Lrpprc	0.476	0.064			0.054				0.456
Dap3 (pp) Rpl13a	Dap3	Rpl13a	0.577	0.172			0.511
Dap3 (pp) Rpl11	Dap3	Rpl11	0.584	0.304			0.428
Dap3 (pp) Mrps26	Dap3	Mrps26	0.983	0.1		0.8	0.915				0.043
Exoc4 (pp) Stxbp3a	Exoc4	Stxbp3a	0.505	0.08			0.261				0.331
Echs1 (pp) Ankfy1	Echs1	Ankfy1	0.653				0.654
Echs1 (pp) Fasn	Echs1	Fasn	0.453	0.052						0.043	0.446
Echs1 (pp) Farsb	Echs1	Farsb	0.534	0.531							0.049
Rpl11 (pp) Pes1	Rpl11	Pes1	0.652	0.275			0.4				0.264
Rpl11 (pp) Rpl7a	Rpl11	Rpl7a	0.996	0.612		0.8	0.955			0.059	0.105
Rpl11 (pp) Grwd1	Rpl11	Grwd1	0.654	0.153			0.319				0.45
Rpl11 (pp) Rpl13a	Rpl11	Rpl13a	0.999	0.773		0.8	0.969			0.111	0.466
Rpl11 (pp) Polr2c	Rpl11	Polr2c	0.694	0.465			0.265			0.139	0.203
Rpl11 (pp) Rpl30	Rpl11	Rpl30	0.999	0.812		0.8	0.979				0.612
Atg4b (pp) Becn1	Atg4b	Becn1	0.907	0.158			0.244				0.866
Atg4b (pp) Ube2r2	Atg4b	Ube2r2	0.65	0.065			0.642
Atg4b (pp) Rab24	Atg4b	Rab24	0.445	0.065							0.431
Rtfdc1 (pp) Lamtor3	Rtfdc1	Lamtor3	0.476								0.477
Flnb (pp) Fblim1	Flnb	Fblim1	0.779	0.061		0.135	0.326				0.645
Bcas2 (pp) Mov10	Bcas2	Mov10	0.694				0.694
Bcas2 (pp) Rpa3	Bcas2	Rpa3	0.408	0.114		0.36
Bcas2 (pp) Snrpb	Bcas2	Snrpb	0.922	0.125		0.72	0.699				0.068
Bcas2 (pp) Snrpg	Bcas2	Snrpg	0.755	0.156			0.713				0.071
Bcas2 (pp) Pold2	Bcas2	Pold2	0.447			0.36					0.173
Bcas2 (pp) Rpa2	Bcas2	Rpa2	0.458	0.083		0.36	0.046				0.147
Bcas2 (pp) Bud31	Bcas2	Bud31	0.947	0.122		0.36	0.884				0.292
Bcas2 (pp) Ppil1	Bcas2	Ppil1	0.971	0.151		0.72	0.781				0.509
Ptcd3 (pp) Lrpprc	Ptcd3	Lrpprc	0.848	0.159			0.054				0.825
Ptcd3 (pp) Dap3	Ptcd3	Dap3	0.994	0.146		0.8	0.928				0.58
Ptcd3 (pp) Mrps26	Ptcd3	Mrps26	0.952	0.063		0.8	0.765
Ptges2 (pp) Ptgs1	Ptges2	Ptgs1	0.981			0.9					0.822
Ptges2 (pp) Ptgs2	Ptges2	Ptgs2	0.973			0.9					0.749
Hn1 (pp) Dnajc9	Hn1	Dnajc9	0.426	0.094							0.393
Prmt6 (pp) Grwd1	Prmt6	Grwd1	0.403	0.388			0.066
Rpl8 (pp) Rpl13a	Rpl8	Rpl13a	0.999	0.932		0.8	0.981			0.139	0.55
Rpl8 (pp) Rpl10a	Rpl8	Rpl10a	0.999	0.999		0.8	0.972			0.164	0.692
Rpl8 (pp) Gcn1l1	Rpl8	Gcn1l1	0.428	0.123			0.312				0.129
Rpl8 (pp) Eif4a2	Rpl8	Eif4a2	0.564	0.457			0.144				0.139
Rpl8 (pp) Mrps26	Rpl8	Mrps26	0.415	0.131			0.355
Rpl8 (pp) Oas1a	Rpl8	Oas1a	0.49	0.156			0.403				0.07
Rpl8 (pp) Rpl30	Rpl8	Rpl30	0.999	0.917		0.8	0.994				0.715
Rpl8 (pp) Rfc4	Rpl8	Rfc4	0.475	0.1	0.311						0.222
Rpl8 (pp) Rpl26	Rpl8	Rpl26	0.999	0.938	0.275	0.8	0.993			0.164	0.677
Rpl8 (pp) Rplp2	Rpl8	Rplp2	0.999	0.917		0.8	0.972				0.415
Rpl8 (pp) Ltn1	Rpl8	Ltn1	0.668	0.068			0.659
Rpl8 (pp) Gnb2l1	Rpl8	Gnb2l1	0.998	0.961			0.971				0.1
Rpl8 (pp) Rpl4	Rpl8	Rpl4	0.999	0.94		0.8	0.994			0.139	0.733
Rpl8 (pp) Rps12	Rpl8	Rps12	0.963	0.798			0.768			0.073	0.266
Rpl8 (pp) Polr2c	Rpl8	Polr2c	0.783	0.5			0.401			0.164	0.238
Rpl8 (pp) Rpl6	Rpl8	Rpl6	0.999	0.952		0.8	0.981			0.107	0.8
Rpl8 (pp) Rpl7a	Rpl8	Rpl7a	0.999	0.886		0.8	0.967			0.073	0.271
Rpl8 (pp) Rpl11	Rpl8	Rpl11	0.999	0.855		0.8	0.979			0.139	0.62
Rpl8 (pp) Iars	Rpl8	Iars	0.411	0.152						0.163	0.238
Rpl8 (pp) Rplp0	Rpl8	Rplp0	0.999	0.936		0.8	0.947			0.139	0.45
Rpl8 (pp) Rpl29	Rpl8	Rpl29	0.999	0.701		0.8	0.97				0.603
Rpl8 (pp) Drg2	Rpl8	Drg2	0.642	0.274	0.213						0.424
Rpl8 (pp) Rpl34	Rpl8	Rpl34	0.999	0.907		0.8	0.951			0.16	0.514
Rpl8 (pp) Nemf	Rpl8	Nemf	0.712	0.062			0.706
Rpl8 (pp) Polr2d	Rpl8	Polr2d	0.424	0.121							0.372
Rpl8 (pp) Plec	Rpl8	Plec	0.921	0.697			0.708				0.185
Rpl8 (pp) Dap3	Rpl8	Dap3	0.65	0.162			0.578				0.092
Rpl8 (pp) Pes1	Rpl8	Pes1	0.792	0.25			0.734
Rpl8 (pp) Gnl3	Rpl8	Gnl3	0.523	0.123			0.458				0.078
Rpl8 (pp) Ncln	Rpl8	Ncln	0.66	0.083			0.645
Cdc34 (pp) Usp8	Cdc34	Usp8	0.441	0.135			0.09				0.347
Cdc34 (pp) Ube2r2	Cdc34	Ube2r2	0.806	0.062		0.8					0.051
Cdc34 (pp) Cdc16	Cdc34	Cdc16	0.459	0.062			0.24				0.303
Cdc34 (pp) Ranbp1	Cdc34	Ranbp1	0.499	0.318		0.193	0.134				0.074
Gnl3 (pp) Pes1	Gnl3	Pes1	0.995	0.789		0.8	0.75				0.632
Gnl3 (pp) Grwd1	Gnl3	Grwd1	0.97	0.852			0.685				0.42
Gnl3 (pp) Rtn4ip1	Gnl3	Rtn4ip1	0.437	0.062							0.425
Gnl3 (pp) Rpl30	Gnl3	Rpl30	0.479	0.084			0.432				0.08
Gnl3 (pp) Rpl26	Gnl3	Rpl26	0.657	0.083			0.381				0.445
Gnl3 (pp) Iars	Gnl3	Iars	0.439	0.328							0.2
Gnl3 (pp) Rpl11	Gnl3	Rpl11	0.764	0.173			0.425				0.545
Gnl3 (pp) Rplp0	Gnl3	Rplp0	0.471	0.23			0.217				0.194
Gnl3 (pp) Rpl13a	Gnl3	Rpl13a	0.49	0.149			0.374			0.043	0.119
Gnl3 (pp) Rpl10a	Gnl3	Rpl10a	0.516	0.16			0.381			0.042	0.144
Gnl3 (pp) Rpl34	Gnl3	Rpl34	0.454	0.083			0.316				0.2
Smc1a (pp) Xrcc6	Smc1a	Xrcc6	0.404	0.142			0.164				0.236
Smc1a (pp) Nup98	Smc1a	Nup98	0.751	0.064			0.606				0.38
Smc1a (pp) Nelfb	Smc1a	Nelfb	0.504	0.451							0.134

## Sheet: S3B
interaction	name	selected	shared interaction	shared name	stringdb::coexpression	stringdb::cooccurrence	stringdb::databases	stringdb::experiments	stringdb::fusion	stringdb::interspecies	stringdb::neighborhood	stringdb::score	stringdb::textmining
pp	Supt16 (pp) Polr2g	FALSE	pp	Supt16 (pp) Polr2g	0.066		0.6	0.134				0.671	0.105
pp	Supt16 (pp) Smc1a	FALSE	pp	Supt16 (pp) Smc1a	0.296			0.131				0.419	0.127
pp	Supt16 (pp) Hist1h4j	FALSE	pp	Supt16 (pp) Hist1h4j	0.061			0.567				0.765	0.47
pp	Supt16 (pp) Xrcc6	FALSE	pp	Supt16 (pp) Xrcc6	0.065			0.219				0.475	0.339
pp	Supt16 (pp) Cbx1	FALSE	pp	Supt16 (pp) Cbx1	0.117			0.28				0.462	0.222
pp	Supt16 (pp) Xpo7	FALSE	pp	Supt16 (pp) Xpo7	0.065			0.433				0.447
pp	Supt16 (pp) Nelfb	FALSE	pp	Supt16 (pp) Nelfb	0.066		0.6					0.612	0.047
pp	Polr2c (pp) Tceb1	FALSE	pp	Polr2c (pp) Tceb1	0.062		0.6					0.608
pp	Polr2c (pp) Farsb	FALSE	pp	Polr2c (pp) Farsb	0.169						0.164	0.401	0.208
pp	Polr2c (pp) Rpl13a	FALSE	pp	Polr2c (pp) Rpl13a	0.38	0.202		0.282			0.139	0.711	0.203
pp	Polr2c (pp) Grwd1	FALSE	pp	Polr2c (pp) Grwd1	0.402			0.162				0.477
pp	Aasdhppt (pp) Hist1h4j	FALSE	pp	Aasdhppt (pp) Hist1h4j								0.693	0.694
pp	Ccdc132 (pp) Vps33b	FALSE	pp	Ccdc132 (pp) Vps33b	0.06							0.425	0.414
pp	Ccdc132 (pp) Ccdc22	FALSE	pp	Ccdc132 (pp) Ccdc22	0.052							0.537	0.533
pp	Ptgs2 (pp) Myd88	FALSE	pp	Ptgs2 (pp) Myd88	0.075							0.61	0.596
pp	Ptgs2 (pp) Psen1	FALSE	pp	Ptgs2 (pp) Psen1								0.431	0.431
pp	Ptgs2 (pp) Mif	FALSE	pp	Ptgs2 (pp) Mif								0.464	0.464
pp	Ptgs2 (pp) Odc1	FALSE	pp	Ptgs2 (pp) Odc1								0.463	0.464
pp	Ptgs2 (pp) Ptgs1	FALSE	pp	Ptgs2 (pp) Ptgs1	0.088	0.054	0.8	0.13				0.834	0.069
pp	Gtf2a1 (pp) Polr2d	FALSE	pp	Gtf2a1 (pp) Polr2d	0.062		0.6	0.616				0.853	0.103
pp	Gtf2a1 (pp) Ncoa3	FALSE	pp	Gtf2a1 (pp) Ncoa3	0.057		0.811					0.814
pp	Gtf2a1 (pp) Polr2c	FALSE	pp	Gtf2a1 (pp) Polr2c	0.065		0.6	0.616				0.843
pp	Gtf2a1 (pp) Polr2g	FALSE	pp	Gtf2a1 (pp) Polr2g	0.061		0.6	0.616				0.843
pp	Ap2a2 (pp) Ap2s1	FALSE	pp	Ap2a2 (pp) Ap2s1	0.165		0.8	0.984				0.999	0.812
pp	Ap2a2 (pp) Shc1	FALSE	pp	Ap2a2 (pp) Shc1	0.061			0.402				0.454	0.106
pp	Ap2a2 (pp) Inpp5b	FALSE	pp	Ap2a2 (pp) Inpp5b	0.062		0.244	0.09				0.406	0.189
pp	Ap2a2 (pp) Plec	FALSE	pp	Ap2a2 (pp) Plec	0.062			0.046				0.545	0.533
pp	Ap2a2 (pp) Ap1s1	FALSE	pp	Ap2a2 (pp) Ap1s1	0.062		0.9	0.518				0.96	0.227
pp	Ap2a2 (pp) Itsn1	FALSE	pp	Ap2a2 (pp) Itsn1	0.102		0.6	0.822				0.959	0.437
pp	Ap2a2 (pp) Cdc73	FALSE	pp	Ap2a2 (pp) Cdc73	0.061			0.16				0.417	0.321
pp	Ap2a2 (pp) Tgoln1	FALSE	pp	Ap2a2 (pp) Tgoln1			0.6	0.649				0.862	0.097
pp	Ap2a2 (pp) Aak1	FALSE	pp	Ap2a2 (pp) Aak1	0.081		0.72	0.506				0.902	0.32
pp	Ap2a2 (pp) Arrb2	FALSE	pp	Ap2a2 (pp) Arrb2	0.089		0.787	0.07				0.813	0.091
pp	Ccar1 (pp) Rock1	FALSE	pp	Ccar1 (pp) Rock1	0.412			0.058				0.429	0.052
pp	Ccar1 (pp) Sec24a	FALSE	pp	Ccar1 (pp) Sec24a	0.09							0.524	0.499
pp	Ccar1 (pp) Nup98	FALSE	pp	Ccar1 (pp) Nup98	0.801							0.835	0.206
pp	Tgoln1 (pp) Stx5a	FALSE	pp	Tgoln1 (pp) Stx5a				0.051				0.572	0.568
pp	Tgoln1 (pp) Ap2s1	FALSE	pp	Tgoln1 (pp) Ap2s1			0.6	0.646				0.852	0.044
pp	Tgoln1 (pp) Ap1s1	FALSE	pp	Tgoln1 (pp) Ap1s1			0.6	0.261				0.733	0.172
pp	Cul4a (pp) Oas1a	FALSE	pp	Cul4a (pp) Oas1a	0.061		0.23	0.221				0.413	0.082
pp	Cul4a (pp) Rfc4	FALSE	pp	Cul4a (pp) Rfc4	0.062		0.6	0.057				0.636	0.093
pp	Cul4a (pp) Tceb1	FALSE	pp	Cul4a (pp) Tceb1	0.051		0.308	0.385				0.821	0.609
pp	Cul4a (pp) Polr2c	FALSE	pp	Cul4a (pp) Polr2c	0.062		0.6					0.648	0.139
pp	Cul4a (pp) Birc6	FALSE	pp	Cul4a (pp) Birc6	0.066		0.202	0.24				0.43	0.113
pp	Cul4a (pp) Ccdc22	FALSE	pp	Cul4a (pp) Ccdc22	0.061		0.6	0.044				0.62	0.069
pp	Cul4a (pp) Grwd1	FALSE	pp	Cul4a (pp) Grwd1	0.062			0.179				0.406	0.291
pp	Cul4a (pp) Krt2	FALSE	pp	Cul4a (pp) Krt2				0.638				0.638
pp	Cul4a (pp) Rpa2	FALSE	pp	Cul4a (pp) Rpa2	0.061		0.6					0.629	0.093
pp	Cul4a (pp) Cdc34	FALSE	pp	Cul4a (pp) Cdc34	0.064		0.202	0.208				0.611	0.42
pp	Cul4a (pp) Pold2	FALSE	pp	Cul4a (pp) Pold2	0.062		0.6					0.669	0.19
pp	Cul4a (pp) Polr2d	FALSE	pp	Cul4a (pp) Polr2d			0.6					0.6
pp	Cul4a (pp) Polr2g	FALSE	pp	Cul4a (pp) Polr2g	0.062		0.6					0.608
pp	Cul4a (pp) Xpo7	FALSE	pp	Cul4a (pp) Xpo7	0.091			0.433				0.514	0.133
pp	Cul4a (pp) Ube2r2	FALSE	pp	Cul4a (pp) Ube2r2	0.064		0.202	0.208				0.427	0.147
pp	Cul4a (pp) Hist1h4j	FALSE	pp	Cul4a (pp) Hist1h4j	0.051			0.134				0.423	0.355
pp	Hspb11 (pp) Hspa4l	FALSE	pp	Hspb11 (pp) Hspa4l				0.105				0.4	0.358
pp	Sec24a (pp) Stx5a	FALSE	pp	Sec24a (pp) Stx5a	0.1		0.6	0.191				0.932	0.796
pp	Ltv1 (pp) Grwd1	FALSE	pp	Ltv1 (pp) Grwd1	0.775							0.873	0.463
pp	Ltv1 (pp) Rraga	FALSE	pp	Ltv1 (pp) Rraga				0.131				0.514	0.464
pp	Ltv1 (pp) Gnl3	FALSE	pp	Ltv1 (pp) Gnl3	0.85							0.861	0.114
pp	Ltv1 (pp) Rpl4	FALSE	pp	Ltv1 (pp) Rpl4	0.113			0.401				0.514	0.16
pp	Ltv1 (pp) Gnb2l1	FALSE	pp	Ltv1 (pp) Gnb2l1	0.063			0.791				0.865	0.366
pp	Ltv1 (pp) Plec	FALSE	pp	Ltv1 (pp) Plec	0.052			0.326				0.483	0.257
pp	Ltv1 (pp) Rps12	FALSE	pp	Ltv1 (pp) Rps12	0.135			0.726				0.845	0.4
pp	Ltv1 (pp) Rpl7a	FALSE	pp	Ltv1 (pp) Rpl7a	0.15			0.27				0.403	0.115
pp	Ltv1 (pp) Pes1	FALSE	pp	Ltv1 (pp) Pes1	0.812							0.884	0.409
pp	Tbc1d17 (pp) Exoc4	FALSE	pp	Tbc1d17 (pp) Exoc4	0.064							0.41	0.396
pp	Tbc1d17 (pp) Tax1bp1	FALSE	pp	Tbc1d17 (pp) Tax1bp1	0.064			0.052				0.411	0.39
pp	Flna (pp) Arrb2	FALSE	pp	Flna (pp) Arrb2	0.097			0.209				0.774	0.709
pp	Flna (pp) Ptk2b	FALSE	pp	Flna (pp) Ptk2b	0.065		0.202	0.043				0.43	0.296
pp	Flna (pp) Eps8	FALSE	pp	Flna (pp) Eps8	0.063			0.044				0.419	0.404
pp	Flna (pp) Ezr	FALSE	pp	Flna (pp) Ezr	0.089		0.191	0.086				0.574	0.442
pp	Flna (pp) Flnb	FALSE	pp	Flna (pp) Flnb	0.117		0.8	0.766				0.956	0.064
pp	Flna (pp) Fblim1	FALSE	pp	Flna (pp) Fblim1	0.077		0.639	0.842				0.995	0.931
pp	Flna (pp) Dstn	FALSE	pp	Flna (pp) Dstn	0.063			0.137				0.415	0.335
pp	Flna (pp) Cbfb	FALSE	pp	Flna (pp) Cbfb	0.085			0.1				0.669	0.631
pp	Flna (pp) Pkn2	FALSE	pp	Flna (pp) Pkn2	0.078		0.297	0.053				0.615	0.447
pp	Acp2 (pp) Parvb	FALSE	pp	Acp2 (pp) Parvb								0.565	0.566
pp	Acp2 (pp) Adk	FALSE	pp	Acp2 (pp) Adk								0.569	0.569
pp	Acp2 (pp) Sacm1l	FALSE	pp	Acp2 (pp) Sacm1l								0.664	0.664
pp	Alyref (pp) Ranbp1	FALSE	pp	Alyref (pp) Ranbp1	0.614			0.065				0.684	0.197
pp	Alyref (pp) Nup98	FALSE	pp	Alyref (pp) Nup98	0.075		0.6	0.096				0.705	0.225
pp	Alyref (pp) Cpsf2	FALSE	pp	Alyref (pp) Cpsf2	0.063		0.6	0.2				0.751	0.268
pp	Alyref (pp) Xpo7	FALSE	pp	Alyref (pp) Xpo7	0.062			0.433				0.445
pp	Alyref (pp) Nup155	FALSE	pp	Alyref (pp) Nup155	0.145		0.6	0.164				0.698	0.071
pp	Alyref (pp) Nup214	FALSE	pp	Alyref (pp) Nup214	0.061		0.6	0.197				0.757	0.292
pp	Alyref (pp) Snrpb	FALSE	pp	Alyref (pp) Snrpb	0.226			0.14				0.418	0.197
pp	Hist1h4j (pp) Prmt6	FALSE	pp	Hist1h4j (pp) Prmt6				0.265				0.611	0.493
pp	Hist1h4j (pp) Xpo7	FALSE	pp	Hist1h4j (pp) Xpo7	0.051			0.433				0.438
pp	Hist1h4j (pp) Cbx1	FALSE	pp	Hist1h4j (pp) Cbx1	0.063			0.207				0.608	0.515
pp	Tln1 (pp) Shc1	FALSE	pp	Tln1 (pp) Shc1	0.1		0.6					0.647	0.101
pp	Tln1 (pp) Arrb2	FALSE	pp	Tln1 (pp) Arrb2			0.5					0.526	0.092
pp	Tln1 (pp) Plec	FALSE	pp	Tln1 (pp) Plec	0.135		0.206	0.042				0.489	0.317
pp	Tln1 (pp) Ehbp1l1	FALSE	pp	Tln1 (pp) Ehbp1l1	0.083		0.344	0.042				0.477	0.201
pp	Tln1 (pp) Ezr	FALSE	pp	Tln1 (pp) Ezr	0.065		0.629					0.735	0.298
pp	Tln1 (pp) Flna	FALSE	pp	Tln1 (pp) Flna	0.205		0.917	0.042				0.976	0.666
pp	Tln1 (pp) Flnb	FALSE	pp	Tln1 (pp) Flnb	0.099		0.206	0.042				0.657	0.559
pp	Tln1 (pp) Fblim1	FALSE	pp	Tln1 (pp) Fblim1			0.43	0.058				0.826	0.702
pp	Tln1 (pp) Iars	FALSE	pp	Tln1 (pp) Iars				0.37				0.41	0.102
pp	Tln1 (pp) Ptk2b	FALSE	pp	Tln1 (pp) Ptk2b	0.052		0.484	0.386				0.8	0.414
pp	Fasn (pp) Gcn1l1	FALSE	pp	Fasn (pp) Gcn1l1								0.461	0.462
pp	Fasn (pp) Rplp0	FALSE	pp	Fasn (pp) Rplp0								0.437	0.437
pp	Fasn (pp) Lrpprc	FALSE	pp	Fasn (pp) Lrpprc								0.421	0.422
pp	Fasn (pp) Aasdhppt	FALSE	pp	Fasn (pp) Aasdhppt	0.062		0.9	0.645			0.193	0.98	0.398
pp	Fasn (pp) Acaca	FALSE	pp	Fasn (pp) Acaca	0.693		0.9	0.046			0.059	0.996	0.904
pp	Eif3a (pp) Pes1	FALSE	pp	Eif3a (pp) Pes1	0.695							0.695
pp	Eif3a (pp) Xpo7	FALSE	pp	Eif3a (pp) Xpo7				0.433				0.433
pp	Eif3a (pp) Plec	FALSE	pp	Eif3a (pp) Plec	0.124			0.592				0.723	0.288
pp	Eif3a (pp) Cluh	FALSE	pp	Eif3a (pp) Cluh	0.308			0.265				0.693	0.446
pp	Eif3a (pp) Fasn	FALSE	pp	Eif3a (pp) Fasn								0.423	0.424
pp	Eif3a (pp) Rpl4	FALSE	pp	Eif3a (pp) Rpl4	0.714			0.426				0.828
pp	Eif3a (pp) Casp7	FALSE	pp	Eif3a (pp) Casp7	0.048		0.629					0.642	0.069
pp	Eif3a (pp) Paip1	FALSE	pp	Eif3a (pp) Paip1	0.488		0.47	0.525				0.918	0.44
pp	Eif3a (pp) Smc1a	FALSE	pp	Eif3a (pp) Smc1a	0.412			0.064				0.431	0.05
pp	Eif3a (pp) Rplp0	FALSE	pp	Eif3a (pp) Rplp0	0.263							0.421	0.248
pp	Eif3a (pp) Iars	FALSE	pp	Eif3a (pp) Iars	0.677							0.713	0.149
pp	Eif3a (pp) Gcn1l1	FALSE	pp	Eif3a (pp) Gcn1l1	0.419							0.502	0.178
pp	Eif3a (pp) Ddx20	FALSE	pp	Eif3a (pp) Ddx20	0.124		0.275	0.24				0.5	0.088
pp	Eif3a (pp) Rpl7a	FALSE	pp	Eif3a (pp) Rpl7a	0.244			0.292				0.441
pp	Eif3a (pp) Rps12	FALSE	pp	Eif3a (pp) Rps12	0.162			0.732				0.765
pp	Cbfb (pp) Prmt6	FALSE	pp	Cbfb (pp) Prmt6	0.056		0.6					0.606
pp	Cbfb (pp) Nup214	FALSE	pp	Cbfb (pp) Nup214	0.066							0.404	0.389
pp	Cbfb (pp) Ash2l	FALSE	pp	Cbfb (pp) Ash2l			0.6					0.602	0.047
pp	Cbfb (pp) Tceb1	FALSE	pp	Cbfb (pp) Tceb1	0.078			0.916				0.963	0.567
pp	Wdr55 (pp) Pes1	FALSE	pp	Wdr55 (pp) Pes1	0.337			0.225				0.464
pp	Wdr55 (pp) Xpo7	FALSE	pp	Wdr55 (pp) Xpo7				0.433				0.433
pp	Wdr55 (pp) Farsb	FALSE	pp	Wdr55 (pp) Farsb	0.118							0.415	0.364
pp	Eny2 (pp) Snrpg	FALSE	pp	Eny2 (pp) Snrpg	0.676							0.75	0.261
pp	Eny2 (pp) Nup98	FALSE	pp	Eny2 (pp) Nup98	0.051		0.72					0.731	0.069
pp	Eny2 (pp) Tceb1	FALSE	pp	Eny2 (pp) Tceb1	0.428							0.427
pp	Poglut1 (pp) Trappc11	FALSE	pp	Poglut1 (pp) Trappc11								0.554	0.555
pp	Slk (pp) Ezr	FALSE	pp	Slk (pp) Ezr				0.402				0.539	0.261
pp	Pvrl2 (pp) Cbx1	FALSE	pp	Pvrl2 (pp) Cbx1								0.448	0.448
pp	Cpsf2 (pp) Nup155	FALSE	pp	Cpsf2 (pp) Nup155	0.189		0.9					0.917	0.06
pp	Cpsf2 (pp) Nup98	FALSE	pp	Cpsf2 (pp) Nup98	0.083		0.9					0.907	0.072
pp	Cpsf2 (pp) Xrcc6	FALSE	pp	Cpsf2 (pp) Xrcc6	0.062		0.331	0.066				0.431	0.145
pp	Cpsf2 (pp) Nup214	FALSE	pp	Cpsf2 (pp) Nup214	0.141		0.9					0.91
pp	Cpsf2 (pp) Snrpg	FALSE	pp	Cpsf2 (pp) Snrpg	0.052			0.551				0.556
pp	Cpsf2 (pp) Snrpb	FALSE	pp	Cpsf2 (pp) Snrpb	0.063			0.645				0.744	0.293
pp	Abhd12 (pp) Ptk2b	FALSE	pp	Abhd12 (pp) Ptk2b	0.062		0.54					0.557	0.057
pp	Snap47 (pp) Vps33b	FALSE	pp	Snap47 (pp) Vps33b	0.064		0.289	0.281				0.614	0.289
pp	Snap47 (pp) Stxbp3a	FALSE	pp	Snap47 (pp) Stxbp3a	0.064		0.393	0.44				0.749	0.306
pp	Snap47 (pp) Exoc4	FALSE	pp	Snap47 (pp) Exoc4				0.388				0.604	0.38
pp	Snap47 (pp) Itsn1	FALSE	pp	Snap47 (pp) Itsn1	0.063			0.443				0.464	0.056
pp	Snap47 (pp) Stx5a	FALSE	pp	Snap47 (pp) Stx5a	0.061		0.54	0.394				0.84	0.462
pp	Snap47 (pp) Use1	FALSE	pp	Snap47 (pp) Use1			0.54	0.156				0.655	0.185
pp	Nup98 (pp) Hspa4l	FALSE	pp	Nup98 (pp) Hspa4l	0.079		0.9	0.148				0.916	0.067
pp	Nup98 (pp) Ddx20	FALSE	pp	Nup98 (pp) Ddx20	0.062		0.9	0.142				0.921	0.145
pp	Nup98 (pp) Nup155	FALSE	pp	Nup98 (pp) Nup155	0.172		0.8	0.896				0.998	0.927
pp	Nup98 (pp) Snrpb	FALSE	pp	Nup98 (pp) Snrpb	0.064		0.9					0.906	0.08
pp	Nup98 (pp) Ranbp1	FALSE	pp	Nup98 (pp) Ranbp1	0.144			0.332				0.804	0.686
pp	Casp7 (pp) Rock1	FALSE	pp	Casp7 (pp) Rock1			0.114	0.428				0.575	0.229
pp	Casp7 (pp) Birc6	FALSE	pp	Casp7 (pp) Birc6			0.205	0.387				0.677	0.392
pp	Casp7 (pp) Itga6	FALSE	pp	Casp7 (pp) Itga6			0.676					0.689	0.08
pp	Casp7 (pp) Myd88	FALSE	pp	Casp7 (pp) Myd88	0.071			0.131				0.509	0.441
pp	Casp7 (pp) Becn1	FALSE	pp	Casp7 (pp) Becn1				0.137				0.657	0.619
pp	Pmvk (pp) Fasn	FALSE	pp	Pmvk (pp) Fasn	0.235							0.443	0.302
pp	Rpl13a (pp) Mrps26	FALSE	pp	Rpl13a (pp) Mrps26	0.129			0.328				0.4	0.058
pp	Nudt14 (pp) Nudt7	FALSE	pp	Nudt14 (pp) Nudt7	0.052							0.721	0.718
pp	Nudt14 (pp) Nudt13	FALSE	pp	Nudt14 (pp) Nudt13	0.051						0.046	0.491	0.483
pp	Nudt14 (pp) Nudt16	FALSE	pp	Nudt14 (pp) Nudt16	0.063							0.582	0.573
pp	Nudt14 (pp) Rock1	FALSE	pp	Nudt14 (pp) Rock1				0.694				0.694	0.042
pp	Nudt14 (pp) Nudt2	FALSE	pp	Nudt14 (pp) Nudt2	0.078							0.572	0.555
pp	Il16 (pp) Mif	FALSE	pp	Il16 (pp) Mif								0.463	0.464
pp	Efna1 (pp) Vav3	FALSE	pp	Efna1 (pp) Vav3			0.676					0.801	0.411
pp	Efna1 (pp) Itsn1	FALSE	pp	Efna1 (pp) Itsn1			0.43					0.502	0.163
pp	Efna1 (pp) Ptk2b	FALSE	pp	Efna1 (pp) Ptk2b			0.515					0.609	0.228
pp	Efna1 (pp) Shc1	FALSE	pp	Efna1 (pp) Shc1	0.061		0.676					0.722	0.16
pp	Kpna3 (pp) Nup214	FALSE	pp	Kpna3 (pp) Nup214			0.48					0.613	0.288
pp	Kpna3 (pp) Ranbp1	FALSE	pp	Kpna3 (pp) Ranbp1	0.067		0.412	0.342				0.836	0.601
pp	Kpna3 (pp) Pes1	FALSE	pp	Kpna3 (pp) Pes1	0.126			0.4				0.468	0.067
pp	Kpna3 (pp) Nup98	FALSE	pp	Kpna3 (pp) Nup98	0.066			0.316				0.474	0.244
pp	Rpap3 (pp) Polr2c	FALSE	pp	Rpap3 (pp) Polr2c	0.066			0.156				0.435	0.342
pp	Rpap3 (pp) Ppp1r8	FALSE	pp	Rpap3 (pp) Ppp1r8	0.116			0.667				0.692
pp	Xpo7 (pp) Tceb1	FALSE	pp	Xpo7 (pp) Tceb1				0.433				0.433
pp	Shcbp1 (pp) Ercc6l	FALSE	pp	Shcbp1 (pp) Ercc6l	0.592							0.699	0.294
pp	Shcbp1 (pp) Rfc4	FALSE	pp	Shcbp1 (pp) Rfc4	0.768							0.789	0.13
pp	Shcbp1 (pp) Shc1	FALSE	pp	Shcbp1 (pp) Shc1				0.243				0.774	0.714
pp	Drg2 (pp) Gcn1l1	FALSE	pp	Drg2 (pp) Gcn1l1	0.107			0.481				0.813	0.63
pp	Gnb2l1 (pp) Plec	FALSE	pp	Gnb2l1 (pp) Plec	0.562			0.617				0.995	0.973
pp	Gnb2l1 (pp) Pkn2	FALSE	pp	Gnb2l1 (pp) Pkn2			0.363	0.25				0.637	0.302
pp	Gnb2l1 (pp) Gng2	FALSE	pp	Gnb2l1 (pp) Gng2			0.676	0.373				0.805	0.122
pp	Gnb2l1 (pp) Shc1	FALSE	pp	Gnb2l1 (pp) Shc1			0.676					0.833	0.506
pp	Gnb2l1 (pp) Rpl34	FALSE	pp	Gnb2l1 (pp) Rpl34	0.839			0.768				0.969	0.235
pp	Gnb2l1 (pp) Eif3a	FALSE	pp	Gnb2l1 (pp) Eif3a	0.462			0.825				0.952	0.536
pp	Gnb2l1 (pp) Rpl11	FALSE	pp	Gnb2l1 (pp) Rpl11	0.841			0.904				0.988	0.306
pp	Gnb2l1 (pp) Rps12	FALSE	pp	Gnb2l1 (pp) Rps12	0.791			0.792				0.969	0.35
pp	Gnb2l1 (pp) Nemf	FALSE	pp	Gnb2l1 (pp) Nemf	0.051			0.134				0.52	0.463
pp	Gnb2l1 (pp) Rplp0	FALSE	pp	Gnb2l1 (pp) Rplp0	0.916			0.913				0.996	0.533
pp	Gnb2l1 (pp) Tln1	FALSE	pp	Gnb2l1 (pp) Tln1	0.061							0.469	0.458
pp	Gnb2l1 (pp) Rpl6	FALSE	pp	Gnb2l1 (pp) Rpl6	0.87			0.911				0.99	0.21
pp	Gnb2l1 (pp) Rpl4	FALSE	pp	Gnb2l1 (pp) Rpl4	0.942			0.971				0.998	0.265
pp	Gnb2l1 (pp) Rpl7a	FALSE	pp	Gnb2l1 (pp) Rpl7a	0.724			0.859				0.97	0.293
pp	Gnb2l1 (pp) Paip1	FALSE	pp	Gnb2l1 (pp) Paip1	0.082			0.325				0.487	0.239
pp	Gnb2l1 (pp) Rpl29	FALSE	pp	Gnb2l1 (pp) Rpl29	0.609			0.621				0.87	0.198
pp	Gnb2l1 (pp) Grwd1	FALSE	pp	Gnb2l1 (pp) Grwd1	0.122			0.13				0.452	0.341
pp	Gnb2l1 (pp) Tceb1	FALSE	pp	Gnb2l1 (pp) Tceb1	0.085		0.676	0.402				0.984	0.924
pp	Gnb2l1 (pp) Ltn1	FALSE	pp	Gnb2l1 (pp) Ltn1	0.066			0.128				0.593	0.541
pp	Gnb2l1 (pp) Rplp2	FALSE	pp	Gnb2l1 (pp) Rplp2	0.841			0.965				0.995	0.27
pp	Gnb2l1 (pp) Oas1a	FALSE	pp	Gnb2l1 (pp) Oas1a	0.158			0.33				0.416	0.049
pp	Gnb2l1 (pp) Rpl30	FALSE	pp	Gnb2l1 (pp) Rpl30	0.919			0.971				0.998	0.295
pp	Gnb2l1 (pp) Becn1	FALSE	pp	Gnb2l1 (pp) Becn1				0.227				0.585	0.485
pp	Gnb2l1 (pp) Gcn1l1	FALSE	pp	Gnb2l1 (pp) Gcn1l1	0.154			0.324				0.468	0.146
pp	Gnb2l1 (pp) Rpl13a	FALSE	pp	Gnb2l1 (pp) Rpl13a	0.867			0.911				0.991	0.359
pp	Gnb2l1 (pp) Rpl10a	FALSE	pp	Gnb2l1 (pp) Rpl10a	0.93			0.922				0.996	0.34
pp	Gnb2l1 (pp) Rpl26	FALSE	pp	Gnb2l1 (pp) Rpl26	0.909			0.971				0.997	0.134
pp	Gnb2l1 (pp) Gng5	FALSE	pp	Gnb2l1 (pp) Gng5	0.1		0.308	0.058				0.534	0.301
pp	Gnb2l1 (pp) Eif4a2	FALSE	pp	Gnb2l1 (pp) Eif4a2	0.474			0.401				0.767	0.322
pp	Adk (pp) Rplp0	FALSE	pp	Adk (pp) Rplp0	0.139			0.074				0.555	0.487
pp	Adk (pp) Ahcyl2	FALSE	pp	Adk (pp) Ahcyl2	0.35			0.581			0.118	0.783	0.204
pp	Adk (pp) Dstn	FALSE	pp	Adk (pp) Dstn	0.066			0.725				0.732
pp	Adk (pp) Nt5c3b	FALSE	pp	Adk (pp) Nt5c3b			0.9					0.922	0.256
pp	Rcor1 (pp) Mta2	FALSE	pp	Rcor1 (pp) Mta2	0.076		0.6	0.086				0.692	0.198
pp	Vps33b (pp) Stxbp3a	FALSE	pp	Vps33b (pp) Stxbp3a	0.08							0.431	0.408
pp	Vps33b (pp) Rab34	FALSE	pp	Vps33b (pp) Rab34	0.063			0.42				0.541	0.224
pp	Vps33b (pp) Rab24	FALSE	pp	Vps33b (pp) Rab24	0.052			0.328				0.45	0.206
pp	Vps33b (pp) Ccdc22	FALSE	pp	Vps33b (pp) Ccdc22				0.222				0.467	0.343
pp	Vps33b (pp) Stx5a	FALSE	pp	Vps33b (pp) Stx5a	0.097			0.4				0.612	0.343
pp	Vps33b (pp) Exoc4	FALSE	pp	Vps33b (pp) Exoc4	0.089			0.19				0.483	0.356
pp	Vps33b (pp) Ap1s1	FALSE	pp	Vps33b (pp) Ap1s1	0.063			0.048				0.597	0.585
pp	Vcpip1 (pp) Stx5a	FALSE	pp	Vcpip1 (pp) Stx5a				0.13				0.791	0.771
pp	Vcpip1 (pp) Usp8	FALSE	pp	Vcpip1 (pp) Usp8	0.062							0.571	0.562
pp	Vcpip1 (pp) Usp9x	FALSE	pp	Vcpip1 (pp) Usp9x	0.096							0.413	0.378
pp	Cyfip1 (pp) Rpa2	FALSE	pp	Cyfip1 (pp) Rpa2								0.446	0.446
pp	Cyfip1 (pp) Cluh	FALSE	pp	Cyfip1 (pp) Cluh	0.061			0.662				0.679	0.073
pp	Cyfip1 (pp) Scrn3	FALSE	pp	Cyfip1 (pp) Scrn3	0.062		0.366					0.436	0.129
pp	Raf1 (pp) Arrb2	FALSE	pp	Raf1 (pp) Arrb2	0.074		0.896	0.231				0.936	0.242
pp	Raf1 (pp) Shc1	FALSE	pp	Raf1 (pp) Shc1	0.062		0.136	0.09				0.545	0.456
pp	Raf1 (pp) Tln1	FALSE	pp	Raf1 (pp) Tln1			0.641	0.046				0.643
pp	Rtn4ip1 (pp) Hspa4l	FALSE	pp	Rtn4ip1 (pp) Hspa4l	0.052			0.378				0.406	0.075
pp	Rfc4 (pp) Xrcc6	FALSE	pp	Rfc4 (pp) Xrcc6	0.219			0.326				0.617	0.331
pp	Rfc4 (pp) Pola2	FALSE	pp	Rfc4 (pp) Pola2	0.788		0.6	0.217				0.973	0.645
pp	Rfc4 (pp) Pold2	FALSE	pp	Rfc4 (pp) Pold2	0.832		0.6	0.149				0.968	0.516
pp	Rfc4 (pp) Arrb2	FALSE	pp	Rfc4 (pp) Arrb2								0.468	0.468
pp	Rfc4 (pp) Nup155	FALSE	pp	Rfc4 (pp) Nup155	0.412							0.43	0.072
pp	Rfc4 (pp) Ranbp1	FALSE	pp	Rfc4 (pp) Ranbp1	0.42							0.419
pp	Rfc4 (pp) Rpa2	FALSE	pp	Rfc4 (pp) Rpa2	0.612		0.865	0.164				0.974	0.479
pp	Rfc4 (pp) Smc1a	FALSE	pp	Rfc4 (pp) Smc1a	0.105			0.159				0.427	0.3
pp	Rfc4 (pp) Rpl30	FALSE	pp	Rfc4 (pp) Rpl30	0.145							0.562	0.509
pp	Rfc4 (pp) Hpf1	FALSE	pp	Rfc4 (pp) Hpf1	0.477							0.476
pp	Rfc4 (pp) Ercc6l	FALSE	pp	Rfc4 (pp) Ercc6l	0.248		0.153	0.132			0.043	0.411	0.06
pp	Rfc4 (pp) Itga6	FALSE	pp	Rfc4 (pp) Itga6								0.636	0.637
pp	Eif4a2 (pp) Casp7	FALSE	pp	Eif4a2 (pp) Casp7			0.496	0.058				0.526	0.082
pp	Eif4a2 (pp) Rps12	FALSE	pp	Eif4a2 (pp) Rps12	0.172			0.331				0.475	0.13
pp	Eif4a2 (pp) Rpl6	FALSE	pp	Eif4a2 (pp) Rpl6	0.467			0.159				0.641	0.263
pp	Eif4a2 (pp) Eif3a	FALSE	pp	Eif4a2 (pp) Eif3a	0.146		0.629	0.638				0.924	0.422
pp	Eif4a2 (pp) Rplp0	FALSE	pp	Eif4a2 (pp) Rplp0	0.319			0.164				0.557	0.284
pp	Eif4a2 (pp) Mepce	FALSE	pp	Eif4a2 (pp) Mepce				0.058				0.524	0.516
pp	Eif4a2 (pp) Xpo7	FALSE	pp	Eif4a2 (pp) Xpo7				0.442				0.462	0.076
pp	Eif4a2 (pp) Rpl13a	FALSE	pp	Eif4a2 (pp) Rpl13a	0.348			0.16			0.042	0.503	0.166
pp	Eif4a2 (pp) Gcn1l1	FALSE	pp	Eif4a2 (pp) Gcn1l1	0.155			0.087				0.486	0.388
pp	Eif4a2 (pp) Lsm1	FALSE	pp	Eif4a2 (pp) Lsm1	0.065			0.218				0.496	0.367
pp	Eif4a2 (pp) Rpl30	FALSE	pp	Eif4a2 (pp) Rpl30	0.512			0.199				0.616	0.098
pp	Eif4a2 (pp) Rpl26	FALSE	pp	Eif4a2 (pp) Rpl26	0.251			0.202				0.445	0.147
pp	Eif4a2 (pp) Paip1	FALSE	pp	Eif4a2 (pp) Paip1	0.079		0.869	0.456				0.963	0.512
pp	Eif4a2 (pp) Rpl4	FALSE	pp	Eif4a2 (pp) Rpl4	0.492			0.197				0.632	0.171
pp	Rbm33 (pp) Snrpb	FALSE	pp	Rbm33 (pp) Snrpb	0.061							0.406	0.394
pp	Ppap2b (pp) Sphk2	FALSE	pp	Ppap2b (pp) Sphk2			0.9	0.056			0.058	0.965	0.655
pp	Degs1 (pp) Sphk2	FALSE	pp	Degs1 (pp) Sphk2			0.9	0.13				0.958	0.559
pp	Degs1 (pp) Ppap2b	FALSE	pp	Degs1 (pp) Ppap2b	0.061		0.9					0.907	0.093
pp	Degs1 (pp) Mov10	FALSE	pp	Degs1 (pp) Mov10								0.525	0.526
pp	Xrcc6 (pp) Rcor1	FALSE	pp	Xrcc6 (pp) Rcor1	0.061		0.72					0.73	0.059
pp	Xrcc6 (pp) Rpa2	FALSE	pp	Xrcc6 (pp) Rpa2	0.22			0.553				0.863	0.641
pp	Xrcc6 (pp) Hist1h4j	FALSE	pp	Xrcc6 (pp) Hist1h4j	0.064			0.269				0.654	0.536
pp	Pdap1 (pp) Gtpbp1	FALSE	pp	Pdap1 (pp) Gtpbp1	0.063							0.445	0.433
pp	Prmt3 (pp) Polr2g	FALSE	pp	Prmt3 (pp) Polr2g	0.064			0.582				0.592
pp	Prmt3 (pp) Gnl3	FALSE	pp	Prmt3 (pp) Gnl3	0.386			0.094			0.047	0.431	0.055
pp	Prmt3 (pp) Ntmt1	FALSE	pp	Prmt3 (pp) Ntmt1	0.062			0.145				0.527	0.458
pp	Prmt3 (pp) Hist1h4j	FALSE	pp	Prmt3 (pp) Hist1h4j				0.272				0.596	0.468
pp	Prmt3 (pp) Xpo7	FALSE	pp	Prmt3 (pp) Xpo7	0.066			0.702				0.709
pp	Prmt3 (pp) Grwd1	FALSE	pp	Prmt3 (pp) Grwd1	0.489			0.083				0.511
pp	Nup214 (pp) Gcn1l1	FALSE	pp	Nup214 (pp) Gcn1l1	0.635			0.093				0.659	0.054
pp	Nup214 (pp) Ddx20	FALSE	pp	Nup214 (pp) Ddx20	0.062		0.9	0.044				0.911	0.132
pp	Nup214 (pp) Ranbp1	FALSE	pp	Nup214 (pp) Ranbp1	0.159		0.528	0.09				0.877	0.7
pp	Nup214 (pp) Hspa4l	FALSE	pp	Nup214 (pp) Hspa4l	0.052		0.9	0.089				0.908	0.067
pp	Nup214 (pp) Snrpb	FALSE	pp	Nup214 (pp) Snrpb	0.066		0.9					0.902
pp	Nup214 (pp) Nup155	FALSE	pp	Nup214 (pp) Nup155	0.373		0.8	0.164				0.984	0.868
pp	Nup214 (pp) Nup98	FALSE	pp	Nup214 (pp) Nup98	0.156		0.8	0.704				0.969	0.464
pp	Rpl29 (pp) Rplp2	FALSE	pp	Rpl29 (pp) Rplp2	0.614		0.8	0.594				0.982	0.5
pp	Rpl29 (pp) Rpl11	FALSE	pp	Rpl29 (pp) Rpl11	0.468		0.8	0.886				0.995	0.651
pp	Rpl29 (pp) Rpl13a	FALSE	pp	Rpl29 (pp) Rpl13a	0.521		0.8	0.894				0.992	0.375
pp	Rpl29 (pp) Rplp0	FALSE	pp	Rpl29 (pp) Rplp0	0.562		0.8	0.505				0.97	0.41
pp	Rpl29 (pp) Rpl30	FALSE	pp	Rpl29 (pp) Rpl30	0.626		0.8	0.92				0.998	0.719
pp	Rpl29 (pp) Rpl34	FALSE	pp	Rpl29 (pp) Rpl34	0.529		0.8	0.894				0.994	0.525
pp	Rpl29 (pp) Rpl7a	FALSE	pp	Rpl29 (pp) Rpl7a	0.41		0.8	0.871				0.984	0.125
pp	Mepce (pp) Tsc22d4	FALSE	pp	Mepce (pp) Tsc22d4	0.062							0.41	0.397
pp	Ntmt1 (pp) Ehbp1l1	FALSE	pp	Ntmt1 (pp) Ehbp1l1				0.685				0.685
pp	Ntmt1 (pp) Ranbp1	FALSE	pp	Ntmt1 (pp) Ranbp1	0.063							0.407	0.394
pp	Ntmt1 (pp) Prmt6	FALSE	pp	Ntmt1 (pp) Prmt6	0.05			0.259				0.633	0.522
pp	Plp2 (pp) Ddx58	FALSE	pp	Plp2 (pp) Ddx58	0.051							0.436	0.43
pp	Ccdc22 (pp) Xpo7	FALSE	pp	Ccdc22 (pp) Xpo7	0.061			0.404				0.416
pp	Ccdc22 (pp) Tceb1	FALSE	pp	Ccdc22 (pp) Tceb1	0.061		0.6					0.608
pp	Plod3 (pp) Farsb	FALSE	pp	Plod3 (pp) Farsb	0.061			0.077				0.43	0.396
pp	Plod3 (pp) Rpl7a	FALSE	pp	Plod3 (pp) Rpl7a				0.575				0.575
pp	Plod3 (pp) Rpl6	FALSE	pp	Plod3 (pp) Rpl6				0.635				0.667	0.127
pp	Rps12 (pp) Rplp2	FALSE	pp	Rps12 (pp) Rplp2	0.774			0.758				0.95	0.176
pp	Rps12 (pp) Plec	FALSE	pp	Rps12 (pp) Plec	0.477			0.519				0.791	0.237
pp	Rps12 (pp) Rpl11	FALSE	pp	Rps12 (pp) Rpl11	0.647			0.698			0.059	0.904	0.162
pp	Rps12 (pp) Rpl13a	FALSE	pp	Rps12 (pp) Rpl13a	0.725			0.729			0.058	0.927	0.084
pp	Rps12 (pp) Rplp0	FALSE	pp	Rps12 (pp) Rplp0	0.698			0.703			0.059	0.918	0.146
pp	Rps12 (pp) Rpl34	FALSE	pp	Rps12 (pp) Rpl34	0.7			0.701				0.909	0.074
pp	Rps12 (pp) Rpl30	FALSE	pp	Rps12 (pp) Rpl30	0.795			0.843				0.984	0.561
pp	Rps12 (pp) Rpl7a	FALSE	pp	Rps12 (pp) Rpl7a	0.48			0.561				0.839	0.354
pp	Rps12 (pp) Polr2c	FALSE	pp	Rps12 (pp) Polr2c	0.124			0.106			0.067	0.627	0.551
pp	Rps12 (pp) Rpl29	FALSE	pp	Rps12 (pp) Rpl29	0.475			0.56				0.766	0.071
pp	Fblim1 (pp) Ptk2b	FALSE	pp	Fblim1 (pp) Ptk2b	0.062		0.408	0.058				0.473	0.112
pp	Pcbd2 (pp) Txndc15	FALSE	pp	Pcbd2 (pp) Txndc15					0.208			0.563	0.471
pp	Txndc15 (pp) Exoc4	FALSE	pp	Txndc15 (pp) Exoc4								0.511	0.511
pp	Rab34 (pp) Ranbp1	FALSE	pp	Rab34 (pp) Ranbp1				0.327				0.439	0.201
pp	Rab34 (pp) Ankfy1	FALSE	pp	Rab34 (pp) Ankfy1	0.062			0.048				0.423	0.406
pp	Abhd11 (pp) Lyplal1	FALSE	pp	Abhd11 (pp) Lyplal1	0.058			0.047				0.54	0.53
pp	Abhd11 (pp) Dpp9	FALSE	pp	Abhd11 (pp) Dpp9								0.452	0.453
pp	Abhd11 (pp) Abhd12	FALSE	pp	Abhd11 (pp) Abhd12	0.061						0.043	0.493	0.482
pp	Abhd11 (pp) Gnl3	FALSE	pp	Abhd11 (pp) Gnl3	0.064							0.419	0.405
pp	Cad (pp) Eif4a2	FALSE	pp	Cad (pp) Eif4a2	0.475			0.05			0.043	0.499	0.075
pp	Cad (pp) Golt1b	FALSE	pp	Cad (pp) Golt1b	0.465						0.139	0.6	0.203
pp	Cad (pp) Iars	FALSE	pp	Cad (pp) Iars	0.263			0.13			0.137	0.486	0.181
pp	Tbce (pp) Tuba1c	FALSE	pp	Tbce (pp) Tuba1c	0.064			0.512				0.647	0.29
pp	Tbce (pp) Ahcyl2	FALSE	pp	Tbce (pp) Ahcyl2				0.068				0.411	0.394
pp	Ube2r2 (pp) Ranbp1	FALSE	pp	Ube2r2 (pp) Ranbp1	0.29		0.193	0.134				0.479	0.074
pp	Cdk11b (pp) Xpo7	FALSE	pp	Cdk11b (pp) Xpo7	0.062			0.433				0.445
pp	Cdk11b (pp) Ncoa3	FALSE	pp	Cdk11b (pp) Ncoa3			0.6					0.604	0.051
pp	Plec (pp) Rpl13a	FALSE	pp	Plec (pp) Rpl13a	0.56			0.586				0.815	0.069
pp	Plec (pp) Oas1a	FALSE	pp	Plec (pp) Oas1a	0.184			0.381				0.501	0.092
pp	Plec (pp) Rplp2	FALSE	pp	Plec (pp) Rplp2	0.689			0.704				0.912	0.125
pp	Plec (pp) Rpl30	FALSE	pp	Plec (pp) Rpl30	0.698			0.708				0.937	0.351
pp	Plec (pp) Rpl11	FALSE	pp	Plec (pp) Rpl11	0.476			0.521				0.791	0.236
pp	Plec (pp) Rpl29	FALSE	pp	Plec (pp) Rpl29	0.403			0.424				0.648	0.06
pp	Plec (pp) Rpl7a	FALSE	pp	Plec (pp) Rpl7a	0.367			0.401				0.622	0.084
pp	Plec (pp) Rpl34	FALSE	pp	Plec (pp) Rpl34	0.559			0.589				0.844	0.213
pp	Plec (pp) Rplp0	FALSE	pp	Plec (pp) Rplp0	0.562			0.586				0.816	0.07
pp	Pola2 (pp) Pold2	FALSE	pp	Pola2 (pp) Pold2	0.819		0.9	0.13				0.996	0.789
pp	Pola2 (pp) Rpa2	FALSE	pp	Pola2 (pp) Rpa2	0.591		0.72	0.068				0.933	0.45
pp	Pola2 (pp) Smc1a	FALSE	pp	Pola2 (pp) Smc1a	0.364							0.438	0.153
pp	Pola2 (pp) Nelfb	FALSE	pp	Pola2 (pp) Nelfb	0.47							0.47
pp	Pola2 (pp) Ehbp1l1	FALSE	pp	Pola2 (pp) Ehbp1l1	0.061							0.409	0.397
pp	Rpl7a (pp) Pes1	FALSE	pp	Rpl7a (pp) Pes1	0.206			0.4				0.503
pp	Rpl7a (pp) Rpl13a	FALSE	pp	Rpl7a (pp) Rpl13a	0.676		0.8	0.957			0.058	0.997	0.231
pp	Rpl7a (pp) Rpl30	FALSE	pp	Rpl7a (pp) Rpl30	0.679		0.8	0.97				0.998	0.392
pp	Rplp0 (pp) Polr2c	FALSE	pp	Rplp0 (pp) Polr2c	0.494			0.265			0.139	0.71	0.202
pp	Rplp0 (pp) Rpl7a	FALSE	pp	Rplp0 (pp) Rpl7a	0.674		0.8	0.83			0.059	0.99	0.246
pp	Rplp0 (pp) Rpl11	FALSE	pp	Rplp0 (pp) Rpl11	0.708		0.8	0.867			0.111	0.993	0.26
pp	Rplp0 (pp) Dap3	FALSE	pp	Rplp0 (pp) Dap3	0.188			0.419				0.508
pp	Rplp0 (pp) Rpl30	FALSE	pp	Rplp0 (pp) Rpl30	0.83		0.8	0.946				0.999	0.528
pp	Rplp0 (pp) Rpl34	FALSE	pp	Rplp0 (pp) Rpl34	0.772		0.8	0.73				0.988	0.187
pp	Rplp0 (pp) Pes1	FALSE	pp	Rplp0 (pp) Pes1	0.49			0.456				0.738	0.132
pp	Rplp0 (pp) Rpl13a	FALSE	pp	Rplp0 (pp) Rpl13a	0.82		0.8	0.886			0.077	0.997	0.542
pp	Rplp0 (pp) Grwd1	FALSE	pp	Rplp0 (pp) Grwd1	0.451							0.456	0.05
pp	Polr2g (pp) Rpa2	FALSE	pp	Polr2g (pp) Rpa2	0.138		0.6					0.64
pp	Polr2g (pp) Tceb1	FALSE	pp	Polr2g (pp) Tceb1	0.084		0.6					0.643	0.106
pp	Polr2g (pp) Polr2c	FALSE	pp	Polr2g (pp) Polr2c	0.145		0.8	0.975				0.998	0.622
pp	Polr2g (pp) Snrpb	FALSE	pp	Polr2g (pp) Snrpb	0.154		0.6	0.058				0.68	0.116
pp	Polr2g (pp) Stx5a	FALSE	pp	Polr2g (pp) Stx5a								0.463	0.463
pp	Polr2g (pp) Prmt6	FALSE	pp	Polr2g (pp) Prmt6	0.064			0.402				0.416
pp	Cluh (pp) Tmem97	FALSE	pp	Cluh (pp) Tmem97	0.074							0.481	0.463
pp	Smc1a (pp) Nelfb	FALSE	pp	Smc1a (pp) Nelfb	0.451							0.504	0.134
pp	Smc1a (pp) Nup98	FALSE	pp	Smc1a (pp) Nup98	0.064			0.606				0.751	0.38
pp	Smc1a (pp) Xrcc6	FALSE	pp	Smc1a (pp) Xrcc6	0.142			0.164				0.404	0.236
pp	Gnl3 (pp) Rpl34	FALSE	pp	Gnl3 (pp) Rpl34	0.083			0.316				0.454	0.2
pp	Gnl3 (pp) Rpl10a	FALSE	pp	Gnl3 (pp) Rpl10a	0.16			0.381			0.042	0.516	0.144
pp	Gnl3 (pp) Rpl13a	FALSE	pp	Gnl3 (pp) Rpl13a	0.149			0.374			0.043	0.49	0.119
pp	Gnl3 (pp) Rplp0	FALSE	pp	Gnl3 (pp) Rplp0	0.23			0.217				0.471	0.194
pp	Gnl3 (pp) Rpl11	FALSE	pp	Gnl3 (pp) Rpl11	0.173			0.425				0.764	0.545
pp	Gnl3 (pp) Iars	FALSE	pp	Gnl3 (pp) Iars	0.328							0.439	0.2
pp	Gnl3 (pp) Rpl26	FALSE	pp	Gnl3 (pp) Rpl26	0.083			0.381				0.657	0.445
pp	Gnl3 (pp) Rpl30	FALSE	pp	Gnl3 (pp) Rpl30	0.084			0.432				0.479	0.08
pp	Gnl3 (pp) Rtn4ip1	FALSE	pp	Gnl3 (pp) Rtn4ip1	0.062							0.437	0.425
pp	Gnl3 (pp) Grwd1	FALSE	pp	Gnl3 (pp) Grwd1	0.852			0.685				0.97	0.42
pp	Gnl3 (pp) Pes1	FALSE	pp	Gnl3 (pp) Pes1	0.789		0.8	0.75				0.995	0.632
pp	Cdc34 (pp) Ranbp1	FALSE	pp	Cdc34 (pp) Ranbp1	0.318		0.193	0.134				0.499	0.074
pp	Cdc34 (pp) Cdc16	FALSE	pp	Cdc34 (pp) Cdc16	0.062			0.24				0.459	0.303
pp	Cdc34 (pp) Ube2r2	FALSE	pp	Cdc34 (pp) Ube2r2	0.062		0.8					0.806	0.051
pp	Cdc34 (pp) Usp8	FALSE	pp	Cdc34 (pp) Usp8	0.135			0.09				0.441	0.347
pp	Rpl8 (pp) Ncln	FALSE	pp	Rpl8 (pp) Ncln	0.083			0.645				0.66
pp	Rpl8 (pp) Gnl3	FALSE	pp	Rpl8 (pp) Gnl3	0.123			0.458				0.523	0.078
pp	Rpl8 (pp) Pes1	FALSE	pp	Rpl8 (pp) Pes1	0.25			0.734				0.792
pp	Rpl8 (pp) Dap3	FALSE	pp	Rpl8 (pp) Dap3	0.162			0.578				0.65	0.092
pp	Rpl8 (pp) Plec	FALSE	pp	Rpl8 (pp) Plec	0.697			0.708				0.921	0.185
pp	Rpl8 (pp) Polr2d	FALSE	pp	Rpl8 (pp) Polr2d	0.121							0.424	0.372
pp	Rpl8 (pp) Nemf	FALSE	pp	Rpl8 (pp) Nemf	0.062			0.706				0.712
pp	Rpl8 (pp) Rpl34	FALSE	pp	Rpl8 (pp) Rpl34	0.907		0.8	0.951			0.16	0.999	0.514
pp	Rpl8 (pp) Drg2	FALSE	pp	Rpl8 (pp) Drg2	0.274	0.213						0.642	0.424
pp	Rpl8 (pp) Rpl29	FALSE	pp	Rpl8 (pp) Rpl29	0.701		0.8	0.97				0.999	0.603
pp	Rpl8 (pp) Rplp0	FALSE	pp	Rpl8 (pp) Rplp0	0.936		0.8	0.947			0.139	0.999	0.45
pp	Rpl8 (pp) Iars	FALSE	pp	Rpl8 (pp) Iars	0.152						0.163	0.411	0.238
pp	Rpl8 (pp) Rpl11	FALSE	pp	Rpl8 (pp) Rpl11	0.855		0.8	0.979			0.139	0.999	0.62
pp	Rpl8 (pp) Rpl7a	FALSE	pp	Rpl8 (pp) Rpl7a	0.886		0.8	0.967			0.073	0.999	0.271
pp	Rpl8 (pp) Rpl6	FALSE	pp	Rpl8 (pp) Rpl6	0.952		0.8	0.981			0.107	0.999	0.8
pp	Rpl8 (pp) Polr2c	FALSE	pp	Rpl8 (pp) Polr2c	0.5			0.401			0.164	0.783	0.238
pp	Rpl8 (pp) Rps12	FALSE	pp	Rpl8 (pp) Rps12	0.798			0.768			0.073	0.963	0.266
pp	Rpl8 (pp) Rpl4	FALSE	pp	Rpl8 (pp) Rpl4	0.94		0.8	0.994			0.139	0.999	0.733
pp	Rpl8 (pp) Gnb2l1	FALSE	pp	Rpl8 (pp) Gnb2l1	0.961			0.971				0.998	0.1
pp	Rpl8 (pp) Ltn1	FALSE	pp	Rpl8 (pp) Ltn1	0.068			0.659				0.668
pp	Rpl8 (pp) Rplp2	FALSE	pp	Rpl8 (pp) Rplp2	0.917		0.8	0.972				0.999	0.415
pp	Rpl8 (pp) Rpl26	FALSE	pp	Rpl8 (pp) Rpl26	0.938	0.275	0.8	0.993			0.164	0.999	0.677
pp	Rpl8 (pp) Rfc4	FALSE	pp	Rpl8 (pp) Rfc4	0.1	0.311						0.475	0.222
pp	Rpl8 (pp) Rpl30	FALSE	pp	Rpl8 (pp) Rpl30	0.917		0.8	0.994				0.999	0.715
pp	Rpl8 (pp) Oas1a	FALSE	pp	Rpl8 (pp) Oas1a	0.156			0.403				0.49	0.07
pp	Rpl8 (pp) Mrps26	FALSE	pp	Rpl8 (pp) Mrps26	0.131			0.355				0.415
pp	Rpl8 (pp) Eif4a2	FALSE	pp	Rpl8 (pp) Eif4a2	0.457			0.144				0.564	0.139
pp	Rpl8 (pp) Gcn1l1	FALSE	pp	Rpl8 (pp) Gcn1l1	0.123			0.312				0.428	0.129
pp	Rpl8 (pp) Rpl10a	FALSE	pp	Rpl8 (pp) Rpl10a	0.999		0.8	0.972			0.164	0.999	0.692
pp	Rpl8 (pp) Rpl13a	FALSE	pp	Rpl8 (pp) Rpl13a	0.932		0.8	0.981			0.139	0.999	0.55
pp	Prmt6 (pp) Grwd1	FALSE	pp	Prmt6 (pp) Grwd1	0.388			0.066				0.403
pp	Hn1 (pp) Dnajc9	FALSE	pp	Hn1 (pp) Dnajc9	0.094							0.426	0.393
pp	Ptges2 (pp) Ptgs2	FALSE	pp	Ptges2 (pp) Ptgs2			0.9					0.973	0.749
pp	Ptges2 (pp) Ptgs1	FALSE	pp	Ptges2 (pp) Ptgs1			0.9					0.981	0.822
pp	Ptcd3 (pp) Mrps26	FALSE	pp	Ptcd3 (pp) Mrps26	0.063		0.8	0.765				0.952
pp	Ptcd3 (pp) Dap3	FALSE	pp	Ptcd3 (pp) Dap3	0.146		0.8	0.928				0.994	0.58
pp	Ptcd3 (pp) Lrpprc	FALSE	pp	Ptcd3 (pp) Lrpprc	0.159			0.054				0.848	0.825
pp	Bcas2 (pp) Ppil1	FALSE	pp	Bcas2 (pp) Ppil1	0.151		0.72	0.781				0.971	0.509
pp	Bcas2 (pp) Bud31	FALSE	pp	Bcas2 (pp) Bud31	0.122		0.36	0.884				0.947	0.292
pp	Bcas2 (pp) Rpa2	FALSE	pp	Bcas2 (pp) Rpa2	0.083		0.36	0.046				0.458	0.147
pp	Bcas2 (pp) Pold2	FALSE	pp	Bcas2 (pp) Pold2			0.36					0.447	0.173
pp	Bcas2 (pp) Snrpg	FALSE	pp	Bcas2 (pp) Snrpg	0.156			0.713				0.755	0.071
pp	Bcas2 (pp) Snrpb	FALSE	pp	Bcas2 (pp) Snrpb	0.125		0.72	0.699				0.922	0.068
pp	Bcas2 (pp) Rpa3	FALSE	pp	Bcas2 (pp) Rpa3	0.114		0.36					0.408
pp	Bcas2 (pp) Mov10	FALSE	pp	Bcas2 (pp) Mov10				0.694				0.694
pp	Flnb (pp) Fblim1	FALSE	pp	Flnb (pp) Fblim1	0.061		0.135	0.326				0.779	0.645
pp	Rtfdc1 (pp) Lamtor3	FALSE	pp	Rtfdc1 (pp) Lamtor3								0.476	0.477
pp	Atg4b (pp) Rab24	FALSE	pp	Atg4b (pp) Rab24	0.065							0.445	0.431
pp	Atg4b (pp) Ube2r2	FALSE	pp	Atg4b (pp) Ube2r2	0.065			0.642				0.65
pp	Atg4b (pp) Becn1	FALSE	pp	Atg4b (pp) Becn1	0.158			0.244				0.907	0.866
pp	Rpl11 (pp) Rpl30	FALSE	pp	Rpl11 (pp) Rpl30	0.812		0.8	0.979				0.999	0.612
pp	Rpl11 (pp) Polr2c	FALSE	pp	Rpl11 (pp) Polr2c	0.465			0.265			0.139	0.694	0.203
pp	Rpl11 (pp) Rpl13a	FALSE	pp	Rpl11 (pp) Rpl13a	0.773		0.8	0.969			0.111	0.999	0.466
pp	Rpl11 (pp) Grwd1	FALSE	pp	Rpl11 (pp) Grwd1	0.153			0.319				0.654	0.45
pp	Rpl11 (pp) Rpl7a	FALSE	pp	Rpl11 (pp) Rpl7a	0.612		0.8	0.955			0.059	0.996	0.105
pp	Rpl11 (pp) Pes1	FALSE	pp	Rpl11 (pp) Pes1	0.275			0.4				0.652	0.264
pp	Echs1 (pp) Farsb	FALSE	pp	Echs1 (pp) Farsb	0.531							0.534	0.049
pp	Echs1 (pp) Fasn	FALSE	pp	Echs1 (pp) Fasn	0.052						0.043	0.453	0.446
pp	Echs1 (pp) Ankfy1	FALSE	pp	Echs1 (pp) Ankfy1				0.654				0.653
pp	Exoc4 (pp) Stxbp3a	FALSE	pp	Exoc4 (pp) Stxbp3a	0.08			0.261				0.505	0.331
pp	Dap3 (pp) Mrps26	FALSE	pp	Dap3 (pp) Mrps26	0.1		0.8	0.915				0.983	0.043
pp	Dap3 (pp) Rpl11	FALSE	pp	Dap3 (pp) Rpl11	0.304			0.428				0.584
pp	Dap3 (pp) Rpl13a	FALSE	pp	Dap3 (pp) Rpl13a	0.172			0.511				0.577
pp	Dap3 (pp) Lrpprc	FALSE	pp	Dap3 (pp) Lrpprc	0.064			0.054				0.476	0.456
pp	Dap3 (pp) Cluh	FALSE	pp	Dap3 (pp) Cluh	0.109							0.485	0.446
pp	Gng5 (pp) Rab34	FALSE	pp	Gng5 (pp) Rab34								0.509	0.509
pp	Gng5 (pp) Plcb2	FALSE	pp	Gng5 (pp) Plcb2			0.806					0.832	0.17
pp	Gng5 (pp) Gng2	FALSE	pp	Gng5 (pp) Gng2			0.54					0.561	0.086
pp	Gng5 (pp) Arrb2	FALSE	pp	Gng5 (pp) Arrb2	0.062		0.336	0.052				0.481	0.226
pp	Rpl4 (pp) Rpl29	FALSE	pp	Rpl4 (pp) Rpl29	0.58		0.8	0.97				0.998	0.524
pp	Rpl4 (pp) Gnl3	FALSE	pp	Rpl4 (pp) Gnl3	0.235			0.58				0.696	0.13
pp	Rpl4 (pp) Dap3	FALSE	pp	Rpl4 (pp) Dap3	0.333			0.469				0.649	0.091
pp	Rpl4 (pp) Pes1	FALSE	pp	Rpl4 (pp) Pes1	0.594			0.671				0.86
pp	Rpl4 (pp) Plec	FALSE	pp	Rpl4 (pp) Plec	0.698			0.708				0.936	0.341
pp	Rpl4 (pp) Rpl7a	FALSE	pp	Rpl4 (pp) Rpl7a	0.714		0.8	0.966			0.061	0.998	0.385
pp	Rpl4 (pp) Iars	FALSE	pp	Rpl4 (pp) Iars	0.385						0.077	0.516	0.215
pp	Rpl4 (pp) Polr2c	FALSE	pp	Rpl4 (pp) Polr2c	0.468			0.266			0.139	0.715	0.255
pp	Rpl4 (pp) Rps12	FALSE	pp	Rpl4 (pp) Rps12	0.785			0.874			0.061	0.975	0.165
pp	Rpl4 (pp) Rplp0	FALSE	pp	Rpl4 (pp) Rplp0	0.934		0.8	0.911			0.111	0.999	0.424
pp	Rpl4 (pp) Rpl11	FALSE	pp	Rpl4 (pp) Rpl11	0.795		0.8	0.979			0.111	0.999	0.631
pp	Rpl4 (pp) Rpl34	FALSE	pp	Rpl4 (pp) Rpl34	0.822		0.8	0.951				0.999	0.509
pp	Rpl4 (pp) Grwd1	FALSE	pp	Rpl4 (pp) Grwd1	0.188			0.13				0.454	0.29
pp	Rpl4 (pp) Rplp2	FALSE	pp	Rpl4 (pp) Rplp2	0.837		0.8	0.965				0.999	0.427
pp	Rpl4 (pp) Ltn1	FALSE	pp	Rpl4 (pp) Ltn1	0.062			0.645				0.652
pp	Rpl4 (pp) Rpl30	FALSE	pp	Rpl4 (pp) Rpl30	0.912		0.8	0.993			0.17	0.999	0.752
pp	Rpl4 (pp) Farsb	FALSE	pp	Rpl4 (pp) Farsb	0.2			0.209			0.089	0.493	0.224
pp	Rpl4 (pp) Rpl26	FALSE	pp	Rpl4 (pp) Rpl26	0.927	0.255	0.8	0.993			0.139	0.999	0.623
pp	Rpl4 (pp) Rpl10a	FALSE	pp	Rpl4 (pp) Rpl10a	0.939		0.8	0.971			0.139	0.999	0.656
pp	Rpl4 (pp) Rpl13a	FALSE	pp	Rpl4 (pp) Rpl13a	0.839		0.6	0.981			0.111	0.999	0.543
pp	Rpl4 (pp) Oas1a	FALSE	pp	Rpl4 (pp) Oas1a	0.147			0.407				0.476	0.049
pp	Acss2 (pp) Acaca	FALSE	pp	Acss2 (pp) Acaca	0.12		0.9	0.091			0.075	0.97	0.659
pp	Acss2 (pp) Fasn	FALSE	pp	Acss2 (pp) Fasn	0.314							0.786	0.702
pp	Acss2 (pp) Dlat	FALSE	pp	Acss2 (pp) Dlat	0.175		0.9				0.059	0.936	0.273
pp	Acss2 (pp) Pmvk	FALSE	pp	Acss2 (pp) Pmvk	0.41							0.633	0.404
pp	Plcb2 (pp) Ptk2b	FALSE	pp	Plcb2 (pp) Ptk2b	0.107		0.206	0.137				0.625	0.461
pp	Plcb2 (pp) Gng2	FALSE	pp	Plcb2 (pp) Gng2	0.061		0.865					0.942	0.584
pp	Plcb2 (pp) Ppp3r1	FALSE	pp	Plcb2 (pp) Ppp3r1			0.6					0.603	0.049
pp	Usp9x (pp) Usp8	FALSE	pp	Usp9x (pp) Usp8	0.066			0.137				0.409	0.327
pp	Usp9x (pp) Birc6	FALSE	pp	Usp9x (pp) Birc6	0.255			0.229				0.417	0.068
pp	Pmm2 (pp) Poglut1	FALSE	pp	Pmm2 (pp) Poglut1	0.061							0.559	0.55
pp	Pmm2 (pp) Trappc11	FALSE	pp	Pmm2 (pp) Trappc11								0.552	0.552
pp	Ist1 (pp) Ezr	FALSE	pp	Ist1 (pp) Ezr	0.097							0.465	0.432
pp	Ist1 (pp) Tuba1c	FALSE	pp	Ist1 (pp) Tuba1c	0.061		0.9					0.902
pp	Ist1 (pp) Ptpn23	FALSE	pp	Ist1 (pp) Ptpn23	0.086							0.561	0.539
pp	Ist1 (pp) Usp8	FALSE	pp	Ist1 (pp) Usp8								0.444	0.445
pp	Supt5 (pp) Polr2g	FALSE	pp	Supt5 (pp) Polr2g	0.062		0.6	0.902				0.984	0.622
pp	Supt5 (pp) Mepce	FALSE	pp	Supt5 (pp) Mepce	0.063							0.599	0.59
pp	Supt5 (pp) Polr2c	FALSE	pp	Supt5 (pp) Polr2c	0.062		0.6	0.923				0.994	0.823
pp	Supt5 (pp) Farsb	FALSE	pp	Supt5 (pp) Farsb				0.694				0.693
pp	Supt5 (pp) Supt16	FALSE	pp	Supt5 (pp) Supt16	0.287		0.6	0.85				0.993	0.861
pp	Supt5 (pp) Ercc6l	FALSE	pp	Supt5 (pp) Ercc6l	0.149			0.091				0.458	0.356
pp	Supt5 (pp) Tceb1	FALSE	pp	Supt5 (pp) Tceb1	0.061		0.6					0.63	0.096
pp	Supt5 (pp) Nelfa	FALSE	pp	Supt5 (pp) Nelfa	0.064		0.6	0.917				0.986	0.62
pp	Supt5 (pp) Cpsf2	FALSE	pp	Supt5 (pp) Cpsf2	0.156			0.202				0.578	0.425
pp	Supt5 (pp) Xpo7	FALSE	pp	Supt5 (pp) Xpo7	0.065			0.433				0.447
pp	Supt5 (pp) Cdc73	FALSE	pp	Supt5 (pp) Cdc73	0.066		0.6	0.913				0.993	0.823
pp	Supt5 (pp) Hist1h4j	FALSE	pp	Supt5 (pp) Hist1h4j	0.062			0.145				0.451	0.371
pp	Supt5 (pp) Nelfb	FALSE	pp	Supt5 (pp) Nelfb	0.185		0.6	0.739				0.979	0.791
pp	Supt5 (pp) Nenf	FALSE	pp	Supt5 (pp) Nenf	0.051			0.395				0.401
pp	Supt5 (pp) Polr2d	FALSE	pp	Supt5 (pp) Polr2d			0.6	0.89				0.976	0.514
pp	Ezr (pp) Rock1	FALSE	pp	Ezr (pp) Rock1			0.676	0.148				0.864	0.55
pp	Ezr (pp) Plec	FALSE	pp	Ezr (pp) Plec	0.061		0.191	0.086				0.446	0.297
pp	Ezr (pp) Arhgap17	FALSE	pp	Ezr (pp) Arhgap17				0.065				0.594	0.584
pp	Ezr (pp) Ptk2b	FALSE	pp	Ezr (pp) Ptk2b	0.09		0.496	0.046				0.731	0.459
pp	Cox6b1 (pp) Lrpprc	FALSE	pp	Cox6b1 (pp) Lrpprc								0.476	0.476
pp	Cox6b1 (pp) Atox1	FALSE	pp	Cox6b1 (pp) Atox1	0.256							0.532	0.397
pp	Cox6b1 (pp) Atp5j2	FALSE	pp	Cox6b1 (pp) Atp5j2	0.813			0.651				0.96	0.44
pp	Helb (pp) Rpa2	FALSE	pp	Helb (pp) Rpa2	0.067		0.36	0.206				0.502	0.074
pp	Helb (pp) Xrcc6	FALSE	pp	Helb (pp) Xrcc6				0.461				0.574	0.243
pp	Helb (pp) Pold2	FALSE	pp	Helb (pp) Pold2	0.082		0.36					0.44	0.125
pp	Helb (pp) Pola2	FALSE	pp	Helb (pp) Pola2	0.121		0.36	0.268				0.686	0.328
pp	Krt2 (pp) Krt10	FALSE	pp	Krt2 (pp) Krt10	0.107		0.6	0.053				0.664	0.126
pp	Ppil1 (pp) Snrpg	FALSE	pp	Ppil1 (pp) Snrpg	0.281			0.713				0.786	0.049
pp	Ppil1 (pp) Ranbp1	FALSE	pp	Ppil1 (pp) Ranbp1	0.322		0.246	0.054				0.509	0.105
pp	Ppil1 (pp) Anp32b	FALSE	pp	Ppil1 (pp) Anp32b	0.099							0.416	0.379
pp	Ppil1 (pp) Snrpb	FALSE	pp	Ppil1 (pp) Snrpb	0.268		0.72	0.699				0.95	0.291
pp	Ppil1 (pp) Bud31	FALSE	pp	Ppil1 (pp) Bud31	0.09		0.36	0.884				0.945	0.286
pp	Ppil1 (pp) Ppp1r8	FALSE	pp	Ppil1 (pp) Ppp1r8	0.193			0.33				0.442	0.051
pp	Ppil1 (pp) Pdap1	FALSE	pp	Ppil1 (pp) Pdap1	0.079							0.438	0.415
pp	Oas1a (pp) Rpl34	FALSE	pp	Oas1a (pp) Rpl34	0.159			0.361				0.439
pp	Oas1a (pp) Rpl30	FALSE	pp	Oas1a (pp) Rpl30	0.197			0.402				0.499
pp	Oas1a (pp) Rpl11	FALSE	pp	Oas1a (pp) Rpl11	0.154			0.326				0.405
pp	Cdc73 (pp) Polr2c	FALSE	pp	Cdc73 (pp) Polr2c	0.093		0.6	0.73				0.918	0.263
pp	Cdc73 (pp) Polr2g	FALSE	pp	Cdc73 (pp) Polr2g	0.081		0.6	0.734				0.927	0.347
pp	Cdc73 (pp) Tceb1	FALSE	pp	Cdc73 (pp) Tceb1	0.052		0.6					0.607	0.049
pp	Cdc73 (pp) Supt16	FALSE	pp	Cdc73 (pp) Supt16	0.121		0.6	0.743				0.981	0.815
pp	Cdc73 (pp) Xpo7	FALSE	pp	Cdc73 (pp) Xpo7				0.433				0.433
pp	Cdc73 (pp) Nelfb	FALSE	pp	Cdc73 (pp) Nelfb	0.067		0.6					0.632	0.095
pp	Cdc73 (pp) Cdc34	FALSE	pp	Cdc73 (pp) Cdc34	0.08			0.086				0.496	0.449
pp	Cdc73 (pp) Nelfa	FALSE	pp	Cdc73 (pp) Nelfa	0.136		0.6					0.639
pp	Cdc73 (pp) Ap2s1	FALSE	pp	Cdc73 (pp) Ap2s1				0.16				0.541	0.476
pp	Cdc73 (pp) Cpsf2	FALSE	pp	Cdc73 (pp) Cpsf2	0.135			0.132				0.534	0.43
pp	Cdc73 (pp) Polr2d	FALSE	pp	Cdc73 (pp) Polr2d	0.065		0.6	0.675				0.867
pp	Cdc73 (pp) Ube2r2	FALSE	pp	Cdc73 (pp) Ube2r2	0.065			0.086				0.436	0.394
pp	Cdc73 (pp) Ash2l	FALSE	pp	Cdc73 (pp) Ash2l	0.079			0.13				0.654	0.603
pp	Ranbp1 (pp) Nup155	FALSE	pp	Ranbp1 (pp) Nup155	0.257			0.27				0.617	0.351
pp	Igsf8 (pp) Rplp2	FALSE	pp	Igsf8 (pp) Rplp2				0.433				0.433
pp	Igsf8 (pp) Ezr	FALSE	pp	Igsf8 (pp) Ezr								0.446	0.446
pp	Igsf8 (pp) Cd81	FALSE	pp	Igsf8 (pp) Cd81	0.062			0.713				0.996	0.987
pp	Igsf8 (pp) Slc44a1	FALSE	pp	Igsf8 (pp) Slc44a1				0.695				0.712	0.097
pp	Igsf8 (pp) Rpl11	FALSE	pp	Igsf8 (pp) Rpl11				0.629				0.629
pp	Ptk2b (pp) Itsn1	FALSE	pp	Ptk2b (pp) Itsn1	0.052		0.317					0.432	0.194
pp	Ptk2b (pp) Xpo7	FALSE	pp	Ptk2b (pp) Xpo7				0.433				0.433
pp	Ptk2b (pp) Gng2	FALSE	pp	Ptk2b (pp) Gng2			0.515	0.089				0.566	0.098
pp	Ptk2b (pp) Peak1	FALSE	pp	Ptk2b (pp) Peak1								0.401	0.401
pp	Ehbp1l1 (pp) Fblim1	FALSE	pp	Ehbp1l1 (pp) Fblim1	0.062		0.331	0.091				0.448	0.147
pp	Ehbp1l1 (pp) Ptk2b	FALSE	pp	Ehbp1l1 (pp) Ptk2b			0.34	0.043				0.408	0.139
pp	Ash2l (pp) Oas1a	FALSE	pp	Ash2l (pp) Oas1a	0.051			0.401				0.407
pp	Ash2l (pp) Hist1h4j	FALSE	pp	Ash2l (pp) Hist1h4j	0.062			0.252				0.579	0.448
pp	Ash2l (pp) Polr2g	FALSE	pp	Ash2l (pp) Polr2g	0.052		0.6	0.207				0.695	0.107
pp	Ash2l (pp) Polr2c	FALSE	pp	Ash2l (pp) Polr2c	0.101		0.6					0.625
pp	Skap2 (pp) Tax1bp1	FALSE	pp	Skap2 (pp) Tax1bp1								0.51	0.51
pp	Skap2 (pp) Ptk2b	FALSE	pp	Skap2 (pp) Ptk2b				0.131				0.53	0.481
pp	Tuba1c (pp) Rplp0	FALSE	pp	Tuba1c (pp) Rplp0	0.193			0.156				0.417	0.214
pp	Ncoa3 (pp) Prmt6	FALSE	pp	Ncoa3 (pp) Prmt6	0.062		0.202	0.054				0.425	0.285
pp	Snrpg (pp) Ddx20	FALSE	pp	Snrpg (pp) Ddx20	0.09			0.272				0.402	0.17
pp	Snrpg (pp) Rpl13a	FALSE	pp	Snrpg (pp) Rpl13a	0.475			0.069				0.49
pp	Snrpg (pp) Rpl7a	FALSE	pp	Snrpg (pp) Rpl7a	0.295			0.243				0.443
pp	Snrpg (pp) Snrpb	FALSE	pp	Snrpg (pp) Snrpb	0.295		0.8	0.837				0.992	0.717
pp	Snrpg (pp) Bud31	FALSE	pp	Snrpg (pp) Bud31	0.176			0.756				0.839	0.265
pp	Abcf3 (pp) Rpl11	FALSE	pp	Abcf3 (pp) Rpl11	0.118			0.377				0.437	0.058
pp	Abcf3 (pp) Drg2	FALSE	pp	Abcf3 (pp) Drg2	0.149			0.063				0.477	0.397
pp	Abcf3 (pp) Rpl10a	FALSE	pp	Abcf3 (pp) Rpl10a	0.12			0.401				0.458	0.055
pp	Abcf3 (pp) Pes1	FALSE	pp	Abcf3 (pp) Pes1	0.646							0.645
pp	Abcf3 (pp) Gcn1l1	FALSE	pp	Abcf3 (pp) Gcn1l1	0.179			0.875				0.977	0.798
pp	Abcf3 (pp) Rpl30	FALSE	pp	Abcf3 (pp) Rpl30	0.141			0.378				0.442
pp	Abcf3 (pp) Rpl4	FALSE	pp	Abcf3 (pp) Rpl4	0.154			0.312				0.459	0.146
pp	Abcf3 (pp) Rpl26	FALSE	pp	Abcf3 (pp) Rpl26	0.084			0.329				0.407	0.114
pp	Abcf3 (pp) Eif4a2	FALSE	pp	Abcf3 (pp) Eif4a2	0.161			0.104			0.048	0.409	0.272
pp	Abcf3 (pp) Rpl8	FALSE	pp	Abcf3 (pp) Rpl8	0.133			0.328				0.408	0.066
pp	Ripk3 (pp) Casp7	FALSE	pp	Ripk3 (pp) Casp7	0.072		0.194	0.077				0.53	0.4
pp	Ripk3 (pp) Myd88	FALSE	pp	Ripk3 (pp) Myd88	0.095		0.341	0.146				0.664	0.419
pp	Ripk3 (pp) Becn1	FALSE	pp	Ripk3 (pp) Becn1				0.134				0.465	0.408
pp	Ddx58 (pp) Tor3a	FALSE	pp	Ddx58 (pp) Tor3a	0.413							0.412
pp	Ddx58 (pp) Mov10	FALSE	pp	Ddx58 (pp) Mov10	0.201			0.084				0.444	0.302
pp	Ddx58 (pp) Oas1a	FALSE	pp	Ddx58 (pp) Oas1a	0.22			0.156				0.611	0.458
pp	Rraga (pp) Lamtor3	FALSE	pp	Rraga (pp) Lamtor3	0.061		0.6	0.832				0.979	0.714
pp	Rraga (pp) Xpo7	FALSE	pp	Rraga (pp) Xpo7				0.433				0.433
pp	Rraga (pp) Shc1	FALSE	pp	Rraga (pp) Shc1	0.079		0.47					0.493	0.045
pp	Arrb2 (pp) Ankfy1	FALSE	pp	Arrb2 (pp) Ankfy1			0.17	0.132				0.546	0.421
pp	Arrb2 (pp) Itsn1	FALSE	pp	Arrb2 (pp) Itsn1			0.6					0.61	0.067
pp	Arrb2 (pp) Gng2	FALSE	pp	Arrb2 (pp) Gng2	0.091		0.336	0.086				0.457	0.132
pp	Naa25 (pp) Farsb	FALSE	pp	Naa25 (pp) Farsb	0.181			0.537				0.604
pp	Trappc11 (pp) Vma21	FALSE	pp	Trappc11 (pp) Vma21								0.463	0.464
pp	Paip1 (pp) Lsm1	FALSE	pp	Paip1 (pp) Lsm1	0.062			0.091				0.453	0.411
pp	Paip1 (pp) Gcn1l1	FALSE	pp	Paip1 (pp) Gcn1l1	0.304			0.167				0.441	0.114
pp	Paip1 (pp) Pes1	FALSE	pp	Paip1 (pp) Pes1	0.563							0.565	0.046
pp	Paip1 (pp) Ddx20	FALSE	pp	Paip1 (pp) Ddx20	0.065		0.204	0.201				0.428	0.153
pp	Rpl34 (pp) Rpl30	FALSE	pp	Rpl34 (pp) Rpl30	0.871		0.8	0.951				0.999	0.497
pp	Rpl34 (pp) Pes1	FALSE	pp	Rpl34 (pp) Pes1	0.149			0.381				0.459	0.057
pp	Rpl34 (pp) Rpl11	FALSE	pp	Rpl34 (pp) Rpl11	0.779		0.8	0.92			0.139	0.998	0.459
pp	Rpl34 (pp) Rpl7a	FALSE	pp	Rpl34 (pp) Rpl7a	0.675		0.8	0.89				0.992	0.13
pp	Rpl34 (pp) Rpl13a	FALSE	pp	Rpl34 (pp) Rpl13a	0.892		0.8	0.937				0.999	0.449
pp	Rpl34 (pp) Snrpg	FALSE	pp	Rpl34 (pp) Snrpg	0.49							0.499	0.06
pp	Heatr6 (pp) Supt5	FALSE	pp	Heatr6 (pp) Supt5	0.474							0.474
pp	Heatr6 (pp) Bcas2	FALSE	pp	Heatr6 (pp) Bcas2	0.062			0.401				0.551	0.266
pp	Heatr6 (pp) Ncoa3	FALSE	pp	Heatr6 (pp) Ncoa3	0.064							0.631	0.622
pp	Heatr6 (pp) Bud31	FALSE	pp	Heatr6 (pp) Bud31	0.087			0.579				0.694	0.268
pp	Heatr6 (pp) Snrpg	FALSE	pp	Heatr6 (pp) Snrpg	0.051			0.41				0.428	0.062
pp	Cd81 (pp) Slc44a1	FALSE	pp	Cd81 (pp) Slc44a1				0.692				0.692	0.043
pp	Cd81 (pp) Ezr	FALSE	pp	Cd81 (pp) Ezr				0.058				0.723	0.718
pp	Snrpb (pp) Nup155	FALSE	pp	Snrpb (pp) Nup155	0.065		0.9					0.904	0.06
pp	Snrpb (pp) Bud31	FALSE	pp	Snrpb (pp) Bud31	0.175		0.36	0.755				0.871	0.125
pp	Snrpb (pp) Polr2c	FALSE	pp	Snrpb (pp) Polr2c	0.246		0.6				0.043	0.686
pp	Wnk1 (pp) Stxbp3a	FALSE	pp	Wnk1 (pp) Stxbp3a								0.51	0.51
pp	Wnk1 (pp) Itsn1	FALSE	pp	Wnk1 (pp) Itsn1	0.052							0.667	0.663
pp	Tsc22d4 (pp) Arhgap12	FALSE	pp	Tsc22d4 (pp) Arhgap12				0.048				0.403	0.399
pp	Cdc16 (pp) Tbc1d17	FALSE	pp	Cdc16 (pp) Tbc1d17	0.065							0.531	0.519
pp	Cdc16 (pp) Hspb11	FALSE	pp	Cdc16 (pp) Hspb11	0.087			0.754				0.883	0.523
pp	Cdc16 (pp) Ppp3r1	FALSE	pp	Cdc16 (pp) Ppp3r1	0.051		0.6					0.612	0.061
pp	Myh9 (pp) Ezr	FALSE	pp	Myh9 (pp) Ezr	0.089			0.102				0.626	0.58
pp	Myh9 (pp) Flnb	FALSE	pp	Myh9 (pp) Flnb	0.184			0.157				0.593	0.457
pp	Myh9 (pp) Tln1	FALSE	pp	Myh9 (pp) Tln1	0.267			0.387				0.724	0.436
pp	Myh9 (pp) Rock1	FALSE	pp	Myh9 (pp) Rock1	0.079			0.249				0.64	0.523
pp	Myh9 (pp) Exoc4	FALSE	pp	Myh9 (pp) Exoc4	0.065		0.9	0.227				0.931	0.169
pp	Myh9 (pp) Plec	FALSE	pp	Myh9 (pp) Plec	0.159			0.085				0.464	0.36
pp	Myh9 (pp) Flna	FALSE	pp	Myh9 (pp) Flna	0.222			0.183				0.711	0.582
pp	Rab24 (pp) Becn1	FALSE	pp	Rab24 (pp) Becn1	0.051			0.226				0.591	0.488
pp	Rab24 (pp) Ankfy1	FALSE	pp	Rab24 (pp) Ankfy1				0.425				0.477	0.128
pp	Rplp2 (pp) Rpl13a	FALSE	pp	Rplp2 (pp) Rpl13a	0.829		0.8	0.905				0.997	0.397
pp	Rplp2 (pp) Rplp0	FALSE	pp	Rplp2 (pp) Rplp0	0.864		0.8	0.912			0.098	0.999	0.786
pp	Rplp2 (pp) Gale	FALSE	pp	Rplp2 (pp) Gale								0.449	0.449
pp	Rplp2 (pp) Rpl30	FALSE	pp	Rplp2 (pp) Rpl30	0.921		0.8	0.965				0.999	0.39
pp	Rplp2 (pp) Rpl7a	FALSE	pp	Rplp2 (pp) Rpl7a	0.665		0.8	0.838				0.988	0.086
pp	Rplp2 (pp) Rpl11	FALSE	pp	Rplp2 (pp) Rpl11	0.756		0.8	0.896				0.996	0.44
pp	Rplp2 (pp) Rpl34	FALSE	pp	Rplp2 (pp) Rpl34	0.853		0.8	0.756				0.994	0.267
pp	Ccdc12 (pp) Bud31	FALSE	pp	Ccdc12 (pp) Bud31	0.148			0.758				0.785
pp	Supt6 (pp) Nelfa	FALSE	pp	Supt6 (pp) Nelfa	0.104		0.6					0.626
pp	Supt6 (pp) Polr2c	FALSE	pp	Supt6 (pp) Polr2c	0.134		0.6	0.766				0.971	0.691
pp	Supt6 (pp) Supt5	FALSE	pp	Supt6 (pp) Supt5	0.808		0.6	0.922				0.999	0.963
pp	Supt6 (pp) Polr2g	FALSE	pp	Supt6 (pp) Polr2g	0.062		0.6	0.645				0.926	0.511
pp	Supt6 (pp) Msh6	FALSE	pp	Supt6 (pp) Msh6	0.097							0.459	0.426
pp	Supt6 (pp) Cpsf2	FALSE	pp	Supt6 (pp) Cpsf2	0.419							0.623	0.379
pp	Supt6 (pp) Xpo7	FALSE	pp	Supt6 (pp) Xpo7	0.064			0.433				0.446
pp	Supt6 (pp) Polr2d	FALSE	pp	Supt6 (pp) Polr2d	0.077		0.6	0.74				0.907	0.151
pp	Supt6 (pp) Inpp5b	FALSE	pp	Supt6 (pp) Inpp5b	0.12			0.369				0.42
pp	Supt6 (pp) Alyref	FALSE	pp	Supt6 (pp) Alyref	0.062							0.5	0.489
pp	Supt6 (pp) Nelfb	FALSE	pp	Supt6 (pp) Nelfb	0.097		0.6					0.7	0.238
pp	Supt6 (pp) Hist1h4j	FALSE	pp	Supt6 (pp) Hist1h4j				0.201				0.5	0.4
pp	Supt6 (pp) Cdc73	FALSE	pp	Supt6 (pp) Cdc73	0.119		0.6	0.645				0.956	0.695
pp	Supt6 (pp) Supt16	FALSE	pp	Supt6 (pp) Supt16	0.238		0.6	0.825				0.993	0.897
pp	Supt6 (pp) Smc1a	FALSE	pp	Supt6 (pp) Smc1a	0.374							0.423	0.117
pp	Supt6 (pp) Tceb1	FALSE	pp	Supt6 (pp) Tceb1			0.6					0.6
pp	Nars (pp) Rpusd2	FALSE	pp	Nars (pp) Rpusd2	0.062						0.043	0.631	0.622
pp	Nars (pp) Iars	FALSE	pp	Nars (pp) Iars	0.671			0.414				0.97	0.86
pp	Nars (pp) Eif3a	FALSE	pp	Nars (pp) Eif3a	0.455							0.454
pp	Nars (pp) Farsb	FALSE	pp	Nars (pp) Farsb	0.548						0.042	0.785	0.546
pp	Tspan31 (pp) Ankfy1	FALSE	pp	Tspan31 (pp) Ankfy1				0.047				0.497	0.495
pp	Nudt2 (pp) Nudt16	FALSE	pp	Nudt2 (pp) Nudt16								0.631	0.632
pp	Nudt2 (pp) Polr2g	FALSE	pp	Nudt2 (pp) Polr2g	0.115							0.408	0.359
pp	Nudt2 (pp) Nudt7	FALSE	pp	Nudt2 (pp) Nudt7								0.733	0.733
pp	Siae (pp) Abhd11	FALSE	pp	Siae (pp) Abhd11								0.43	0.431
pp	Siae (pp) Ptgs1	FALSE	pp	Siae (pp) Ptgs1								0.509	0.509
pp	Mthfd1 (pp) Ahcyl2	FALSE	pp	Mthfd1 (pp) Ahcyl2	0.066			0.164				0.436	0.336
pp	Mthfd1 (pp) Mthfd1l	FALSE	pp	Mthfd1 (pp) Mthfd1l	0.096	0.056	0.9					0.91	0.072
pp	Mthfd1 (pp) Gcsh	FALSE	pp	Mthfd1 (pp) Gcsh	0.137						0.172	0.691	0.603
pp	Vav3 (pp) Itsn1	FALSE	pp	Vav3 (pp) Itsn1	0.052		0.3					0.407	0.179
pp	Vav3 (pp) Shc1	FALSE	pp	Vav3 (pp) Shc1			0.6	0.13				0.697	0.2
pp	Evl (pp) Sema4d	FALSE	pp	Evl (pp) Sema4d	0.063			0.049				0.435	0.418
pp	Shc1 (pp) Peak1	FALSE	pp	Shc1 (pp) Peak1				0.057				0.779	0.776
pp	Shc1 (pp) Ptk2b	FALSE	pp	Shc1 (pp) Ptk2b			0.629	0.089				0.96	0.893
pp	Usp8 (pp) Birc6	FALSE	pp	Usp8 (pp) Birc6	0.099			0.402				0.665	0.429
pp	Parvb (pp) Tln1	FALSE	pp	Parvb (pp) Tln1	0.052							0.444	0.438
pp	Parvb (pp) Itga6	FALSE	pp	Parvb (pp) Itga6	0.063		0.6	0.133				0.705	0.2
pp	Parvb (pp) Dctn4	FALSE	pp	Parvb (pp) Dctn4				0.685				0.685
pp	Parvb (pp) Fblim1	FALSE	pp	Parvb (pp) Fblim1	0.062		0.216	0.15				0.569	0.392
pp	Parvb (pp) Lyplal1	FALSE	pp	Parvb (pp) Lyplal1								0.537	0.538
pp	Rpa3 (pp) Helb	FALSE	pp	Rpa3 (pp) Helb			0.36	0.13				0.458	0.106
pp	Rpa3 (pp) Rpa2	FALSE	pp	Rpa3 (pp) Rpa2	0.806		0.8	0.975				0.999	0.744
pp	Rpa3 (pp) Eny2	FALSE	pp	Rpa3 (pp) Eny2	0.665							0.665
pp	Rpa3 (pp) Rfc4	FALSE	pp	Rpa3 (pp) Rfc4	0.551		0.6	0.13				0.885	0.354
pp	Rpa3 (pp) Polr2c	FALSE	pp	Rpa3 (pp) Polr2c	0.077		0.6					0.618	0.049
pp	Rpa3 (pp) Polr2d	FALSE	pp	Rpa3 (pp) Polr2d	0.146		0.6					0.653	0.066
pp	Rpa3 (pp) Snrpg	FALSE	pp	Rpa3 (pp) Snrpg	0.589							0.588
pp	Rpa3 (pp) Polr2g	FALSE	pp	Rpa3 (pp) Polr2g	0.131		0.6					0.648	0.07
pp	Rpa3 (pp) Myof	FALSE	pp	Rpa3 (pp) Myof				0.697				0.697
pp	Rpa3 (pp) Dnajc9	FALSE	pp	Rpa3 (pp) Dnajc9	0.638			0.046				0.64
pp	Rpa3 (pp) Cul4a	FALSE	pp	Rpa3 (pp) Cul4a			0.6					0.618	0.086
pp	Rpa3 (pp) Pola2	FALSE	pp	Rpa3 (pp) Pola2	0.474		0.72					0.905	0.407
pp	Rpa3 (pp) Pold2	FALSE	pp	Rpa3 (pp) Pold2	0.146		0.72					0.832	0.354
pp	Rpa3 (pp) Xrcc6	FALSE	pp	Rpa3 (pp) Xrcc6	0.11			0.277				0.5	0.286
pp	Rpa3 (pp) Ltn1	FALSE	pp	Rpa3 (pp) Ltn1				0.458				0.457
pp	Cux1 (pp) Stx5a	FALSE	pp	Cux1 (pp) Stx5a	0.061			0.131				0.464	0.396
pp	Itga6 (pp) Plec	FALSE	pp	Itga6 (pp) Plec	0.061		0.639	0.087				0.824	0.499
pp	Itga6 (pp) Shc1	FALSE	pp	Itga6 (pp) Shc1	0.068		0.676	0.057				0.726	0.153
pp	Itga6 (pp) Cd81	FALSE	pp	Itga6 (pp) Cd81			0.352	0.081				0.535	0.283
pp	Itga6 (pp) Tln1	FALSE	pp	Itga6 (pp) Tln1	0.064		0.714	0.137				0.845	0.408
pp	Itga6 (pp) Ptk2b	FALSE	pp	Itga6 (pp) Ptk2b	0.062		0.42	0.195				0.543	0.081
pp	Itga6 (pp) Flna	FALSE	pp	Itga6 (pp) Flna	0.092		0.639	0.15				0.749	0.207
pp	Itga6 (pp) Flnb	FALSE	pp	Itga6 (pp) Flnb	0.087		0.639	0.15				0.806	0.39
pp	Itga6 (pp) Krt10	FALSE	pp	Itga6 (pp) Krt10								0.463	0.464
pp	Itga6 (pp) Igsf8	FALSE	pp	Itga6 (pp) Igsf8			0.352					0.429	0.156
pp	Nudt16 (pp) Nudt7	FALSE	pp	Nudt16 (pp) Nudt7								0.547	0.547
pp	Nudt16 (pp) Nt5c3b	FALSE	pp	Nudt16 (pp) Nt5c3b			0.65					0.65
pp	Tnfrsf10b (pp) Dap3	FALSE	pp	Tnfrsf10b (pp) Dap3			0.548	0.09				0.592	0.088
pp	Tnfrsf10b (pp) Ripk3	FALSE	pp	Tnfrsf10b (pp) Ripk3			0.207	0.081				0.523	0.399
pp	Tnfrsf10b (pp) Casp7	FALSE	pp	Tnfrsf10b (pp) Casp7			0.249	0.057				0.678	0.582
pp	Rpl26 (pp) Plec	FALSE	pp	Rpl26 (pp) Plec	0.697			0.708				0.945	0.429
pp	Rpl26 (pp) Pes1	FALSE	pp	Rpl26 (pp) Pes1	0.227			0.426				0.633	0.24
pp	Rpl26 (pp) Snrpg	FALSE	pp	Rpl26 (pp) Snrpg	0.461							0.466	0.05
pp	Rpl26 (pp) Dap3	FALSE	pp	Rpl26 (pp) Dap3	0.137			0.467				0.556	0.114
pp	Rpl26 (pp) Rplp2	FALSE	pp	Rpl26 (pp) Rplp2	0.897		0.8	0.965				0.999	0.621
pp	Rpl26 (pp) Polr2c	FALSE	pp	Rpl26 (pp) Polr2c	0.475			0.278			0.164	0.714	0.205
pp	Rpl26 (pp) Oas1a	FALSE	pp	Rpl26 (pp) Oas1a	0.159			0.401				0.493	0.075
pp	Rpl26 (pp) Rpl11	FALSE	pp	Rpl26 (pp) Rpl11	0.823		0.8	0.979			0.139	0.999	0.874
pp	Rpl26 (pp) Rpl30	FALSE	pp	Rpl26 (pp) Rpl30	0.939	0.24	0.8	0.993				0.999	0.749
pp	Rpl26 (pp) Rpl34	FALSE	pp	Rpl26 (pp) Rpl34	0.944		0.8	0.951			0.164	0.999	0.637
pp	Rpl26 (pp) Rplp0	FALSE	pp	Rpl26 (pp) Rplp0	0.864		0.8	0.914			0.139	0.998	0.38
pp	Rpl26 (pp) Rpl7a	FALSE	pp	Rpl26 (pp) Rpl7a	0.769		0.8	0.966			0.066	0.998	0.271
pp	Rpl26 (pp) Rpl13a	FALSE	pp	Rpl26 (pp) Rpl13a	0.91		0.8	0.981			0.139	0.999	0.522
pp	Rpl26 (pp) Becn1	FALSE	pp	Rpl26 (pp) Becn1	0.065							0.44	0.426
pp	Rpl26 (pp) Rps12	FALSE	pp	Rpl26 (pp) Rps12	0.796			0.768			0.066	0.955	0.113
pp	Rpl26 (pp) Rpl29	FALSE	pp	Rpl26 (pp) Rpl29	0.63		0.8	0.92				0.998	0.722
pp	Msh6 (pp) Rfc4	FALSE	pp	Msh6 (pp) Rfc4	0.699			0.055			0.05	0.871	0.579
pp	Msh6 (pp) Rpa2	FALSE	pp	Msh6 (pp) Rpa2	0.291		0.9	0.422				0.969	0.342
pp	Msh6 (pp) Supt16	FALSE	pp	Msh6 (pp) Supt16	0.268			0.271				0.537	0.204
pp	Msh6 (pp) Ddx58	FALSE	pp	Msh6 (pp) Ddx58	0.062			0.325				0.555	0.355
pp	Msh6 (pp) Smc1a	FALSE	pp	Msh6 (pp) Smc1a	0.671			0.13				0.754	0.212
pp	Msh6 (pp) Pola2	FALSE	pp	Msh6 (pp) Pola2	0.515			0.057				0.762	0.523
pp	Msh6 (pp) Rcor1	FALSE	pp	Msh6 (pp) Rcor1	0.098		0.72					0.736
pp	Msh6 (pp) Pold2	FALSE	pp	Msh6 (pp) Pold2	0.289			0.049				0.594	0.448
pp	Msh6 (pp) Rpa3	FALSE	pp	Msh6 (pp) Rpa3	0.217		0.9					0.937	0.27
pp	Msh6 (pp) Xrcc6	FALSE	pp	Msh6 (pp) Xrcc6	0.235		0.72	0.215				0.993	0.965
pp	Msh6 (pp) Trappc13	FALSE	pp	Msh6 (pp) Trappc13								0.432	0.432
pp	Lyplal1 (pp) Msra	FALSE	pp	Lyplal1 (pp) Msra	0.063						0.113	0.637	0.599
pp	Rpl10a (pp) Rpl30	FALSE	pp	Rpl10a (pp) Rpl30	0.909		0.8	0.972				0.999	0.709
pp	Rpl10a (pp) Rplp2	FALSE	pp	Rpl10a (pp) Rplp2	0.901		0.8	0.965			0.118	0.999	0.37
pp	Rpl10a (pp) Rpl26	FALSE	pp	Rpl10a (pp) Rpl26	0.959		0.8	0.971			0.164	0.999	0.702
pp	Rpl10a (pp) Oas1a	FALSE	pp	Rpl10a (pp) Oas1a	0.149			0.392				0.472	0.063
pp	Rpl10a (pp) Rpl13a	FALSE	pp	Rpl10a (pp) Rpl13a	0.913		0.8	0.913			0.13	0.999	0.516
pp	Rpl10a (pp) Plec	FALSE	pp	Rpl10a (pp) Plec	0.697			0.71				0.932	0.29
pp	Rpl10a (pp) Hist1h4j	FALSE	pp	Rpl10a (pp) Hist1h4j	0.061			0.698				0.728	0.119
pp	Rpl10a (pp) Dap3	FALSE	pp	Rpl10a (pp) Dap3	0.172			0.327				0.443	0.082
pp	Rpl10a (pp) Rpl34	FALSE	pp	Rpl10a (pp) Rpl34	0.912		0.8	0.822				0.998	0.477
pp	Rpl10a (pp) Rplp0	FALSE	pp	Rpl10a (pp) Rplp0	0.915		0.8	0.913			0.139	0.999	0.56
pp	Rpl10a (pp) Rpl7a	FALSE	pp	Rpl10a (pp) Rpl7a	0.847		0.8	0.856			0.053	0.996	0.264
pp	Rpl10a (pp) Rpl29	FALSE	pp	Rpl10a (pp) Rpl29	0.693		0.8	0.634				0.988	0.542
pp	Rpl10a (pp) Polr2c	FALSE	pp	Rpl10a (pp) Polr2c	0.428						0.164	0.603	0.238
pp	Rpl10a (pp) Rpl11	FALSE	pp	Rpl10a (pp) Rpl11	0.817		0.8	0.907			0.139	0.998	0.608
pp	Rpl10a (pp) Iars	FALSE	pp	Rpl10a (pp) Iars	0.154							0.473	0.404
pp	Rpl10a (pp) Rps12	FALSE	pp	Rpl10a (pp) Rps12	0.797			0.855			0.053	0.974	0.203
pp	Lrpprc (pp) Iars	FALSE	pp	Lrpprc (pp) Iars	0.312			0.047				0.568	0.394
pp	Lrpprc (pp) Becn1	FALSE	pp	Lrpprc (pp) Becn1				0.13				0.884	0.872
pp	Gtpbp1 (pp) Polr2c	FALSE	pp	Gtpbp1 (pp) Polr2c								0.483	0.483
pp	Ift22 (pp) Hspb11	FALSE	pp	Ift22 (pp) Hspb11	0.092		0.9	0.057				0.992	0.923
pp	Dguok (pp) Cox6b1	FALSE	pp	Dguok (pp) Cox6b1	0.116			0.33				0.411	0.086
pp	Dguok (pp) Nt5c3b	FALSE	pp	Dguok (pp) Nt5c3b			0.8					0.851	0.288
pp	Scrn3 (pp) Trp53rk	FALSE	pp	Scrn3 (pp) Trp53rk								0.729	0.73
pp	Aak1 (pp) Arrb2	FALSE	pp	Aak1 (pp) Arrb2	0.063		0.6					0.614	0.054
pp	Aak1 (pp) Ap1s1	FALSE	pp	Aak1 (pp) Ap1s1	0.059		0.72	0.226				0.786	0.076
pp	Aak1 (pp) Itsn1	FALSE	pp	Aak1 (pp) Itsn1	0.128		0.6					0.785	0.434
pp	Pds5a (pp) Sbno1	FALSE	pp	Pds5a (pp) Sbno1	0.71							0.71
pp	Pds5a (pp) Smc1a	FALSE	pp	Pds5a (pp) Smc1a	0.495		0.6	0.805				0.988	0.741
pp	Pds5a (pp) Birc6	FALSE	pp	Pds5a (pp) Birc6	0.417			0.082				0.461	0.074
pp	Hspa4l (pp) Dnajc24	FALSE	pp	Hspa4l (pp) Dnajc24	0.141		0.193	0.371			0.043	0.708	0.409
pp	Hspa4l (pp) Nup155	FALSE	pp	Hspa4l (pp) Nup155	0.063		0.9					0.904	0.059
pp	Hspa4l (pp) Cnpy4	FALSE	pp	Hspa4l (pp) Cnpy4								0.508	0.508
pp	Nelfb (pp) Tceb1	FALSE	pp	Nelfb (pp) Tceb1			0.6					0.636	0.128
pp	Nelfb (pp) Polr2c	FALSE	pp	Nelfb (pp) Polr2c	0.064		0.6	0.739				0.923	0.314
pp	Nelfb (pp) Polr2g	FALSE	pp	Nelfb (pp) Polr2g	0.065		0.6	0.645				0.862	0.088
pp	Dnase2a (pp) Scrn3	FALSE	pp	Dnase2a (pp) Scrn3								0.451	0.451
pp	Dnase2a (pp) Scrn2	FALSE	pp	Dnase2a (pp) Scrn2								0.526	0.526
pp	Dnase2a (pp) Ap1s1	FALSE	pp	Dnase2a (pp) Ap1s1			0.6					0.683	0.242
pp	Polr2d (pp) Supt16	FALSE	pp	Polr2d (pp) Supt16	0.062		0.6					0.732	0.344
pp	Polr2d (pp) Polr2c	FALSE	pp	Polr2d (pp) Polr2c	0.156		0.8	0.927				0.996	0.744
pp	Polr2d (pp) Polr2g	FALSE	pp	Polr2d (pp) Polr2g	0.169		0.8	0.953				0.996	0.622
pp	Polr2d (pp) Tceb1	FALSE	pp	Polr2d (pp) Tceb1	0.095		0.6					0.622
pp	Polr2d (pp) Snrpb	FALSE	pp	Polr2d (pp) Snrpb	0.17		0.6	0.058				0.677	0.09
pp	Polr2d (pp) Nelfa	FALSE	pp	Polr2d (pp) Nelfa	0.071		0.6	0.645				0.856
pp	Polr2d (pp) Ercc6l	FALSE	pp	Polr2d (pp) Ercc6l				0.588				0.724	0.359
pp	Polr2d (pp) Nelfb	FALSE	pp	Polr2d (pp) Nelfb	0.099		0.6	0.645				0.86
pp	Polr2d (pp) Rpa2	FALSE	pp	Polr2d (pp) Rpa2	0.266		0.6	0.046				0.697	0.049
pp	Polr2d (pp) Tbce	FALSE	pp	Polr2d (pp) Tbce								0.444	0.444
pp	Polr2d (pp) Lsm1	FALSE	pp	Polr2d (pp) Lsm1	0.167							0.426	0.34
pp	Polr2d (pp) Ash2l	FALSE	pp	Polr2d (pp) Ash2l			0.6					0.6
pp	Tspan14 (pp) Igsf8	FALSE	pp	Tspan14 (pp) Igsf8				0.059				0.52	0.512
pp	Tspan14 (pp) Tspan31	FALSE	pp	Tspan14 (pp) Tspan31								0.481	0.481
pp	Atp6v0c (pp) Rraga	FALSE	pp	Atp6v0c (pp) Rraga	0.062		0.6	0.131				0.68	0.135
pp	Atp6v0c (pp) Atp5j2	FALSE	pp	Atp6v0c (pp) Atp5j2	0.08		0.72	0.229				0.786	0.05
pp	Dscr3 (pp) Ccdc22	FALSE	pp	Dscr3 (pp) Ccdc22	0.062			0.625				0.927	0.811
pp	Dscr3 (pp) Xpo7	FALSE	pp	Dscr3 (pp) Xpo7	0.051			0.721				0.723
pp	Pes1 (pp) Grwd1	FALSE	pp	Pes1 (pp) Grwd1	0.814			0.134				0.856	0.18
pp	Pes1 (pp) Rpl30	FALSE	pp	Pes1 (pp) Rpl30	0.142			0.548				0.622	0.105
pp	Pes1 (pp) Rpl13a	FALSE	pp	Pes1 (pp) Rpl13a	0.193			0.402				0.514	0.074
pp	Lage3 (pp) Tceb1	FALSE	pp	Lage3 (pp) Tceb1	0.052			0.699				0.795	0.341
pp	Lage3 (pp) Eif4a2	FALSE	pp	Lage3 (pp) Eif4a2				0.403				0.403
pp	Lage3 (pp) Trp53rk	FALSE	pp	Lage3 (pp) Trp53rk	0.065		0.72	0.446				0.937	0.622
pp	Ncln (pp) Rpl7a	FALSE	pp	Ncln (pp) Rpl7a	0.065			0.399				0.414
pp	Ncln (pp) Rpl26	FALSE	pp	Ncln (pp) Rpl26				0.645				0.645
pp	Ncln (pp) Atad1	FALSE	pp	Ncln (pp) Atad1	0.062							0.58	0.571
pp	Ncln (pp) Rpl11	FALSE	pp	Ncln (pp) Rpl11	0.064			0.465				0.511	0.102
pp	Ncln (pp) Rpl34	FALSE	pp	Ncln (pp) Rpl34				0.551				0.551
pp	Ncln (pp) Rpl30	FALSE	pp	Ncln (pp) Rpl30	0.065			0.645				0.653
pp	Ncln (pp) Rpl29	FALSE	pp	Ncln (pp) Rpl29	0.06			0.404				0.415
pp	Ncln (pp) Rpl4	FALSE	pp	Ncln (pp) Rpl4	0.061			0.645				0.652
pp	Ncln (pp) Rpl6	FALSE	pp	Ncln (pp) Rpl6				0.551				0.573	0.089
pp	Ncln (pp) Rpl13a	FALSE	pp	Ncln (pp) Rpl13a	0.082			0.551				0.57
pp	Ltn1 (pp) Sbno1	FALSE	pp	Ltn1 (pp) Sbno1	0.801							0.801
pp	Ltn1 (pp) Rpl34	FALSE	pp	Ltn1 (pp) Rpl34				0.551				0.551
pp	Ltn1 (pp) Rpl7a	FALSE	pp	Ltn1 (pp) Rpl7a	0.063			0.399				0.412
pp	Ltn1 (pp) Rpl29	FALSE	pp	Ltn1 (pp) Rpl29				0.404				0.404
pp	Ltn1 (pp) Rpl26	FALSE	pp	Ltn1 (pp) Rpl26				0.645				0.709	0.215
pp	Ltn1 (pp) Rpl30	FALSE	pp	Ltn1 (pp) Rpl30	0.065			0.645				0.658	0.053
pp	Ltn1 (pp) Naa25	FALSE	pp	Ltn1 (pp) Naa25	0.65							0.718	0.227
pp	Ltn1 (pp) Rpl13a	FALSE	pp	Ltn1 (pp) Rpl13a	0.065			0.569				0.579
pp	Ltn1 (pp) Rpl11	FALSE	pp	Ltn1 (pp) Rpl11				0.465				0.466	0.043
pp	Ltn1 (pp) Rplp0	FALSE	pp	Ltn1 (pp) Rplp0	0.063			0.551				0.561
pp	Lsm1 (pp) Snrpg	FALSE	pp	Lsm1 (pp) Snrpg	0.194			0.161				0.556	0.396
pp	Lsm1 (pp) Snrpb	FALSE	pp	Lsm1 (pp) Snrpb	0.068			0.374				0.696	0.521
pp	Lsm1 (pp) Ddx20	FALSE	pp	Lsm1 (pp) Ddx20				0.218				0.671	0.597
pp	Ppp1r8 (pp) Snrpb	FALSE	pp	Ppp1r8 (pp) Snrpb	0.181			0.058				0.46	0.357
pp	Ppp1r8 (pp) Mepce	FALSE	pp	Ppp1r8 (pp) Mepce	0.062							0.461	0.45
pp	Ppp1r8 (pp) Shc1	FALSE	pp	Ppp1r8 (pp) Shc1				0.402				0.402
pp	Gnpda2 (pp) Lyplal1	FALSE	pp	Gnpda2 (pp) Lyplal1	0.052						0.063	0.503	0.486
pp	Stxbp3a (pp) Stx5a	FALSE	pp	Stxbp3a (pp) Stx5a	0.155			0.4				0.711	0.477
pp	Stxbp3a (pp) Usp8	FALSE	pp	Stxbp3a (pp) Usp8	0.472							0.472
pp	Stxbp3a (pp) Sec24a	FALSE	pp	Stxbp3a (pp) Sec24a	0.066			0.329				0.619	0.442
pp	Myo1e (pp) Peak1	FALSE	pp	Myo1e (pp) Peak1								0.449	0.449
pp	Mia3 (pp) Sec24a	FALSE	pp	Mia3 (pp) Sec24a	0.061			0.05				0.615	0.604
pp	Inpp5b (pp) Plcb2	FALSE	pp	Inpp5b (pp) Plcb2	0.062		0.65	0.059				0.715	0.189
pp	Inpp5b (pp) Xpo7	FALSE	pp	Inpp5b (pp) Xpo7				0.433				0.433
pp	Inpp5b (pp) Itsn1	FALSE	pp	Inpp5b (pp) Itsn1	0.065			0.264				0.418	0.223
pp	Myd88 (pp) Ptk2b	FALSE	pp	Myd88 (pp) Ptk2b	0.062			0.13				0.8	0.775
pp	Myd88 (pp) Becn1	FALSE	pp	Myd88 (pp) Becn1	0.051			0.433				0.996	0.993
pp	Myd88 (pp) Tuba1c	FALSE	pp	Myd88 (pp) Tuba1c	0.068			0.433				0.448
pp	Myd88 (pp) Card11	FALSE	pp	Myd88 (pp) Card11	0.078			0.197				0.649	0.565
pp	Myd88 (pp) Ddx58	FALSE	pp	Myd88 (pp) Ddx58	0.1							0.761	0.746
pp	Myd88 (pp) Mvp	FALSE	pp	Myd88 (pp) Mvp	0.159							0.511	0.442
pp	Arfgap3 (pp) Ap1s1	FALSE	pp	Arfgap3 (pp) Ap1s1	0.052			0.087				0.403	0.366
pp	Rock1 (pp) Dstn	FALSE	pp	Rock1 (pp) Dstn	0.061		0.14	0.144				0.49	0.35
pp	Rock1 (pp) Ptk2b	FALSE	pp	Rock1 (pp) Ptk2b			0.42	0.087				0.502	0.136
pp	Cog6 (pp) Stx5a	FALSE	pp	Cog6 (pp) Stx5a	0.063		0.6	0.159				0.942	0.838
pp	Cog6 (pp) Arfgap3	FALSE	pp	Cog6 (pp) Arfgap3	0.062			0.079				0.418	0.381
pp	Cog6 (pp) Tgoln1	FALSE	pp	Cog6 (pp) Tgoln1			0.6					0.763	0.433
pp	Cog6 (pp) Rab34	FALSE	pp	Cog6 (pp) Rab34	0.062			0.285				0.515	0.336
pp	Use1 (pp) Stx5a	FALSE	pp	Use1 (pp) Stx5a	0.061		0.72	0.623				0.953	0.589
pp	Rpl30 (pp) Rpl13a	FALSE	pp	Rpl30 (pp) Rpl13a	0.838		0.8	0.981			0.17	0.999	0.623
pp	Fam120a (pp) Xpo7	FALSE	pp	Fam120a (pp) Xpo7				0.433				0.433
pp	Nelfa (pp) Polr2c	FALSE	pp	Nelfa (pp) Polr2c	0.051		0.6	0.914				0.964
pp	Nelfa (pp) Tceb1	FALSE	pp	Nelfa (pp) Tceb1			0.6					0.6
pp	Nelfa (pp) Supt16	FALSE	pp	Nelfa (pp) Supt16	0.064		0.6					0.609
pp	Nelfa (pp) Polr2g	FALSE	pp	Nelfa (pp) Polr2g	0.063		0.6	0.645				0.855
pp	Nelfa (pp) Nelfb	FALSE	pp	Nelfa (pp) Nelfb	0.077		0.8	0.927				0.996	0.754
pp	Ccdc47 (pp) Rpl26	FALSE	pp	Ccdc47 (pp) Rpl26				0.645				0.645
pp	Ccdc47 (pp) Rpl29	FALSE	pp	Ccdc47 (pp) Rpl29				0.404				0.404
pp	Ccdc47 (pp) Rpl6	FALSE	pp	Ccdc47 (pp) Rpl6	0.065			0.551				0.562
pp	Ccdc47 (pp) Rpl11	FALSE	pp	Ccdc47 (pp) Rpl11	0.066			0.465				0.486	0.054
pp	Ccdc47 (pp) Rpl13a	FALSE	pp	Ccdc47 (pp) Rpl13a				0.551				0.551
pp	Ccdc47 (pp) Rpl7a	FALSE	pp	Ccdc47 (pp) Rpl7a	0.065			0.401				0.415
pp	Ccdc47 (pp) Rpl8	FALSE	pp	Ccdc47 (pp) Rpl8	0.068			0.645				0.654
pp	Ccdc47 (pp) Rpl30	FALSE	pp	Ccdc47 (pp) Rpl30	0.065			0.645				0.653
pp	Ccdc47 (pp) Rpl34	FALSE	pp	Ccdc47 (pp) Rpl34	0.066			0.551				0.562
pp	Ccdc47 (pp) Rpl4	FALSE	pp	Ccdc47 (pp) Rpl4	0.067			0.645				0.654
pp	Ccdc47 (pp) Ncln	FALSE	pp	Ccdc47 (pp) Ncln	0.068			0.645				0.654
pp	Anp32b (pp) Ranbp1	FALSE	pp	Anp32b (pp) Ranbp1	0.227							0.41	0.268
pp	Anp32b (pp) Iars	FALSE	pp	Anp32b (pp) Iars	0.511							0.51
pp	Uqcc2 (pp) Atp5j2	FALSE	pp	Uqcc2 (pp) Atp5j2	0.233			0.643				0.714
pp	Rpusd2 (pp) Mrps26	FALSE	pp	Rpusd2 (pp) Mrps26	0.063			0.047				0.408	0.391
pp	Psen1 (pp) Stx5a	FALSE	pp	Psen1 (pp) Stx5a								0.528	0.528
pp	Psen1 (pp) Becn1	FALSE	pp	Psen1 (pp) Becn1	0.048							0.53	0.527
pp	Golt1b (pp) Iars	FALSE	pp	Golt1b (pp) Iars	0.064						0.107	0.507	0.458
pp	Golt1b (pp) Cog6	FALSE	pp	Golt1b (pp) Cog6	0.066			0.444				0.458
pp	Prdx3 (pp) Dlat	FALSE	pp	Prdx3 (pp) Dlat	0.176			0.402				0.573	0.204
pp	Prdx3 (pp) Atox1	FALSE	pp	Prdx3 (pp) Atox1								0.612	0.612
pp	Prdx3 (pp) Echs1	FALSE	pp	Prdx3 (pp) Echs1	0.237			0.066				0.418	0.25
pp	Scrib (pp) Eps8	FALSE	pp	Scrib (pp) Eps8								0.625	0.625
pp	Scrib (pp) Rps12	FALSE	pp	Scrib (pp) Rps12	0.062			0.136				0.454	0.381
pp	Scrib (pp) Dync1h1	FALSE	pp	Scrib (pp) Dync1h1	0.101			0.138				0.416	0.308
pp	Scrib (pp) Flna	FALSE	pp	Scrib (pp) Flna	0.1			0.176				0.493	0.371
pp	Scrib (pp) Ezr	FALSE	pp	Scrib (pp) Ezr	0.09			0.087				0.466	0.41
pp	Dok2 (pp) Xpo7	FALSE	pp	Dok2 (pp) Xpo7								0.703	0.704
pp	Dok2 (pp) Shc1	FALSE	pp	Dok2 (pp) Shc1			0.212	0.147				0.608	0.464
pp	Taco1 (pp) Uqcc2	FALSE	pp	Taco1 (pp) Uqcc2	0.062							0.486	0.475
pp	Taco1 (pp) Dap3	FALSE	pp	Taco1 (pp) Dap3	0.113			0.054				0.442	0.388
pp	Taco1 (pp) Cox6b1	FALSE	pp	Taco1 (pp) Cox6b1	0.048							0.594	0.592
pp	Taco1 (pp) Lrpprc	FALSE	pp	Taco1 (pp) Lrpprc	0.062			0.054				0.795	0.788
pp	Taco1 (pp) Atox1	FALSE	pp	Taco1 (pp) Atox1								0.512	0.512
pp	Taco1 (pp) Ptcd3	FALSE	pp	Taco1 (pp) Ptcd3	0.062			0.054				0.63	0.617
pp	Nemf (pp) Rpl34	FALSE	pp	Nemf (pp) Rpl34	0.064			0.551				0.561
pp	Nemf (pp) Ltn1	FALSE	pp	Nemf (pp) Ltn1	0.081		0.54	0.908				0.997	0.954
pp	Nemf (pp) Rplp0	FALSE	pp	Nemf (pp) Rplp0	0.052			0.551				0.556
pp	Nemf (pp) Rpl11	FALSE	pp	Nemf (pp) Rpl11	0.079			0.565				0.582
pp	Nemf (pp) Rpl7a	FALSE	pp	Nemf (pp) Rpl7a	0.051			0.399			0.049	0.41
pp	Nemf (pp) Rpl29	FALSE	pp	Nemf (pp) Rpl29	0.061			0.404				0.416
pp	Nemf (pp) Rpl13a	FALSE	pp	Nemf (pp) Rpl13a	0.062			0.561			0.061	0.579
pp	Nemf (pp) Rpl4	FALSE	pp	Nemf (pp) Rpl4	0.061			0.645				0.652
pp	Nemf (pp) Ccdc25	FALSE	pp	Nemf (pp) Ccdc25	0.063							0.543	0.533
pp	Nemf (pp) Rpl30	FALSE	pp	Nemf (pp) Rpl30	0.062			0.697				0.709	0.06
pp	Nemf (pp) Rpl26	FALSE	pp	Nemf (pp) Rpl26	0.079			0.645				0.667	0.064
pp	Scrn2 (pp) Cyfip1	FALSE	pp	Scrn2 (pp) Cyfip1	0.062		0.366					0.436	0.129
pp	Ptpn23 (pp) Usp8	FALSE	pp	Ptpn23 (pp) Usp8	0.065			0.731				0.828	0.375
pp	Ddx20 (pp) Mov10	FALSE	pp	Ddx20 (pp) Mov10	0.062			0.162				0.474	0.385
pp	Ddx20 (pp) Nup155	FALSE	pp	Ddx20 (pp) Nup155	0.135		0.9	0.139				0.919	0.049
pp	Ddx20 (pp) Snrpb	FALSE	pp	Ddx20 (pp) Snrpb	0.061		0.72	0.164				0.867	0.469
pp	Rab32 (pp) Tbc1d17	FALSE	pp	Rab32 (pp) Tbc1d17								0.401	0.402
pp	Rab32 (pp) Gale	FALSE	pp	Rab32 (pp) Gale								0.404	0.405
pp	Ap2s1 (pp) Itsn1	FALSE	pp	Ap2s1 (pp) Itsn1	0.062		0.6	0.271				0.756	0.214
pp	Ap2s1 (pp) Ap1s1	FALSE	pp	Ap2s1 (pp) Ap1s1	0.164		0.72					0.768	0.09
pp	Ap2s1 (pp) Aak1	FALSE	pp	Ap2s1 (pp) Aak1			0.72	0.629				0.928	0.366
pp	Ap2s1 (pp) Arrb2	FALSE	pp	Ap2s1 (pp) Arrb2	0.096		0.6					0.679	0.185
pp	Farsb (pp) Iars	FALSE	pp	Farsb (pp) Iars	0.587			0.565			0.157	0.903	0.441
pp	Pkn2 (pp) Rock1	FALSE	pp	Pkn2 (pp) Rock1	0.326		0.113	0.133				0.542	0.222
pp	Eps8 (pp) Ezr	FALSE	pp	Eps8 (pp) Ezr	0.062							0.626	0.619
pp	Eps8 (pp) Ptk2b	FALSE	pp	Eps8 (pp) Ptk2b			0.54					0.56	0.084
pp	Eps8 (pp) Abhd12	FALSE	pp	Eps8 (pp) Abhd12			0.9					0.9
pp	Eps8 (pp) Pvrl2	FALSE	pp	Eps8 (pp) Pvrl2								0.425	0.425
pp	Rpl6 (pp) Rpl11	FALSE	pp	Rpl6 (pp) Rpl11	0.78		0.8	0.969			0.088	0.999	0.599
pp	Rpl6 (pp) Rplp2	FALSE	pp	Rpl6 (pp) Rplp2	0.828		0.8	0.906				0.998	0.583
pp	Rpl6 (pp) Plec	FALSE	pp	Rpl6 (pp) Plec	0.561			0.586				0.861	0.299
pp	Rpl6 (pp) Rpl7a	FALSE	pp	Rpl6 (pp) Rpl7a	0.675		0.8	0.956			0.043	0.997	0.244
pp	Rpl6 (pp) Rpl29	FALSE	pp	Rpl6 (pp) Rpl29	0.569		0.8	0.958				0.998	0.627
pp	Rpl6 (pp) Rpl26	FALSE	pp	Rpl6 (pp) Rpl26	0.918		0.8	0.981			0.107	0.999	0.753
pp	Rpl6 (pp) Rpl34	FALSE	pp	Rpl6 (pp) Rpl34	0.815		0.8	0.933			0.107	0.999	0.638
pp	Rpl6 (pp) Rpl30	FALSE	pp	Rpl6 (pp) Rpl30	0.867		0.8	0.981				0.999	0.408
pp	Rpl6 (pp) Rpl4	FALSE	pp	Rpl6 (pp) Rpl4	0.872		0.8	0.981			0.088	0.999	0.722
pp	Rpl6 (pp) Gnl3	FALSE	pp	Rpl6 (pp) Gnl3	0.121			0.37				0.535	0.228
pp	Rpl6 (pp) Pes1	FALSE	pp	Rpl6 (pp) Pes1	0.262			0.381				0.523
pp	Rpl6 (pp) Rps12	FALSE	pp	Rpl6 (pp) Rps12	0.725			0.741			0.043	0.93	0.096
pp	Rpl6 (pp) Rpl13a	FALSE	pp	Rpl6 (pp) Rpl13a	0.792		0.8	0.976			0.088	0.999	0.382
pp	Rpl6 (pp) Rpl10a	FALSE	pp	Rpl6 (pp) Rpl10a	0.918		0.8	0.825				0.998	0.524
pp	Rpl6 (pp) Rplp0	FALSE	pp	Rpl6 (pp) Rplp0	0.875		0.8	0.836				0.997	0.437
pp	Rpl6 (pp) Oas1a	FALSE	pp	Rpl6 (pp) Oas1a	0.136			0.329				0.423	0.085
pp	Gcn1l1 (pp) Nup155	FALSE	pp	Gcn1l1 (pp) Nup155	0.475							0.475
pp	Gcn1l1 (pp) Rpl30	FALSE	pp	Gcn1l1 (pp) Rpl30	0.135			0.378				0.438
pp	Gcn1l1 (pp) Rpl13a	FALSE	pp	Gcn1l1 (pp) Rpl13a	0.117			0.304				0.446	0.172
pp	Gcn1l1 (pp) Plec	FALSE	pp	Gcn1l1 (pp) Plec	0.082			0.258				0.415	0.211
pp	Gcn1l1 (pp) Pes1	FALSE	pp	Gcn1l1 (pp) Pes1	0.557							0.557
pp	Gcn1l1 (pp) Birc6	FALSE	pp	Gcn1l1 (pp) Birc6	0.063			0.083				0.488	0.453
pp	Sacm1l (pp) Inpp5b	FALSE	pp	Sacm1l (pp) Inpp5b	0.063		0.65	0.131	0.009			0.908	0.716
pp	Sacm1l (pp) Eps8	FALSE	pp	Sacm1l (pp) Eps8			0.9					0.9
pp	Sacm1l (pp) Ptk2b	FALSE	pp	Sacm1l (pp) Ptk2b	0.08		0.54					0.558
pp	Sacm1l (pp) Abhd12	FALSE	pp	Sacm1l (pp) Abhd12	0.065		0.9					0.902	0.042
pp	Sacm1l (pp) Plcb2	FALSE	pp	Sacm1l (pp) Plcb2	0.052		0.65					0.657	0.05
pp	Cd40 (pp) Myd88	FALSE	pp	Cd40 (pp) Myd88	0.078							0.794	0.785
pp	Cd40 (pp) Cd81	FALSE	pp	Cd40 (pp) Cd81	0.062							0.444	0.432
pp	Cd40 (pp) Ddx58	FALSE	pp	Cd40 (pp) Ddx58	0.122							0.512	0.468
pp	Cd40 (pp) Card11	FALSE	pp	Cd40 (pp) Card11	0.065							0.448	0.434
pp	Cd40 (pp) Ptgs2	FALSE	pp	Cd40 (pp) Ptgs2	0.114							0.504	0.464
pp	Cd40 (pp) Tnfrsf10b	FALSE	pp	Cd40 (pp) Tnfrsf10b								0.598	0.599
pp	Ercc6l (pp) Tceb1	FALSE	pp	Ercc6l (pp) Tceb1				0.209				0.41	0.285
pp	Ercc6l (pp) Polr2c	FALSE	pp	Ercc6l (pp) Polr2c	0.051			0.611				0.709	0.277
pp	Ercc6l (pp) Polr2g	FALSE	pp	Ercc6l (pp) Polr2g	0.061			0.588				0.648	0.165
pp	Ercc6l (pp) Rpa2	FALSE	pp	Ercc6l (pp) Rpa2	0.288		0.194	0.146				0.513	0.124
pp	Dlat (pp) Fasn	FALSE	pp	Dlat (pp) Fasn	0.062		0.8				0.06	0.844	0.222
pp	Dlat (pp) Gcsh	FALSE	pp	Dlat (pp) Gcsh	0.062		0.9	0.259			0.106	0.971	0.61
pp	Dlat (pp) Cluh	FALSE	pp	Dlat (pp) Cluh	0.166			0.135				0.618	0.514
pp	Dlat (pp) Acaca	FALSE	pp	Dlat (pp) Acaca	0.063		0.9	0.053				0.921	0.223
pp	Nudt13 (pp) Nudt2	FALSE	pp	Nudt13 (pp) Nudt2	0.051						0.046	0.62	0.614
pp	Nudt13 (pp) Nudt7	FALSE	pp	Nudt13 (pp) Nudt7	0.062						0.046	0.816	0.811
pp	Nudt13 (pp) Nudt16	FALSE	pp	Nudt13 (pp) Nudt16								0.502	0.503
pp	Rpa2 (pp) Polr2c	FALSE	pp	Rpa2 (pp) Polr2c	0.134		0.6					0.64	0.045
pp	Rpa2 (pp) Pold2	FALSE	pp	Rpa2 (pp) Pold2	0.35		0.72	0.045				0.84	0.189
pp	Dnajc9 (pp) Rfc4	FALSE	pp	Dnajc9 (pp) Rfc4	0.847							0.847
pp	Dnajc9 (pp) Pola2	FALSE	pp	Dnajc9 (pp) Pola2	0.754							0.754
pp	Dnajc9 (pp) Rpa2	FALSE	pp	Dnajc9 (pp) Rpa2	0.516			0.046				0.518
pp	Dnajc9 (pp) Ube2r2	FALSE	pp	Dnajc9 (pp) Ube2r2	0.062							0.406	0.394
pp	Trappc13 (pp) Trappc11	FALSE	pp	Trappc13 (pp) Trappc11	0.063		0.8	0.202				0.97	0.828
pp	Snx30 (pp) Becn1	FALSE	pp	Snx30 (pp) Becn1	0.066			0.13				0.439	0.366
pp	Snx30 (pp) Bloc1s2	FALSE	pp	Snx30 (pp) Bloc1s2	0.061			0.504				0.529	0.07
pp	Sphk2 (pp) Stxbp3a	FALSE	pp	Sphk2 (pp) Stxbp3a				0.091				0.56	0.537
pp	Dync1h1 (pp) Gcn1l1	FALSE	pp	Dync1h1 (pp) Gcn1l1	0.134			0.763				0.787	0.05
pp	Dync1h1 (pp) Dctn4	FALSE	pp	Dync1h1 (pp) Dctn4	0.052		0.72	0.162				0.887	0.555
pp	Dync1h1 (pp) Tuba1c	FALSE	pp	Dync1h1 (pp) Tuba1c	0.062		0.6	0.523				0.856	0.292
pp	Sema4d (pp) Rock1	FALSE	pp	Sema4d (pp) Rock1			0.65	0.058				0.693	0.145
pp	Rftn1 (pp) Trp53rk	FALSE	pp	Rftn1 (pp) Trp53rk								0.509	0.509
pp	Rftn1 (pp) Plcl2	FALSE	pp	Rftn1 (pp) Plcl2	0.068							0.436	0.42
pp	Rftn1 (pp) Scrn3	FALSE	pp	Rftn1 (pp) Scrn3								0.512	0.512
pp	Gcsh (pp) Mcee	FALSE	pp	Gcsh (pp) Mcee	0.063							0.441	0.428
pp	Gcsh (pp) Mthfd1l	FALSE	pp	Gcsh (pp) Mthfd1l	0.062						0.172	0.664	0.603
pp	Mcee (pp) Rtn4ip1	FALSE	pp	Mcee (pp) Rtn4ip1	0.119			0.33			0.044	0.433	0.114
pp	Pofut2 (pp) Poglut1	FALSE	pp	Pofut2 (pp) Poglut1	0.062							0.607	0.599
pp	Supt16 (pp) Ercc6l	FALSE	pp	Supt16 (pp) Ercc6l	0.097		0.281	0.264				0.515	0.105
pp	Supt16 (pp) Polr2c	FALSE	pp	Supt16 (pp) Polr2c	0.062		0.6	0.325				0.892	0.624
pp	Supt16 (pp) Tceb1	FALSE	pp	Supt16 (pp) Tceb1	0.049		0.6					0.603

## Sheet: S3C
id	cluster number	display name
10090.ENSMUSP00000034966	1	Rpl4
10090.ENSMUSP00000099595	1	Rpl11
10090.ENSMUSP00000031617	1	Rpl6
10090.ENSMUSP00000004072	1	Rpl8
10090.ENSMUSP00000021368	1	Nemf
10090.ENSMUSP00000083705	1	Rplp0
10090.ENSMUSP00000099962	1	Rpl7a
10090.ENSMUSP00000106014	1	Rpl30
10090.ENSMUSP00000075772	18	Plec
10090.ENSMUSP00000073581	18	Rps12
10090.ENSMUSP00000038775	1	Ltn1
10090.ENSMUSP00000080203	1	Rpl29
10090.ENSMUSP00000048469	1	Rpl10a
10090.ENSMUSP00000073175	1	Rpl26
10090.ENSMUSP00000020640	18	Gnb2l1
10090.ENSMUSP00000081474	1	Rplp2
10090.ENSMUSP00000115722	1	Rpl13a
10090.ENSMUSP00000086614	1	Rpl34
10090.ENSMUSP00000023396	19	Pmm2
10090.ENSMUSP00000047562	19	Trappc11
10090.ENSMUSP00000038166	60	Poglut1
10090.ENSMUSP00000112897	61	Mthfd1l
10090.ENSMUSP00000021443	61	Mthfd1
10090.ENSMUSP00000037131	62	Gcsh
10090.ENSMUSP00000088320	10	Scrn3
10090.ENSMUSP00000115353	10	Trp53rk
10090.ENSMUSP00000046524	10	Rftn1
10090.ENSMUSP00000093980	2	Polr2g
10090.ENSMUSP00000030993	2	Nelfa
10090.ENSMUSP00000140422	2	Tceb1
10090.ENSMUSP00000025106	2	Polr2d
10090.ENSMUSP00000057731	2	Nelfb
10090.ENSMUSP00000002121	2	Supt6
10090.ENSMUSP00000018337	2	Cdc73
10090.ENSMUSP00000105147	2	Polr2c
10090.ENSMUSP00000042283	2	Supt16
10090.ENSMUSP00000003527	2	Supt5
10090.ENSMUSP00000022343	8	Nudt13
10090.ENSMUSP00000073213	8	Nudt7
10090.ENSMUSP00000035179	8	Nudt16
10090.ENSMUSP00000030154	8	Nudt2
10090.ENSMUSP00000002881	8	Nudt14
10090.ENSMUSP00000109635	49	Itsn1
10090.ENSMUSP00000083281	9	Ap2s1
10090.ENSMUSP00000086948	9	Aak1
10090.ENSMUSP00000104208	43	Arrb2
10090.ENSMUSP00000003038	9	Ap2a2
10090.ENSMUSP00000099986	3	Pold2
10090.ENSMUSP00000025752	3	Pola2
10090.ENSMUSP00000066492	4	Nup214
10090.ENSMUSP00000023598	3	Rfc4
10090.ENSMUSP00000005503	3	Msh6
10090.ENSMUSP00000128819	4	Nup155
10090.ENSMUSP00000129504	16	Xpo7
10090.ENSMUSP00000068530	4	Nup98
10090.ENSMUSP00000099488	14	Snrpb
10090.ENSMUSP00000047797	4	Cpsf2
10090.ENSMUSP00000026125	4	Alyref
10090.ENSMUSP00000016680	85	Cul4a
10090.ENSMUSP00000029135	23	Acss2
10090.ENSMUSP00000134854	6	Stx5a
10090.ENSMUSP00000034567	23	Dlat
10090.ENSMUSP00000051965	84	Exoc4
10090.ENSMUSP00000052020	5	Flnb
10090.ENSMUSP00000080743	26	Ptcd3
10090.ENSMUSP00000002048	46	Taco1
10090.ENSMUSP00000035092	11	Myd88
10090.ENSMUSP00000106709	9	Ap1s1
10090.ENSMUSP00000099681	6	Stxbp3a
10090.ENSMUSP00000101410	5	Fblim1
10090.ENSMUSP00000107927	46	Lrpprc
10090.ENSMUSP00000028522	88	Itga6
10090.ENSMUSP00000032749	80	Vps33b
10090.ENSMUSP00000091940	12	Shc1
10090.ENSMUSP00000119369	22	Becn1
10090.ENSMUSP00000016771	5	Myh9
10090.ENSMUSP00000026062	65	Casp7
10090.ENSMUSP00000010038	6	Snap47
10090.ENSMUSP00000022830	65	Ripk3
10090.ENSMUSP00000052872	68	Fasn
10090.ENSMUSP00000030187	5	Tln1
10090.ENSMUSP00000099490	23	Acaca
10090.ENSMUSP00000033699	5	Flna
10090.ENSMUSP00000037656	40	Ehbp1l1
10090.ENSMUSP00000068487	9	Tgoln1
10090.ENSMUSP00000099583	37	Plcb2
10090.ENSMUSP00000087485	37	Gng5
10090.ENSMUSP00000125697	37	Gng2
10090.ENSMUSP00000106750	89	Ptk2b
10090.ENSMUSP00000125590	13	Bud31
10090.ENSMUSP00000005830	13	Bcas2
10090.ENSMUSP00000024802	14	Ppil1
10090.ENSMUSP00000072615	20	Sphk2
10090.ENSMUSP00000048519	20	Degs1
10090.ENSMUSP00000065719	20	Ppap2b
10090.ENSMUSP00000034164	21	Ist1
10090.ENSMUSP00000127250	11	Mvp
10090.ENSMUSP00000102050	28	Arhgap17
10090.ENSMUSP00000030080	72	Snx30
10090.ENSMUSP00000022224	19	Trappc13
10090.ENSMUSP00000086716		Usp9x
10090.ENSMUSP00000022345		Dnajc9
10090.ENSMUSP00000099621	3	Rpa2
10090.ENSMUSP00000099461	27	Dstn
10090.ENSMUSP00000123324	26	Mrps26
10090.ENSMUSP00000088456	26	Dap3
10090.ENSMUSP00000125504	15	Atp5j2
10090.ENSMUSP00000050592	2	Ercc6l
10090.ENSMUSP00000026538	70	Echs1
10090.ENSMUSP00000017799	11	Cd40
10090.ENSMUSP00000026270	17	Sacm1l
10090.ENSMUSP00000069432	29	Gcn1l1
10090.ENSMUSP00000027502	22	Atg4b
10090.ENSMUSP00000099599	59	Gale
10090.ENSMUSP00000052776	48	Eps8
10090.ENSMUSP00000118751	70	Ankfy1
10090.ENSMUSP00000029005	71	Rtfdc1
10090.ENSMUSP00000039566	5	Pkn2
10090.ENSMUSP00000129828	31	Farsb
10090.ENSMUSP00000065754	38	Msra
10090.ENSMUSP00000130811	71	Lamtor3
10090.ENSMUSP00000028162	7	Ptges2
10090.ENSMUSP00000021083		Hn1
10090.ENSMUSP00000102177	92	Prmt6
10090.ENSMUSP00000019974	59	Rab32
10090.ENSMUSP00000088176	4	Ddx20
10090.ENSMUSP00000020550	55	Cdc34
10090.ENSMUSP00000039580	21	Ptpn23
10090.ENSMUSP00000047235		Hpf1
10090.ENSMUSP00000021249	50	Scrn2
10090.ENSMUSP00000047119	32	Gnl3
10090.ENSMUSP00000044645	73	Smc1a
10090.ENSMUSP00000022698	16	Dok2
10090.ENSMUSP00000022614	1	Ccdc25
10090.ENSMUSP00000002603	48	Scrib
10090.ENSMUSP00000025961	47	Prdx3
10090.ENSMUSP00000032372	41	Golt1b
10090.ENSMUSP00000098786	22	Psen1
10090.ENSMUSP00000028796	39	Rpusd2
10090.ENSMUSP00000025045	15	Uqcc2
10090.ENSMUSP00000059977	7	Ptgs1
10090.ENSMUSP00000099990		Anp32b
10090.ENSMUSP00000090593	69	Cluh
10090.ENSMUSP00000002043	1	Ccdc47
10090.ENSMUSP00000053877	16	Fam120a
10090.ENSMUSP00000019169	6	Use1
10090.ENSMUSP00000048603	41	Cog6
10090.ENSMUSP00000091475	77	Cbx1
10090.ENSMUSP00000069549	83	Rock1
10090.ENSMUSP00000064893	41	Arfgap3
10090.ENSMUSP00000070527	24	Cdk11b
10090.ENSMUSP00000038813	55	Ube2r2
10090.ENSMUSP00000047880	58	Tbce
10090.ENSMUSP00000092375	17	Inpp5b
10090.ENSMUSP00000013773		Cad
10090.ENSMUSP00000041149	44	Mif
10090.ENSMUSP00000104485	47	Atox1
10090.ENSMUSP00000064801	36	Mia3
10090.ENSMUSP00000043041	45	Abhd11
10090.ENSMUSP00000046311		Nenf
10090.ENSMUSP00000103958	90	Rab34
10090.ENSMUSP00000021959	64	Txndc15
10090.ENSMUSP00000021958	64	Pcbd2
10090.ENSMUSP00000034745	75	Myo1e
10090.ENSMUSP00000126897	20	Mov10
10090.ENSMUSP00000025505	57	Dctn4
10090.ENSMUSP00000031117	38	Gnpda2
10090.ENSMUSP00000090360	54	Nt5c3b
10090.ENSMUSP00000030702	30	Ppp1r8
10090.ENSMUSP00000004968	31	Plod3
10090.ENSMUSP00000041022	14	Lsm1
10090.ENSMUSP00000033483	25	Ccdc22
10090.ENSMUSP00000099975	34	Slc44a1
10090.ENSMUSP00000020463	1	Ncln
10090.ENSMUSP00000015433	10	Lage3
10090.ENSMUSP00000033486	51	Plp2
10090.ENSMUSP00000105612	1	Pes1
10090.ENSMUSP00000023615	25	Dscr3
10090.ENSMUSP00000138585	79	Arhgap12
10090.ENSMUSP00000024932	15	Atp6v0c
10090.ENSMUSP00000035263	76	Tspan14
10090.ENSMUSP00000035303	40	Ntmt1
10090.ENSMUSP00000110897	27	Ahcyl2
10090.ENSMUSP00000031740	30	Mepce
10090.ENSMUSP00000003910	50	Dnase2a
10090.ENSMUSP00000032715	40	Prmt3
10090.ENSMUSP00000076336	42	Hspa4l
10090.ENSMUSP00000031627	67	Pdap1
10090.ENSMUSP00000132082	39	Iars
10090.ENSMUSP00000128661	7	Odc1
10090.ENSMUSP00000031104	73	Pds5a
10090.ENSMUSP00000099615	42	Dnajc24
10090.ENSMUSP00000068559	3	Xrcc6
10090.ENSMUSP00000106559	42	Cnpy4
10090.ENSMUSP00000014698	54	Dguok
10090.ENSMUSP00000008131	53	Ift22
10090.ENSMUSP00000043575	67	Gtpbp1
10090.ENSMUSP00000066808		Sbno1
10090.ENSMUSP00000062449		Rbm33
10090.ENSMUSP00000048229	38	Lyplal1
10090.ENSMUSP00000023599	33	Eif4a2
10090.ENSMUSP00000046604	45	Dpp9
10090.ENSMUSP00000060940	32	Rtn4ip1
10090.ENSMUSP00000099420	56	Krt10
10090.ENSMUSP00000000451	43	Raf1
10090.ENSMUSP00000022663	11	Tnfrsf10b
10090.ENSMUSP00000138333	21	Birc6
10090.ENSMUSP00000032629	87	Cyfip1
10090.ENSMUSP00000051248	6	Vcpip1
10090.ENSMUSP00000004097	6	Cux1
10090.ENSMUSP00000082034	52	Rcor1
10090.ENSMUSP00000012627	3	Rpa3
10090.ENSMUSP00000047665	27	Adk
10090.ENSMUSP00000099944	35	Ppp3r1
10090.ENSMUSP00000023072	82	Parvb
10090.ENSMUSP00000106046	21	Usp8
10090.ENSMUSP00000018568	29	Drg2
10090.ENSMUSP00000021689	63	Evl
10090.ENSMUSP00000022945	12	Shcbp1
10090.ENSMUSP00000036270	12	Vav3
10090.ENSMUSP00000078572		Tor3a
10090.ENSMUSP00000002007	7	Siae
10090.ENSMUSP00000023104	30	Rpap3
10090.ENSMUSP00000057751	76	Tspan31
10090.ENSMUSP00000116252	32	Grwd1
10090.ENSMUSP00000022496	4	Kpna3
10090.ENSMUSP00000025483	39	Nars
10090.ENSMUSP00000029566	12	Efna1
10090.ENSMUSP00000019803	13	Ccdc12
10090.ENSMUSP00000001792	44	Il16
10090.ENSMUSP00000079548	78	Tax1bp1
10090.ENSMUSP00000046188	22	Rab24
10090.ENSMUSP00000029564	23	Pmvk
10090.ENSMUSP00000047950	35	Cdc16
10090.ENSMUSP00000098107	79	Tsc22d4
10090.ENSMUSP00000053558	17	Abhd12
10090.ENSMUSP00000063001	49	Wnk1
10090.ENSMUSP00000046584	10	Plcl2
10090.ENSMUSP00000043768	34	Cd81
10090.ENSMUSP00000001002	13	Heatr6
10090.ENSMUSP00000074898	77	Pvrl2
10090.ENSMUSP00000026520	33	Paip1
10090.ENSMUSP00000049977	28	Slk
10090.ENSMUSP00000038977	31	Naa25
10090.ENSMUSP00000052905	4	Eny2
10090.ENSMUSP00000039010	16	Wdr55
10090.ENSMUSP00000088591	86	Rraga
10090.ENSMUSP00000059382	91	Cbfb
10090.ENSMUSP00000078042	72	Bloc1s2
10090.ENSMUSP00000042433	51	Ddx58
10090.ENSMUSP00000025955	33	Eif3a
10090.ENSMUSP00000003319	29	Abcf3
10090.ENSMUSP00000086987	14	Snrpg
10090.ENSMUSP00000082941	11	Card11
10090.ENSMUSP00000085006	81	Hist1h4j
10090.ENSMUSP00000085416	24	Ncoa3
10090.ENSMUSP00000002172	17	Acp2
10090.ENSMUSP00000051033	58	Tuba1c
10090.ENSMUSP00000048260	35	Tbc1d17
10090.ENSMUSP00000077342	78	Skap2
10090.ENSMUSP00000070957	2	Ash2l
10090.ENSMUSP00000109901	75	Peak1
10090.ENSMUSP00000019950	18	Ltv1
10090.ENSMUSP00000104725	36	Sec24a
10090.ENSMUSP00000048810	53	Hspb11
10090.ENSMUSP00000093959	52	Mta2
10090.ENSMUSP00000041232	34	Igsf8
10090.ENSMUSP00000020268	36	Ccar1
10090.ENSMUSP00000069962	1	Atad1
10090.ENSMUSP00000045036	3	Myof
10090.ENSMUSP00000099532	69	Tmem97
10090.ENSMUSP00000111309	4	Ranbp1
10090.ENSMUSP00000021345	24	Gtf2a1
10090.ENSMUSP00000035065	7	Ptgs2
10090.ENSMUSP00000001412	25	Ccdc132
10090.ENSMUSP00000079198	1	Oas1a
10090.ENSMUSP00000053971	68	Aasdhppt
10090.ENSMUSP00000023712	56	Krt2
10090.ENSMUSP00000020449	3	Helb
10090.ENSMUSP00000020493	60	Pofut2
10090.ENSMUSP00000075150	15	Cox6b1
10090.ENSMUSP00000047855	62	Mcee
10090.ENSMUSP00000110223	19	Vma21
10090.ENSMUSP00000021900	63	Sema4d
10090.ENSMUSP00000063734	28	Ezr
10090.ENSMUSP00000018851	57	Dync1h1
