# Supplementary material for: Thermal Proteome Profiling Reveals Meltome Upon NLRP3 Inflammasome Activation
Source: Mol Cell Proteomics. 2025 Apr 16;24(5):100972. doi: 10.1016/j.mcpro.2025.100972 (PMC12148412; doi:10.1016/j.mcpro.2025.100972)
Supplement: Supplemental Table S4 [file mmc4.xlsx]

## Sheet: Info
Supplementary Table 4: Identification of NLRP3-Associated Proteins in BMDMs by mass spectrometry
4A: NLRP3 interactome in LPS-stimulated BMDMs
4B: NLRP3 interactome in LPS+nigericin-stimulated BMDMs
4C: IgG control interactome in LPS+nigericin-stimulated BMDMs
4D: IgG control interactome in LPS-stimulated BMDMs
4E: IgG control interactome in LPS+nigericin-stimulated BMDMs

## Sheet: S4A
Protein Group ID	gene	Major Protein accession	Protein Group accession	length	Protein number	Intensity_LPS_Nlrp3_bio1	Intensity_LPS_Nlrp3_bio2	Intensity_LPS_Nlrp3_bio3	SC_LPS_Nlrp3_bio1	SC_LPS_Nlrp3_bio2	SC_LPS_Nlrp3_bio3	Unique_pep_ID_LPS_Nlrp3_bio1	Unique_pep_ID_LPS_Nlrp3_bio2	Unique_pep_ID_LPS_Nlrp3_bio3	PeptideID	Unique_pep_ID_LPS_Nlrp3_bio1_Number	Unique_pep_ID_LPS_Nlrp3_bio2_Number	Unique_pep_ID_LPS_Nlrp3_bio3_Number	PeptideID_Number	Peptides Length	Peptides Coverage
1	Rps16	P14131	P14131;	228	1	1.0186e+08	1.37532e+07	5.54535e+06	10	4	2	1;44;596;736;1535;	736;2751;	736;	1;44;596;736;1535;2751;	5	2	1	6	49	0.214912
2	Ddost	O54734	O54734;	576	1	1.90436e+08	2.54017e+07	5.66307e+06	21	2	4	3;562;616;899;926;1166;3254;	616;1166;	926;3731;	3;562;616;899;926;1166;3254;3731;	7	2	2	8	74	0.128472
3	Pycr2	Q922Q4	Q922Q4;	413	1	1.07802e+09	4.90245e+09	7.88435e+09	50	186	213	4;65;516;891;948;1565;1662;1865;1878;1895;2363;	4;65;516;891;948;1565;1662;1865;1878;1895;2363;2557;2843;3098;3633;3646;3656;	4;65;516;891;948;1565;1662;1865;1878;1895;2363;2557;2843;3098;3167;3633;3646;3740;3741;3760;3761;3771;	4;65;516;891;948;1565;1662;1865;1878;1895;2363;2557;2843;3098;3167;3633;3646;3656;3740;3741;3760;3761;3771;	11	17	22	23	171	0.414044
4	Hspa8	P63017	P63017;	737	1	1.23593e+09	2.3606e+08	3.41629e+08	70	52	58	476;493;698;957;1005;1016;1089;1125;1128;1132;1231;1428;1557;1562;1718;1774;1792;1869;1995;2473;	476;493;698;957;1016;1089;1125;1128;1132;1428;1557;1562;1718;1774;1792;1869;1995;2573;2905;3666;	476;493;698;957;1005;1016;1089;1125;1128;1132;1231;1428;1562;1718;1774;1792;1869;1995;3114;3666;	476;493;698;957;1005;1016;1089;1125;1128;1132;1231;1428;1557;1562;1718;1774;1792;1869;1995;2473;2573;2905;3114;3666;	20	20	20	24	255	0.345997
5	Hspa5	P20029	P20029;	745	1	6.16419e+08	1.48616e+08	2.35745e+08	58	33	43	29;277;450;463;615;684;984;1052;1097;1255;1409;1464;1598;1631;1657;1687;1708;1782;1902;1935;1963;1991;2502;	277;463;615;684;984;1052;1409;1464;1598;1631;1657;1687;1782;1902;1935;1991;2731;2793;	29;277;463;615;684;984;1052;1097;1409;1464;1631;1657;1687;1782;1902;1935;2502;2731;3108;3197;	29;277;450;463;615;684;984;1052;1097;1255;1409;1464;1598;1631;1657;1687;1708;1782;1902;1935;1963;1991;2502;2731;2793;3108;3197;	23	18	20	27	273	0.366443
6	Tspo	P50637	P50637;	245	1	6.34821e+07	6.15883e+06	5.79437e+06	6	1	1	6;1843;	6;	6;	6;1843;	2	1	1	2	21	0.0857143
7	Stard3	Q61542	Q61542;	542	1	2.96306e+06	0	0	1	0	0	7;			7;	1	0	0	1	7	0.0129151
8	Atp5a1	Q03265	Q03265;	652	1	6.31621e+08	6.50961e+07	1.02703e+08	57	28	35	8;242;575;932;1271;1484;1645;1674;1727;2140;2321;2567;2580;3257;3310;3358;3395;3435;3518;	8;575;932;1271;1484;1727;2140;2567;2580;3257;	8;575;932;1271;1484;1727;2140;2321;2580;3257;3435;3518;3759;3804;	8;242;575;932;1271;1484;1645;1674;1727;2140;2321;2567;2580;3257;3310;3358;3395;3435;3518;3759;3804;	19	10	14	21	254	0.389571
9	Tufm	Q8BFR5	Q8BFR5;	543	1	4.70417e+09	4.21403e+09	5.45133e+09	156	141	154	9;26;97;112;592;751;755;879;963;1146;1566;1667;1720;1778;1887;1930;2063;2101;2260;2281;	9;26;97;112;592;751;755;879;963;1146;1566;1667;1720;1778;1930;2063;2101;2281;2795;	9;26;97;112;592;751;755;879;963;1146;1566;1667;1720;1778;1887;1930;2063;2101;2260;2281;3102;3729;3737;3756;3772;3773;3797;3806;	9;26;97;112;592;751;755;879;963;1146;1566;1667;1720;1778;1887;1930;2063;2101;2260;2281;2795;3102;3729;3737;3756;3772;3773;3797;3806;	20	19	28	29	263	0.484346
10	Tap1	P21958	P21958;	809	1	3.24415e+09	0	0	30	0	0	10;237;360;403;461;536;623;1779;1965;2104;2159;2266;2367;2387;3238;			10;237;360;403;461;536;623;1779;1965;2104;2159;2266;2367;2387;3238;	15	0	0	15	171	0.211372
11	Atp2b1	G5E829	G5E829;	1324	1	6.12104e+07	7.01033e+06	2.90727e+07	18	6	15	11;239;983;1030;1032;1274;1392;1866;1932;2047;	983;1030;1932;2705;	1030;1032;1274;1932;2047;2950;2976;3216;3217;	11;239;983;1030;1032;1274;1392;1866;1932;2047;2705;2950;2976;3216;3217;	10	4	9	15	188	0.141994
12	Ryr1	E9PZQ0	E9PZQ0;	5111	1	2.50035e+08	1.48951e+08	1.95628e+08	6	3	4	12;	12;	12;	12;	1	1	1	1	7	0.00136959
13	Ppp1r13b	Q62415	Q62415;	1186	1	1.67066e+06	0	0	2	0	0	13;			13;	1	0	0	1	7	0.00590219
14	Mfsd12	Q3U481	Q3U481;	593	1	4.3848e+06	0	0	1	0	0	14;			14;	1	0	0	1	7	0.0118044
15	Rps10	P63325	P63325;	247	1	9.85962e+06	0	0	2	0	0	781;			781;	1	0	0	1	9	0.0364372
16	Tlr13	Q6R5N8	Q6R5N8;	1070	1	1.07872e+07	979567	9.9002e+06	3	2	7	16;1084;	16;	16;1084;2973;3131;3211;	16;1084;2973;3131;3211;	2	1	5	5	46	0.0429907
17	Hsp90ab1	P11499	P11499;	815	1	7.8991e+07	1.88231e+07	3.83033e+07	21	15	16	17;344;855;998;1118;1618;2078;2369;	17;855;1118;2078;2369;2864;3604;	17;344;855;1118;2078;2369;3109;	17;344;855;998;1118;1618;2078;2369;2864;3109;3604;	8	7	7	11	120	0.147239
18	Rps19	Q9CZX8	Q9CZX8;	227	1	6.23812e+07	6.29282e+06	1.15416e+06	9	6	1	18;321;408;811;836;2421;	18;321;408;836;	836;	18;321;408;811;836;2421;	6	4	1	6	47	0.207048
19	P06330	P06330	P06330;	202	1	1.20012e+08	6.41575e+07	1.06703e+08	13	4	3	19;1999;3355;	1999;	1999;3355;	19;1999;3355;	3	1	2	3	36	0.178218
20	Nlrc4	Q3UP24	Q3UP24;	1125	1	6.89335e+07	757629	729190	16	1	1	20;34;138;376;650;786;823;1601;1632;1736;2503;	650;	138;	20;34;138;376;650;786;823;1601;1632;1736;2503;	11	1	1	11	117	0.104
21	Rpl9	P51410	P51410;	271	1	4.19201e+06	0	0	1	0	0	21;			21;	1	0	0	1	7	0.0258303
22	Eef2	P58252	P58252;	932	1	2.09998e+06	1.08895e+07	2.3829e+07	1	8	11	22;	2663;2732;2845;2907;2920;3676;	22;2920;2955;3010;3155;3176;	22;2663;2732;2845;2907;2920;2955;3010;3155;3176;3676;	1	6	6	11	110	0.118026
23	Slc25a22	Q9D6M3	Q9D6M3;	416	1	1.23279e+08	1.76216e+06	3.21655e+06	17	3	3	23;231;353;414;776;1254;2236;	231;353;	231;353;	23;231;353;414;776;1254;2236;	7	2	2	7	62	0.149038
24	Erlin2	Q8BFZ9	Q8BFZ9;	406	1	5.25604e+06	0	0	1	0	0	2049;			2049;	1	0	0	1	20	0.0492611
25	Erlin1	Q91X78	Q91X78;	412	1	1.95948e+06	0	0	1	0	0	2305;			2305;	1	0	0	1	9	0.0218447
26	Slc25a5	P51881	P51881;	378	1	1.98221e+09	2.73452e+08	3.11198e+08	37	22	21	345;437;802;831;1055;1056;1955;3438;3439;	345;437;802;831;1056;	345;437;802;831;1055;1056;3805;	345;437;802;831;1055;1056;1955;3438;3439;3805;	9	5	7	10	87	0.230159
27	Slc25a4	P48962	P48962;	378	1	9.87502e+07	6.02759e+07	4.62856e+07	11	15	11	925;2629;2856;3376;	925;2629;2634;2856;3376;	925;2629;2856;3376;3795;	925;2629;2634;2856;3376;3795;	4	5	5	6	52	0.137566
28	Wdr37	Q8CBE3	Q8CBE3;	585	1	6.3282e+06	0	0	1	0	0	27;			27;	1	0	0	1	7	0.0119658
29	Fmn1	Q05860-5	Q05860-5;	1273	1	2.35538e+09	3.6286e+08	6.12086e+08	137	82	89	28;107;149;151;287;354;412;597;642;652;669;681;705;767;888;975;982;989;1262;1268;1279;1356;1365;1395;1417;1439;1690;1710;1717;1758;1836;1846;1989;2022;2027;2028;2052;2152;2462;2842;	28;107;149;151;354;412;597;681;705;767;888;975;982;1268;1279;1356;1395;1417;1439;1690;1758;2028;2599;2740;2807;2842;2893;	28;107;149;151;354;412;597;652;681;705;767;888;975;982;989;1268;1279;1356;1365;1395;1417;1690;1710;1758;2028;2152;2599;2740;2842;2893;3179;3223;	28;107;149;151;287;354;412;597;642;652;669;681;705;767;888;975;982;989;1262;1268;1279;1356;1365;1395;1417;1439;1690;1710;1717;1758;1836;1846;1989;2022;2027;2028;2052;2152;2462;2599;2740;2807;2842;2893;3179;3223;	40	27	32	46	436	0.342498
30	Acsl5	Q8JZR0	Q8JZR0;	776	1	4.49862e+06	0	0	3	0	0	30;825;			30;825;	2	0	0	2	18	0.0231959
31	Tbc1d8b	A3KGB4	A3KGB4;	1202	1	5.07302e+06	0	0	2	0	0	31;			31;	1	0	0	1	7	0.00582363
32	Mcm10	Q0VBD2	Q0VBD2;	964	1	2.14315e+06	0	0	1	0	0	32;			32;	1	0	0	1	8	0.00829876
33	Lbr	Q3U9G9	Q3U9G9;	696	1	3.37053e+07	1.05125e+06	3.05153e+06	5	1	2	33;176;1661;	2869;	2869;	33;176;1661;2869;	3	1	1	4	40	0.0574713
34	Acsl1	P41216	P41216;	792	1	4.9566e+08	0	1.57081e+07	55	0	2	35;158;201;232;444;464;691;754;1114;1189;1358;1505;1591;1644;1815;1954;2103;2384;		35;754;	35;158;201;232;444;464;691;754;1114;1189;1358;1505;1591;1644;1815;1954;2103;2384;	18	0	2	18	189	0.238636
35	Hspa9	P38647	P38647;	769	1	3.12765e+08	1.77064e+07	7.50013e+07	25	9	27	155;156;240;368;555;1078;1106;1205;1301;1303;1318;1509;1692;1753;1800;1886;	368;1078;1509;2621;2906;	155;156;368;555;1078;1106;1205;1509;1753;1800;2918;3086;3087;3097;3128;	155;156;240;368;555;1078;1106;1205;1301;1303;1318;1509;1692;1753;1800;1886;2621;2906;2918;3086;3087;3097;3128;	16	5	15	23	259	0.336801
36	Hsd17b12	O70503	O70503;	407	1	9.16178e+07	5.95892e+07	5.87364e+07	18	19	15	38;71;529;581;1573;1650;2033;3593;	38;71;529;581;1573;1650;3593;3608;3669;3700;	71;529;581;1573;1650;3608;3669;3700;3718;	38;71;529;581;1573;1650;2033;3593;3608;3669;3700;3718;	8	10	9	12	110	0.27027
37	Tuba4a	P68368	P68368;	529	1	4.02674e+07	0	2.34008e+06	6	0	2	462;1816;		462;	462;1816;	2	0	1	2	25	0.047259
38	Rab1b	Q9D1G1	Q9D1G1;	285	1	2.49124e+07	9.57477e+06	1.96124e+07	11	6	6	1494;2521;2739;3487;3488;	1494;2739;3645;	1494;2739;3487;3645;	1494;2521;2739;3487;3488;3645;	5	3	4	6	79	0.277193
39	Rab1A	P62821	P62821;	289	1	1.11017e+07	7.28011e+06	1.62827e+07	6	2	3	2544;3319;3325;3534;	2544;3319;	2544;3319;	2544;3319;3325;3534;	4	2	2	4	27	0.0934256
40	Rab8b	P61028	P61028;	291	1	1.39715e+07	1.80807e+06	1.87742e+06	5	2	3	70;3459;	70;	70;	70;3459;	2	1	1	2	21	0.0721649
41	Rab8a	P55258	P55258;	291	1	992754	0	0	2	0	0	3461;			3461;	1	0	0	1	14	0.04811
42	Canx	P35564	P35564;	655	1	3.98224e+08	3.20527e+06	2.54093e+06	18	3	2	41;96;114;307;619;1416;2107;	114;1416;	114;	41;96;114;307;619;1416;2107;	7	2	1	7	68	0.103817
43	Lpxn	Q99N69	Q99N69;	450	1	4.38876e+07	5.92082e+06	6.16229e+06	6	3	3	42;2062;2725;3553;	2725;	2725;	42;2062;2725;3553;	4	1	1	4	47	0.104444
44	P01631	P01631	P01631;	194	1	7.8912e+07	0	0	5	0	0	43;1232;			43;1232;	2	0	0	2	20	0.103093
46	Chil3	O35744	O35744;	480	1	2.06509e+08	1.1466e+07	0	24	5	0	46;323;371;563;761;1337;1602;1712;1821;2025;2511;	46;371;761;1602;		46;323;371;563;761;1337;1602;1712;1821;2025;2511;	11	4	0	11	138	0.2875
48	Slc7a8	Q9QXW9	Q9QXW9;	642	1	4.06857e+06	0	0	2	0	0	48;			48;	1	0	0	1	7	0.0109034
49	Idh1	O88844	O88844;	513	1	4.39146e+08	3.62834e+07	3.92706e+07	31	16	15	49;269;521;670;1085;1319;1500;1513;1695;1830;1877;2165;2342;2438;2524;	269;521;670;2342;2438;2608;3695;	521;670;1319;1877;2165;2342;2608;3695;	49;269;521;670;1085;1319;1500;1513;1695;1830;1877;2165;2342;2438;2524;2608;3695;	15	7	8	17	188	0.366472
50	Rps2	P25444	P25444;	372	1	1.46359e+07	2.05175e+07	3.89539e+07	4	6	6	50;1819;3233;	50;2649;	50;2649;	50;1819;2649;3233;	3	2	2	4	42	0.112903
51	Lsm4	Q9QXA5	Q9QXA5;	233	1	3.25516e+07	8.51133e+07	1.40071e+07	4	5	2	51;	51;	51;	51;	1	1	1	1	7	0.0300429
52	Samhd1	Q60710	Q60710;	741	1	1.87247e+08	4.86315e+06	2.13123e+07	22	4	7	52;202;305;795;1280;1343;1492;1741;2070;2468;	1343;1492;2867;	52;202;1492;2867;3067;	52;202;305;795;1280;1343;1492;1741;2070;2468;2867;3067;	10	3	5	12	134	0.180837
53	Aup1	P70295	P70295;	494	1	4.1969e+06	0	0	2	0	0	53;			53;	1	0	0	1	7	0.01417
54	Rnf213	E9Q555	E9Q555;	5243	1	2.95543e+08	1.35162e+07	7.44986e+07	77	5	9	54;154;199;208;213;270;317;343;358;558;810;943;973;1009;1017;1065;1129;1143;1210;1252;1466;1482;1488;1540;1670;1722;1857;1899;2001;2024;2026;2045;2179;2255;2261;2271;2275;2366;2368;2373;2482;3315;3564;3565;	317;358;2872;	54;154;358;1009;2261;2368;2972;3564;	54;154;199;208;213;270;317;343;358;558;810;943;973;1009;1017;1065;1129;1143;1210;1252;1466;1482;1488;1540;1670;1722;1857;1899;2001;2024;2026;2045;2179;2255;2261;2271;2275;2366;2368;2373;2482;2872;2972;3315;3564;3565;	44	3	8	46	511	0.0974633
55	Arf4	P61750	P61750;	261	1	7.86884e+07	2.01696e+07	1.53603e+07	6	4	3	55;646;	55;646;	55;646;	55;646;	2	2	2	2	17	0.0651341
56	Abcb7	Q61102	Q61102;	867	1	4.3353e+07	0	1.88873e+06	7	0	2	56;265;298;693;832;893;		265;3073;	56;265;298;693;832;893;3073;	6	0	2	7	70	0.0807382
57	Copg1	Q9QZE5	Q9QZE5;	956	1	1.09535e+08	3.50841e+06	2.64626e+06	25	2	4	57;178;192;1031;1112;1287;1823;2005;2130;3369;	57;	57;	57;178;192;1031;1112;1287;1823;2005;2130;3369;	10	1	1	10	126	0.131799
58	Msn	P26041	P26041;	638	1	4.85546e+07	1.80141e+07	6.51129e+06	4	6	3	58;1082;2348;	2348;2626;2876;2882;	2925;3041;	58;1082;2348;2626;2876;2882;2925;3041;	3	4	2	8	71	0.111285
59	Arfgef1	G3X9K3	G3X9K3;	1964	1	6.14424e+06	0	1.26947e+06	7	0	1	59;1444;		59;	59;1444;	2	0	1	2	19	0.00967413
60	Rpl3	P27659	P27659;	482	1	3.64386e+06	0	0	2	0	0	60;405;			60;405;	2	0	0	2	15	0.0311203
61	Prdx2	Q61171	Q61171;	271	1	3.62381e+07	3.47695e+06	0	5	1	0	61;775;	61;		61;775;	2	1	0	2	17	0.0627306
62	Immt	Q8CAQ8-3	Q8CAQ8-3;	798	1	0	3.75474e+06	9.57625e+06	0	2	1		2636;	2636;	2636;	0	1	1	1	10	0.0125313
63	Ddx1	Q91VR5	Q91VR5;	827	1	6.44919e+06	0	0	2	0	0	63;			63;	1	0	0	1	8	0.00967352
66	Gpnmb	Q99P91	Q99P91;	662	1	3.5483e+08	1.92087e+08	2.35991e+08	19	26	28	66;2035;2120;	66;2035;2120;	66;2035;2120;	66;2035;2120;	3	3	3	3	27	0.0407855
67	Serpinb6	Q60854	Q60854;	447	1	954398	6.77687e+06	2.65342e+06	1	5	3	67;	2609;2647;2675;	2609;	67;2609;2647;2675;	1	3	1	4	34	0.0760626
68	Hsd17b4	P51660	P51660;	835	1	5.31871e+07	1.19285e+08	4.64262e+08	13	23	21	68;951;1282;1333;1443;1855;2500;	68;1282;1333;1443;1855;2581;2638;2722;2748;2773;2778;2875;3703;	68;951;1282;1333;1443;1855;2581;2638;2722;2778;3031;3703;	68;951;1282;1333;1443;1855;2500;2581;2638;2722;2748;2773;2778;2875;3031;3703;	7	13	12	16	201	0.240719
69	Gapdh	P16858	P16858;	429	1	1.32127e+10	1.4944e+09	4.86859e+08	103	46	50	82;124;185;593;1070;1361;1731;1862;2094;2116;2117;2136;2168;2430;	82;185;593;1070;1361;1731;1862;2094;2116;2136;2168;	82;124;185;593;1070;1361;1731;1862;2094;2116;2117;2136;2168;3706;	82;124;185;593;1070;1361;1731;1862;2094;2116;2117;2136;2168;2430;3706;	14	11	14	15	162	0.377622
70	Gapdhs	Q64467	Q64467;	555	1	0	0	3.30463e+06	0	0	3			3034;	3034;	0	0	1	1	11	0.0198198
71	Actbl2	Q8BFZ3	Q8BFZ3;	460	1	2.51182e+07	0	1.31171e+07	2	0	2	1978;		1978;	1978;	1	0	1	1	18	0.0391304
72	Lipa	Q9Z0M5	Q9Z0M5;	502	1	2.2906e+07	9.86294e+06	1.12866e+07	3	8	5	74;648;	74;648;2707;	74;648;	74;648;2707;	2	3	2	3	27	0.0537849
73	Slc16a3	P57787	P57787;	558	1	7.97329e+07	0	0	13	0	0	75;234;383;1015;1446;			75;234;383;1015;1446;	5	0	0	5	48	0.0860215
74	Rps3	P62908	P62908;	322	1	1.43221e+09	1.31115e+08	2.24608e+08	56	31	32	76;216;222;224;584;733;862;1456;1527;1541;1665;1669;2145;	76;222;224;584;862;1456;1527;1541;1669;2145;2536;3683;	76;216;222;584;733;862;1456;1527;1541;1669;2145;2536;3683;	76;216;222;224;584;733;862;1456;1527;1541;1665;1669;2145;2536;3683;	13	12	13	15	160	0.496894
75	Cyba	Q61462	Q61462;	277	1	1.71472e+07	1.65913e+06	0	4	2	0	78;706;	78;		78;706;	2	1	0	2	17	0.0613718
76	Atp6v1h	Q8BVE3	Q8BVE3;	572	1	8.45705e+07	4.799e+06	1.22574e+07	24	4	7	79;553;725;2253;3297;3298;3345;3391;3432;3522;3584;	79;725;	79;553;725;2253;3298;	79;553;725;2253;3297;3298;3345;3391;3432;3522;3584;	11	2	5	11	110	0.192308
78	Krt5	Q922U2	Q922U2;	667	1	4.53564e+08	3.68745e+08	7.56642e+08	43	65	77	87;533;927;995;1221;1491;1568;2141;2708;	87;533;927;995;1221;1491;1568;2708;2738;2753;	87;533;927;995;1221;1491;1568;2708;2738;2753;	87;533;927;995;1221;1491;1568;2141;2708;2738;2753;	9	10	10	11	73	0.109445
79	Ass1	P16460	P16460;	494	1	2.0885e+09	0	684667	44	0	1	83;170;246;308;362;453;509;721;968;1526;1797;1864;1892;2339;2383;		3778;	83;170;246;308;362;453;509;721;968;1526;1797;1864;1892;2339;2383;3778;	15	0	1	16	122	0.246964
80	Igk-V19-17	P01633	P01633;	233	1	1.12702e+08	3.18749e+07	3.47897e+07	5	5	3	84;508;	84;508;	84;	84;508;	2	2	1	2	16	0.0686695
82	Krt14	Q61781	Q61781;	573	1	2.24645e+07	6.45045e+06	1.06815e+08	7	4	22	1939;2520;3513;	1939;2520;3036;	1939;2520;3036;	1939;2520;3036;3513;	3	3	3	4	45	0.078534
83	Krt17	Q9QWL7	Q9QWL7;	522	1	3.08054e+08	1.55662e+07	2.91414e+08	16	5	27	662;1062;1920;2073;2315;2361;	662;1062;2361;2624;	662;1062;1920;2315;2361;2624;3113;	662;1062;1920;2073;2315;2361;2624;3113;	6	4	7	8	92	0.176245
84	Krt42	Q6IFX2	Q6IFX2;	541	1	7.64895e+08	9.56307e+07	2.13598e+08	13	10	12	601;933;1158;1420;2945;	601;933;1158;1420;2726;	933;1158;1420;2945;	601;933;1158;1420;2726;2945;	5	5	4	6	40	0.0739372
85	Krt16	Q9Z2K1	Q9Z2K1;	558	1	1.31818e+08	7.22665e+07	2.29189e+08	13	9	23	853;1058;1100;2036;	1058;1100;2670;2761;	853;1058;1100;2036;2761;	853;1058;1100;2036;2670;2761;	4	4	5	6	61	0.109319
87	Krt13	P08730	P08730;	526	1	1.19092e+06	0	1.53428e+07	2	0	2	375;		375;2937;	375;2937;	1	0	2	2	17	0.0323194
88	Krt19	P19001	P19001;	492	1	1.72901e+07	0	0	2	0	1	967;			967;2023;	1	0	0	2	30	0.0609756
89	Krt40	Q6IFX3	Q6IFX3;	528	1	2.08871e+06	0	0	1	0	0	3552;			3552;	1	0	0	1	9	0.0170455
91	Ctsz	Q9WUU7	Q9WUU7;	373	1	7.4296e+08	1.19841e+08	1.19626e+08	12	12	16	89;522;976;1213;	89;522;1213;	89;522;976;1213;3175;	89;522;976;1213;3175;	4	3	5	5	41	0.10992
92	Slc15a4	Q91W98	Q91W98;	667	1	1.82288e+06	0	782747	2	0	1	91;		91;	91;	1	0	1	1	7	0.0104948
93	Mpc2	Q9D023	Q9D023;	215	1	1.09363e+07	0	0	4	0	0	92;1096;1396;			92;1096;1396;	3	0	0	3	29	0.134884
94	Clcn7	O70496	O70496;	894	1	1.74027e+07	0	0	4	0	0	93;1944;			93;1944;	2	0	0	2	24	0.0268456
95	Jup	Q02257	Q02257;	820	1	4.27618e+07	6.19566e+07	1.05319e+08	20	32	27	94;203;1092;1332;1698;1964;2015;	94;203;1332;1698;1964;2015;2538;2630;2633;2672;2673;2741;2758;3070;	94;203;1092;1332;1698;1964;2015;2538;2630;2672;2673;2758;3070;3195;	94;203;1092;1332;1698;1964;2015;2538;2630;2633;2672;2673;2741;2758;3070;3195;	7	14	14	16	182	0.221951
96	Atp5o	Q9DB20	Q9DB20;	307	1	3.70056e+07	594799	5.7096e+06	9	1	2	95;2019;3242;3356;	2019;	95;3794;	95;2019;3242;3356;3794;	4	1	2	5	55	0.179153
97	Eno1	P17182	P17182;	503	1	1.38757e+09	1.84523e+08	5.36826e+08	88	47	53	98;228;244;326;863;958;1217;1425;1486;1637;1883;1941;1983;2020;2087;2200;	98;228;244;326;863;958;1217;1425;1486;1637;1883;1941;2020;2200;2666;	98;228;244;326;863;958;1217;1425;1486;1883;1941;1983;2020;2087;2666;3799;	98;228;244;326;863;958;1217;1425;1486;1637;1883;1941;1983;2020;2087;2200;2666;3799;	16	15	16	18	240	0.477137
98	Ywhae	P62259	P62259;	335	1	6.05288e+06	3.19672e+07	2.51467e+06	2	3	3	276;1136;	276;	276;3198;	276;1136;3198;	2	1	2	3	32	0.0955224
99	Ywhag	P61982	P61982;	325	1	0	1.02068e+06	0	0	1	0		2865;		2865;	0	1	0	1	10	0.0307692
100	Ywhah	P68510	P68510;	322	1	0	0	1.72064e+06	0	0	2			3720;3745;	3720;3745;	0	0	2	2	24	0.0745342
101	Ywhaz	P63101	P63101;	328	1	1.05241e+06	6.82095e+06	4.28693e+06	1	4	2	2886;	2886;3627;	2886;3627;	2886;3627;	1	2	2	2	24	0.0731707
102	Erap1	Q9EQH2	Q9EQH2;	1026	1	2.01994e+08	3.21501e+06	9.62963e+06	37	2	8	100;339;654;818;869;1064;1127;1145;1148;1185;1391;1406;1615;1754;1853;2058;3471;	100;869;	100;339;818;869;1615;	100;339;654;818;869;1064;1127;1145;1148;1185;1391;1406;1615;1754;1853;2058;3471;	17	2	5	17	197	0.192008
103	Aldh2	P47738	P47738;	614	1	3.89406e+07	2.18685e+07	3.23409e+07	16	10	11	482;1588;3288;3346;3441;3516;3525;	482;1588;2742;3346;3441;3516;3698;	482;1588;2742;3206;3346;3441;3525;	482;1588;2742;3206;3288;3346;3441;3516;3525;3698;	7	7	7	10	124	0.201954
104	Aldh1b1	Q9CZS1	Q9CZS1;	618	1	3.82465e+07	0	0	12	0	0	1388;3283;3353;3430;3460;3463;			1388;3283;3353;3430;3460;3463;	6	0	0	6	71	0.114887
105	Tmco1	Q921L3	Q921L3;	303	1	1.27852e+08	3.71244e+06	0	8	3	0	102;116;384;1057;1826;2420;	116;1826;		102;116;384;1057;1826;2420;	6	2	0	6	55	0.181518
106	Rps11	P62281	P62281;	240	1	1.51471e+07	0	0	3	0	0	103;441;			103;441;	2	0	0	2	15	0.0625
108	Hba	P01942	P01942;	220	1	1.22585e+07	9.92054e+07	6.05823e+07	4	11	6	1622;	1622;2652;2904;	1622;2652;	1622;2652;2904;	1	3	2	3	40	0.181818
109	Sgpl1	Q8R0X7	Q8R0X7;	657	1	7.05434e+08	1.46679e+08	1.20762e+08	67	36	36	105;130;177;286;346;367;792;953;1018;1485;1493;1666;1785;2032;2270;2494;3331;	105;130;286;346;792;953;1018;1485;1493;1785;2032;2270;3664;3697;	105;130;346;367;792;953;1018;1485;1785;2032;3664;3697;	105;130;177;286;346;367;792;953;1018;1485;1493;1666;1785;2032;2270;2494;3331;3664;3697;	17	14	12	19	207	0.315068
110	Hnrnpu	Q8VEK3	Q8VEK3;	900	1	1.39666e+07	3.41454e+06	0	4	2	0	106;1755;	106;1755;		106;1755;	2	2	0	2	22	0.0244444
111	Cox6c	Q9CPQ1	Q9CPQ1;	165	1	6.22269e+06	0	0	1	0	0	108;			108;	1	0	0	1	8	0.0484848
112	Dnaja2	Q9QYJ0	Q9QYJ0;	504	1	5.4007e+07	3.13975e+06	9.82783e+06	23	3	7	109;309;350;1919;3234;3278;3279;3348;	350;3279;	350;1919;3234;3279;3348;	109;309;350;1919;3234;3278;3279;3348;	8	2	5	8	62	0.123016
113	Slc25a3	Q8VEM8	Q8VEM8;	456	1	3.65514e+10	4.00638e+08	6.43008e+08	67	41	33	110;152;328;598;613;680;1003;1233;1353;1580;1685;1844;1967;	110;152;328;598;613;1233;1353;1580;1685;1967;3607;3618;	110;152;328;598;613;680;1003;1233;1353;1967;3607;3618;	110;152;328;598;613;680;1003;1233;1353;1580;1685;1844;1967;3607;3618;	13	12	12	15	127	0.278509
114	Pon2	Q62086	Q62086;	442	1	3.36329e+07	0	0	9	0	0	111;907;1570;2007;2505;			111;907;1570;2007;2505;	5	0	0	5	65	0.147059
115	Vdac2	Q60930	Q60930;	404	1	1.40802e+08	2.008e+07	2.2653e+07	14	8	9	113;266;539;1214;2042;2251;2759;	539;2042;2759;	266;539;2042;2759;	113;266;539;1214;2042;2251;2759;	7	3	4	7	79	0.195545
116	Nos2	P29477	P29477;	1232	1	1.99596e+08	0	3.38174e+06	37	0	4	115;181;200;274;356;370;641;1019;1239;1253;1362;1387;1407;1523;1571;1576;1730;1764;1992;2002;2178;2187;2188;		2983;3028;	115;181;200;274;356;370;641;1019;1239;1253;1362;1387;1407;1523;1571;1576;1730;1764;1992;2002;2178;2187;2188;2983;3028;	23	0	2	25	318	0.258117
117	Cltc	Q68FD5	Q68FD5;	1753	1	7.37174e+08	0	0	56	0	0	117;168;312;325;607;644;749;784;817;1235;1304;1313;1339;1360;1437;1471;1511;1531;1555;1818;1849;1988;2003;2090;2127;2129;2248;2288;2390;2394;2531;			117;168;312;325;607;644;749;784;817;1235;1304;1313;1339;1360;1437;1471;1511;1531;1555;1818;1849;1988;2003;2090;2127;2129;2248;2288;2390;2394;2531;	31	0	0	31	382	0.217912
118	Rpl27	P61358	P61358;	218	1	2.41232e+07	5.09245e+06	3.44214e+06	5	2	3	118;624;2442;	118;624;	624;	118;624;2442;	3	2	1	3	28	0.12844
119	Krt6a	P50446	P50446;	643	1	2.44803e+08	6.07585e+07	4.45538e+08	20	15	23	119;413;741;793;1061;1066;1329;	413;741;793;1066;1329;	119;413;741;793;1061;1066;1329;3065;	119;413;741;793;1061;1066;1329;3065;	7	5	8	8	43	0.066874
120	Krt75	Q8BGZ7	Q8BGZ7;	641	1	1.04495e+08	4.96494e+07	6.60893e+07	8	6	6	1095;	1095;	1095;	1095;	1	1	1	1	10	0.0156006
121	Krt1	P04104	P04104;	724	1	0	2.07173e+06	0	2	2	0		1383;		1383;1747;	0	1	0	2	14	0.019337
122	Krt77	Q6IFZ6	Q6IFZ6;	662	1	1.03601e+07	1.00737e+07	0	7	3	0	657;1269;1382;	657;1269;		657;1269;1382;	3	2	0	3	33	0.0498489
123	Krt76	Q3UV17	Q3UV17;	687	1	1.24838e+09	1.33237e+09	1.22146e+09	6	8	7	674;1188;	674;	674;	674;1188;	2	1	1	2	11	0.0160116
124	Krt8	P11679	P11679;	577	1	0	801318	0	1	2	0		2891;		2891;3474;	0	1	0	2	26	0.0450607
125	Krt4	P07744	P07744;	612	1	0	0	5.64025e+06	0	0	1			3178;	3178;	0	0	1	1	14	0.0228758
126	Krt73	Q6NXH9	Q6NXH9;	629	1	0	0	1.52042e+06	0	0	2			3072;	3072;	0	0	1	1	12	0.0190779
127	Krt72	Q6IME9	Q6IME9;	610	1	2.00718e+07	1.62614e+07	1.29432e+09	9	6	6	1553;	1553;	1553;	1553;	1	1	1	1	12	0.0196721
128	Atp1a1	Q8VDN2	Q8VDN2;	1134	1	4.66648e+07	6.13325e+06	2.63418e+07	10	4	9	840;849;1077;1608;2405;	840;2405;2555;	849;1608;2405;2555;2974;3213;	840;849;1077;1608;2405;2555;2974;3213;	5	3	6	8	86	0.0758377
129	Abcf2	Q99LE6	Q99LE6;	728	1	1.41552e+08	1.4462e+07	3.10784e+07	27	10	11	122;663;764;833;930;1435;1447;1490;1660;2318;2437;	122;663;930;2318;2623;	122;663;930;1435;1447;2318;	122;663;764;833;930;1435;1447;1490;1660;2318;2437;2623;	11	5	6	12	118	0.162088
130	Atp2a2	O55143	O55143;	1154	1	1.86365e+08	1.05385e+07	3.6569e+07	31	7	16	123;190;771;1266;1401;1551;1636;1641;1654;1672;2086;2277;2410;2456;	123;1401;1672;2752;3672;	123;1551;1641;1672;2410;2752;3012;3091;	123;190;771;1266;1401;1551;1636;1641;1654;1672;2086;2277;2410;2456;2752;3012;3091;3672;	14	5	8	18	181	0.156846
131	Rps9	Q6ZWN5	Q6ZWN5;	273	1	1.38744e+07	2.99394e+06	1.46569e+06	3	1	1	125;1170;	2838;	1170;	125;1170;2838;	2	1	1	3	27	0.0989011
133	Rpl11	Q9CXW4	Q9CXW4;	260	1	2.80647e+08	0	2.29541e+06	2	0	2	127;		3093;	127;3093;	1	0	1	2	21	0.0807692
134	P01837	P01837	P01837;	177	1	4.95673e+10	1.44979e+11	1.82584e+11	432	575	698	131;481;1629;2098;2467;3412;	131;481;1629;2098;2467;2723;2824;2827;3649;3694;	131;481;1629;2098;2467;2723;2824;2827;3412;3649;3694;3735;3775;3779;3807;3813;	131;481;1629;2098;2467;2723;2824;2827;3412;3649;3694;3735;3775;3779;3807;3813;	6	10	16	16	103	0.581921
135	Elp4	Q9ER73	Q9ER73;	505	1	0	0	0	1	0	0				133;	0	0	0	1	7	0.0138614
136	Insrr	Q9WTL4	Q9WTL4;	1390	1	4.48479e+07	8.08747e+06	1.03218e+07	6	2	1	134;477;	134;	477;	134;477;	2	1	1	2	8	0.0057554
137	Arf5	P84084	P84084;	261	1	2.1331e+06	0	0	2	0	0	137;			137;	1	0	0	1	7	0.0268199
138	Rpn1	Q91YQ5	Q91YQ5;	736	1	5.28196e+08	3.83655e+07	8.67955e+07	41	16	23	142;254;347;440;502;541;1198;1424;1558;1756;1775;2066;2089;2096;2164;2189;2197;2285;2338;	142;254;347;502;541;1424;1756;2285;	142;254;502;541;1198;1424;1558;1756;2285;3000;3056;3058;3194;	142;254;347;440;502;541;1198;1424;1558;1756;1775;2066;2089;2096;2164;2189;2197;2285;2338;3000;3056;3058;3194;	19	8	13	23	300	0.407609
139	Col1a2	Q01149	Q01149;	1456	1	2.67572e+06	0	0	1	0	0	143;			143;	1	0	0	1	9	0.00618132
140	Snrpd2	P62317	P62317;	213	1	2.44265e+06	0	1.71798e+06	1	0	1	144;		144;	144;	1	0	1	1	7	0.0328638
142	Stat1	P42225	P42225;	857	1	2.2283e+09	3.43889e+07	9.23393e+07	119	13	19	146;411;519;523;537;570;586;896;940;949;1041;1242;1350;1400;1432;1458;1518;1532;1617;1621;1642;1700;1784;1831;1838;1948;1972;2112;2170;2474;	146;411;896;1242;1400;1621;1642;1831;	523;537;940;1041;1350;1400;1458;1621;1642;1972;2474;	146;411;519;523;537;570;586;896;940;949;1041;1242;1350;1400;1432;1458;1518;1532;1617;1621;1642;1700;1784;1831;1838;1948;1972;2112;2170;2474;	30	8	11	30	322	0.375729
143	Krt80	Q0VBK2	Q0VBK2;	542	1	2.16448e+07	4.86796e+06	2.52634e+06	2	3	1	147;	147;2828;	147;	147;2828;	1	2	1	2	14	0.0258303
144	Rps13	P62301	P62301;	233	1	1.54938e+07	8.94495e+06	3.31006e+06	3	2	1	148;1798;	148;	148;	148;1798;	2	1	1	2	22	0.0944206
145	Scpep1	Q920A5	Q920A5;	552	1	1.52167e+06	0	0	2	0	0	150;			150;	1	0	0	1	8	0.0144928
146	Slc25a20	Q9Z2Z6	Q9Z2Z6;	414	1	3.15512e+07	0	0	5	0	0	153;571;1167;2273;			153;571;1167;2273;	4	0	0	4	35	0.0845411
147	Cds2	Q99L43	Q99L43;	536	1	6.8729e+06	0	0	2	0	0	159;2509;			159;2509;	2	0	0	2	27	0.0503731
148	Slc35f6	Q8VE96	Q8VE96;	466	1	4.96572e+06	0	0	1	0	0	160;			160;	1	0	0	1	7	0.0150215
149	Npepps	Q11011	Q11011;	1011	1	7.60427e+07	1.03389e+06	1.46198e+06	24	1	2	162;850;1334;1495;1498;1841;2280;2380;2533;3236;3547;3579;	2862;	2862;	162;850;1334;1495;1498;1841;2280;2380;2533;2862;3236;3547;3579;	12	1	1	13	157	0.155292
150	Cul5	Q9D5V5	Q9D5V5;	844	1	1.86299e+06	0	1.24614e+06	1	0	1	164;		3205;	164;3205;	1	0	1	2	20	0.0236967
151	Irg1	P54987	P54987;	571	1	3.25382e+09	1.75379e+08	2.69424e+08	172	50	52	166;211;289;446;542;710;845;919;922;1299;1552;1677;1803;1893;1915;1996;2046;2113;2198;2504;	166;211;289;446;542;710;845;919;922;1552;1677;1803;1893;1996;2113;	166;211;289;542;710;845;919;922;1299;1552;1677;1803;1996;2113;2504;	166;211;289;446;542;710;845;919;922;1299;1552;1677;1803;1893;1915;1996;2046;2113;2198;2504;	20	15	15	20	254	0.444834
152	Efhd2	Q9D8Y0	Q9D8Y0;	334	1	8.63581e+07	0	0	15	0	0	167;311;837;954;1183;1659;2362;			167;311;837;954;1183;1659;2362;	7	0	0	7	71	0.212575
153	P01864	P01864	P01864;	423	1	1.34353e+11	2.34677e+11	3.44306e+11	765	750	778	169;1858;1942;1943;2074;2119;2155;2515;2528;2775;	169;1858;1942;1943;2074;2119;2155;2515;2528;2655;2729;2775;3658;	169;1858;1942;1943;2074;2119;2155;2515;2528;2655;2729;2775;3725;3736;3768;3769;3814;	169;1858;1942;1943;2074;2119;2155;2515;2528;2655;2729;2775;3658;3725;3736;3768;3769;3814;	10	13	17	18	115	0.271868
154	Ptk2b	Q9QVP9	Q9QVP9;	1096	1	7.89253e+07	1.96945e+06	9.96333e+06	11	1	6	172;442;794;911;1501;	172;	442;794;2971;3142;	172;442;794;911;1501;2971;3142;	5	1	4	7	63	0.0574818
155	Atp5c1	Q91VR2	Q91VR2;	397	1	1.79025e+08	7.20702e+06	2.59996e+06	27	4	1	173;399;608;660;742;1226;1244;1259;	399;608;742;	1226;	173;399;608;660;742;1226;1244;1259;	8	3	1	8	83	0.209068
156	Tmed10	Q9D1D4	Q9D1D4;	326	1	6.06152e+07	2.41456e+06	0	10	3	0	174;744;1199;1926;2016;2411;	744;		174;744;1199;1926;2016;2411;	6	1	0	6	56	0.171779
157	Scamp3	O35609	O35609;	455	1	2.38401e+07	455033	0	12	1	0	175;1246;1550;1793;	1550;		175;1246;1550;1793;	4	1	0	4	53	0.116484
158	Sqrdl	Q9R112	Q9R112;	552	1	3.36218e+08	5.88649e+07	1.2183e+08	47	26	25	180;227;373;689;1209;1322;1499;1783;1789;2080;2237;2247;2389;2455;2903;3370;3409;	180;1209;1322;1783;1789;2237;2455;2903;3370;	180;1209;1322;1783;1789;2237;2247;2455;2903;3748;	180;227;373;689;1209;1322;1499;1783;1789;2080;2237;2247;2389;2455;2903;3370;3409;3748;	17	9	10	18	174	0.315217
159	Tpp1	O89023	O89023;	641	1	1.49869e+08	1.51275e+07	2.17346e+07	14	6	4	182;1508;	182;1508;	1508;	182;1508;	2	2	1	2	21	0.0327613
160	Npc1	O35604	O35604;	1356	1	2.55861e+07	6.75616e+06	1.43423e+07	3	5	4	184;1438;2448;	184;2448;2619;	184;2448;3207;	184;1438;2448;2619;3207;	3	3	3	5	52	0.0383481
161	Eef1a1	P10126	P10126;	548	1	6.49098e+08	2.01397e+08	2.1891e+08	49	34	29	187;432;572;798;1192;1260;1418;1688;2157;2590;	187;432;572;798;1260;1418;2157;2590;2946;	187;432;572;798;1192;1260;2157;2590;2946;	187;432;572;798;1192;1260;1418;1688;2157;2590;2946;	10	9	9	11	127	0.231752
162	Pcna	P17918	P17918;	351	1	4.65136e+07	4.01018e+06	0	8	3	0	188;300;421;1212;2268;2526;	300;421;		188;300;421;1212;2268;2526;	6	2	0	6	66	0.188034
163	Slc25a11	Q9CR62	Q9CR62;	425	1	3.67752e+08	9.83725e+07	1.15228e+08	42	30	30	189;230;280;302;318;713;944;1043;1053;1738;3115;3427;3555;	189;230;280;302;318;713;944;1043;1053;1738;2880;3115;3427;3678;	230;280;302;318;713;944;1043;1053;1738;2880;3115;3678;	189;230;280;302;318;713;944;1043;1053;1738;2880;3115;3427;3555;3678;	13	14	12	15	157	0.369412
164	Oas3	Q8VI93	Q8VI93;	1225	1	4.62427e+06	0	0	4	0	0	191;1589;			191;1589;	2	0	0	2	21	0.0171429
165	Cyfip1	Q7TMB8	Q7TMB8;	1350	1	1.45718e+08	0	6.82547e+06	20	0	4	194;338;400;617;918;1099;1415;1521;1881;1912;2392;2397;3573;		918;1415;2930;	194;338;400;617;918;1099;1415;1521;1881;1912;2392;2397;2930;3573;	13	0	3	14	153	0.113333
166	Rab14	Q91V41	Q91V41;	299	1	2.07044e+07	1.17567e+07	2.17329e+07	12	4	8	196;3447;3470;3476;3523;3569;3589;	196;3523;3601;3614;	196;3601;3614;3719;3792;	196;3447;3470;3476;3523;3569;3589;3601;3614;3719;3792;	7	4	5	11	114	0.381271
168	Fth1	P09528	P09528;	258	1	1.59291e+07	925672	0	5	2	0	204;1161;	204;		204;1161;	2	1	0	2	18	0.0697674
169	Stt3a	P46978	P46978;	839	1	4.69247e+07	2.61697e+06	4.99454e+06	16	2	4	205;510;606;758;915;1578;3347;3560;	510;606;	205;606;915;	205;510;606;758;915;1578;3347;3560;	8	2	3	8	65	0.0774732
170	Lgals1	P16045	P16045;	203	1	4.72424e+06	6.37467e+06	0	1	2	0	206;	206;		206;	1	1	0	1	8	0.0394089
171	Ofd1	Q80Z25	Q80Z25;	1119	1	4.54854e+07	1.14846e+07	3.60275e+07	12	14	20	207;1191;1290;1530;1604;1652;1728;1852;2284;	207;1191;1530;1604;2702;2745;2754;	207;1530;1604;2284;2754;3016;3029;3033;3047;3051;3089;3143;3146;	207;1191;1290;1530;1604;1652;1728;1852;2284;2702;2745;2754;3016;3029;3033;3047;3051;3089;3143;3146;	9	7	13	20	212	0.189455
172	Psmd8	Q9CX56	Q9CX56;	457	1	3.7043e+07	0	0	1	0	0	209;			209;	1	0	0	1	7	0.0153173
173	Hexa	P29416	P29416;	617	1	1.03963e+08	2.41412e+07	2.91394e+07	15	10	10	212;1241;1946;2416;3448;	1241;1946;2416;3634;3699;	1241;1946;2416;3699;3758;	212;1241;1946;2416;3448;3634;3699;3758;	5	5	5	8	90	0.145867
174	Rpl12	P35979	P35979;	247	1	5.69966e+06	8.10901e+06	8.60089e+06	2	6	3	215;	215;2794;	215;2794;	215;2794;	1	2	2	2	25	0.101215
175	Cmklr1	P97468	P97468;	454	1	1.48814e+07	0	0	4	0	0	217;2496;			217;2496;	2	0	0	2	26	0.0572687
176	Creg1	O88668	O88668;	291	1	3.20471e+07	5.10728e+06	2.69183e+06	9	5	2	218;1215;1984;	1215;1984;	1215;	218;1215;1984;	3	2	1	3	36	0.123711
177	Ctsa	P16675	P16675;	558	1	1.04253e+09	1.68251e+08	1.29265e+08	34	26	17	220;257;330;830;1156;1366;1624;2060;2489;	220;330;830;1156;1366;2060;2489;3681;	220;257;330;1156;1366;2060;	220;257;330;830;1156;1366;1624;2060;2489;3681;	9	8	6	10	98	0.175627
178	Tubal3	Q3UX10	Q3UX10;	531	1	1.39412e+06	0	0	2	0	0	3491;			3491;	1	0	0	1	17	0.0320151
179	Agpat5	Q9D1E8	Q9D1E8;	477	1	2.51981e+07	0	0	3	0	0	223;1151;			223;1151;	2	0	0	2	20	0.0419287
180	Tap2	P36371	P36371;	787	1	1.44746e+09	3.34507e+08	2.01793e+06	38	2	2	226;506;580;740;1355;1676;2031;2459;2485;2506;3263;3332;3420;3504;	580;	226;740;	226;506;580;740;1355;1676;2031;2459;2485;2506;3263;3332;3420;3504;	14	1	2	14	163	0.207116
181	Ndufa13	Q9ERS2	Q9ERS2;	265	1	7.76357e+06	0	0	3	0	0	229;1144;			229;1144;	2	0	0	2	18	0.0679245
182	Copb1	Q9JIF7	Q9JIF7;	1031	1	1.9192e+08	0	0	30	0	0	233;732;812;1162;1219;1261;1264;1638;2038;2099;2100;2343;2374;			233;732;812;1162;1219;1261;1264;1638;2038;2099;2100;2343;2374;	13	0	0	13	165	0.160039
183	Trex1	Q91XB0	Q91XB0;	404	1	3.09517e+06	0	0	2	0	0	235;			235;	1	0	0	1	8	0.019802
184	Pfkp	Q9WUA3	Q9WUA3;	891	1	5.29963e+07	7.10682e+06	6.17023e+06	16	7	7	241;565;1102;1171;1331;1949;2037;2286;	565;1171;1949;2286;	241;1171;1949;3189;	241;565;1102;1171;1331;1949;2037;2286;3189;	8	4	4	9	108	0.121212
185	Hsd17b11	Q9EQ06	Q9EQ06;	393	1	1.71198e+08	1.75908e+07	3.23121e+07	24	7	15	245;256;319;512;820;1795;1812;1961;2195;	245;319;512;1812;2195;2947;	319;512;820;1812;2195;2947;	245;256;319;512;820;1795;1812;1961;2195;2947;	9	6	6	10	127	0.323155
186	Vim	P20152	P20152;	529	1	8.12733e+07	1.12001e+08	9.77916e+07	24	28	30	567;720;791;1131;1218;1628;2372;2730;3333;3436;	567;720;1131;1628;2372;2578;2661;2668;2730;2776;2802;3333;	567;720;1131;1218;1628;2372;2578;2661;2668;2730;2776;2802;3002;3161;3333;3747;	567;720;791;1131;1218;1628;2372;2578;2661;2668;2730;2776;2802;3002;3161;3333;3436;3747;	10	12	16	18	161	0.304348
187	Pfkl	P12382	P12382;	884	1	1.09334e+08	0	0	17	0	0	385;520;867;1442;1884;1940;1947;2312;2498;			385;520;867;1442;1884;1940;1947;2312;2498;	9	0	0	9	113	0.127828
188	Dsp	E9Q557	E9Q557;	2949	1	9.67462e+07	1.5601e+08	2.34548e+08	41	49	53	250;320;337;459;656;873;892;1389;1635;1706;2014;2233;2604;2756;2991;3057;	250;320;656;873;892;1389;1635;2233;2562;2563;2575;2576;2604;2631;2635;2650;2688;2756;2797;2839;2868;3057;	250;320;459;656;873;892;1389;1635;2233;2562;2575;2576;2631;2635;2650;2688;2756;2797;2839;2868;2922;2944;2956;2962;2991;3004;3053;3057;3061;3129;3145;3157;3224;	250;320;337;459;656;873;892;1389;1635;1706;2014;2233;2562;2563;2575;2576;2604;2631;2635;2650;2688;2756;2797;2839;2868;2922;2944;2956;2962;2991;3004;3053;3057;3061;3129;3145;3157;3224;	16	22	33	38	355	0.12038
190	Ppt1	O88531	O88531;	394	1	3.47065e+07	1.12502e+06	1.38861e+06	8	1	1	258;1586;1625;	258;	258;	258;1586;1625;	3	1	1	3	35	0.0888325
191	Sucla2	Q9Z2I9	Q9Z2I9;	583	1	3.27713e+07	1.57939e+07	1.87115e+07	9	12	10	259;420;470;966;2169;2350;	259;470;966;2169;2350;2645;2859;	420;470;2350;2645;2859;	259;420;470;966;2169;2350;2645;2859;	6	7	5	8	90	0.154374
192	Unc93b1	Q8VCW4	Q8VCW4;	683	1	5.79554e+07	0	1.4428e+07	13	0	3	260;1248;1581;1885;3359;		260;1248;1581;	260;1248;1581;1885;3359;	5	0	3	5	57	0.0834553
193	Rps3a	P97351	P97351;	346	1	1.86686e+07	1.1368e+07	5.52562e+06	11	6	6	261;1051;1227;1324;	1051;2603;2632;	261;1051;2632;	261;1051;1227;1324;2603;2632;	4	3	3	6	48	0.138728
194	G6pdx	Q00612	Q00612;	610	1	1.08905e+07	0	0	6	0	0	262;1174;3502;			262;1174;3502;	3	0	0	3	35	0.057377
195	Por	P37040	P37040;	765	1	1.44995e+07	0	0	6	0	0	264;1402;2279;2293;			264;1402;2279;2293;	4	0	0	4	38	0.0496732
196	Slc25a1	Q8JZU2	Q8JZU2;	417	1	1.52739e+08	1.81954e+07	1.94525e+07	26	10	7	267;1087;1123;1173;1626;3253;3303;3304;	1087;1123;1173;3304;3616;	1173;3303;3616;	267;1087;1123;1173;1626;3253;3303;3304;3616;	8	5	3	9	87	0.208633
197	Clptm1	Q8VBZ3	Q8VBZ3;	775	1	1.77609e+07	975422	0	11	1	0	268;474;1427;1824;2161;	474;		268;474;1427;1824;2161;	5	1	0	5	77	0.0993548
198	Fhl3	Q9R059	Q9R059;	382	1	5.58238e+08	2.3442e+08	3.50567e+08	20	20	18	271;409;739;1033;1683;	271;409;739;1033;1683;	271;409;739;1033;1683;	271;409;739;1033;1683;	5	5	5	5	54	0.141361
199	Stom	P54116	P54116;	384	1	1.12639e+08	9.62193e+06	1.16606e+07	27	5	5	273;479;1116;1957;3464;3489;3490;	273;479;1116;	273;479;1116;	273;479;1116;1957;3464;3489;3490;	7	3	3	7	79	0.205729
200	Slc25a24	Q8BMD8	Q8BMD8;	589	1	6.92929e+07	4.56449e+06	1.29707e+06	10	3	1	275;640;649;835;1011;2263;	275;1011;2627;	275;	275;640;649;835;1011;2263;2627;	6	3	1	7	63	0.106961
201	Sec11a	Q9R0P6	Q9R0P6;	287	1	4.81956e+06	0	0	3	0	0	279;622;			279;622;	2	0	0	2	17	0.0592334
202	Prdx1	P35700	P35700;	272	1	2.83622e+08	2.76761e+07	4.78392e+07	19	8	7	357;1068;2249;3477;3495;3496;3588;	357;2249;2852;	357;1068;2852;	357;1068;2249;2852;3477;3495;3496;3588;	7	3	3	8	52	0.191176
204	Prdx4	O08807	O08807;	347	1	2.66477e+06	0	0	1	0	0	3570;			3570;	1	0	0	1	10	0.0288184
205	Cpt1a	P97742	P97742;	880	1	4.03655e+06	0	1.70081e+06	2	0	1	284;2325;		3030;	284;2325;3030;	2	0	1	3	25	0.0284091
206	Ssr1	Q9CY50	Q9CY50;	385	1	9.56779e+07	1.42245e+07	1.24603e+07	9	4	4	288;1029;1787;	288;1787;	288;1787;	288;1029;1787;	3	2	2	3	34	0.0883117
207	Atp5i	Q06185	Q06185;	166	1	1.66246e+07	0	0	5	0	0	290;1347;			290;1347;	2	0	0	2	20	0.120482
208	Fabp5	Q05816	Q05816;	230	1	1.68246e+07	0	0	2	0	0	292;			292;	1	0	0	1	9	0.0391304
209	Rps18	P62270	P62270;	234	1	8.453e+07	1.12322e+07	5.93126e+06	7	3	2	294;335;515;658;1281;	335;515;	515;	294;335;515;658;1281;	5	2	1	5	45	0.192308
210	Slc25a12	Q8BH59	Q8BH59;	790	1	3.47439e+08	7.22842e+06	1.78889e+07	40	5	11	295;451;455;629;630;780;1090;1137;1308;1584;1809;1966;2050;2154;2167;2196;2264;2429;	295;1584;1966;	295;451;455;1584;1966;2429;	295;451;455;629;630;780;1090;1137;1308;1584;1809;1966;2050;2154;2167;2196;2264;2429;	18	3	6	18	242	0.306329
211	Cers6	Q8C172	Q8C172;	461	1	5.0536e+06	0	0	2	0	0	296;			296;	1	0	0	1	7	0.0151844
212	Copa	Q8CIE6	Q8CIE6;	1302	1	1.66812e+08	829324	2.26249e+06	18	1	1	297;981;1109;1300;1517;1592;1693;2238;2290;2370;2487;2518;	1693;	1693;	297;981;1109;1300;1517;1592;1693;2238;2290;2370;2487;2518;	12	1	1	12	146	0.112135
213	Capn1	O35350	O35350;	797	1	1.14985e+08	0	0	19	0	0	310;468;483;806;946;1048;1139;1519;2076;2404;			310;468;483;806;946;1048;1139;1519;2076;2404;	10	0	0	10	109	0.136763
214	Usp9x	P70398	P70398;	2669	1	4.21066e+07	0	0	7	0	0	314;560;1507;2445;3568;			314;560;1507;2445;3568;	5	0	0	5	52	0.019483
215	Eprs	Q8CGC7	Q8CGC7;	1611	1	3.09714e+08	0	1.01667e+06	11	0	1	322;668;1801;2057;2352;2460;2465;3583;		3136;	322;668;1801;2057;2352;2460;2465;3136;3583;	8	0	1	9	119	0.0738672
216	Slc7a11	Q9WTR6	Q9WTR6;	589	1	4.58356e+06	0	0	2	0	0	324;			324;	1	0	0	1	9	0.0152801
217	Psmc5	P62196	P62196;	496	1	2.18333e+07	0	0	1	0	0	331;			331;	1	0	0	1	9	0.0181452
218	Emr1	Q61549	Q61549;	1048	1	1.64048e+08	1.35724e+07	1.49807e+07	22	7	7	332;554;826;2111;2138;2171;2516;	332;826;2846;	332;554;826;2171;	332;554;826;2111;2138;2171;2516;2846;	7	3	4	8	102	0.0973282
219	Idh2	P54071	P54071;	554	1	2.98011e+07	7.32068e+06	0	8	3	0	334;735;1111;1342;1461;	2564;2762;		334;735;1111;1342;1461;2564;2762;	5	2	0	7	71	0.128159
220	Fcgr1	P26151	P26151;	510	1	6.6976e+10	1.21319e+10	1.78382e+10	254	175	183	340;685;688;809;935;1006;1338;1436;1445;1543;1547;1648;1707;1825;1827;1933;2083;2146;2492;3467;	340;685;688;809;935;1006;1338;1436;1445;1547;1648;1707;1825;1827;1933;3467;3638;3650;3655;	340;685;688;809;935;1006;1338;1436;1445;1547;1648;1707;1825;1827;1933;3467;3638;3650;3655;3762;3763;3765;3766;	340;685;688;809;935;1006;1338;1436;1445;1543;1547;1648;1707;1825;1827;1933;2083;2146;2492;3467;3638;3650;3655;3762;3763;3765;3766;	20	19	23	27	141	0.276471
221	Rac2	Q05144	Q05144;	290	1	4.30768e+08	5.96731e+07	5.10523e+07	19	7	9	341;1522;1682;	341;1522;	341;1522;1682;3783;	341;1522;1682;3783;	3	2	4	4	32	0.110345
222	Xpo1	Q6P5F9	Q6P5F9;	1137	1	1.21021e+07	0	0	6	0	0	342;672;1237;1516;			342;672;1237;1516;	4	0	0	4	40	0.0351803
223	Dnase1l2	Q9D1G0	Q9D1G0;	365	1	3.59287e+06	2.01228e+07	0	1	2	0	348;	348;		348;	1	1	0	1	9	0.0246575
224	Surf4	Q64310	Q64310;	350	1	7.62717e+06	0	0	4	0	0	349;787;			349;787;	2	0	0	2	18	0.0514286
225	Rhog	P84096	P84096;	283	1	1.57565e+08	2.15722e+07	2.41771e+07	12	9	6	351;1854;2004;2012;2056;	2012;2056;2680;	351;2004;2056;2680;	351;1854;2004;2012;2056;2680;	5	3	4	6	65	0.229682
226	Rap2c	Q8BU31	Q8BU31;	267	1	1.30869e+07	0	337914	3	0	1	352;		3798;	352;3798;	1	0	1	2	21	0.0786517
227	Slc6a6	O35316	O35316;	730	1	1.73462e+08	6.46612e+07	1.35652e+08	12	17	16	359;514;788;937;1563;	359;514;937;1563;2788;2809;	359;514;788;937;2788;2809;2985;	359;514;788;937;1563;2788;2809;2985;	5	6	7	8	84	0.115068
228	Kctd12	Q6WVG3	Q6WVG3;	426	1	7.22649e+06	0	0	3	0	0	361;1791;			361;1791;	2	0	0	2	24	0.056338
229	Abcc1	O35379	O35379;	1626	1	5.80522e+06	0	0	3	0	0	364;488;			364;488;	2	0	0	2	19	0.0116851
230	Tnfaip2	Q61333	Q61333;	796	1	2.47148e+07	1.18603e+06	3.44346e+06	10	3	3	369;1067;1671;2289;2358;2441;	2699;	1067;2699;	369;1067;1671;2289;2358;2441;2699;	6	1	2	7	75	0.0942211
231	Jak1	P52332	P52332;	1237	1	4.14033e+06	0	0	2	0	0	372;1190;			372;1190;	2	0	0	2	20	0.0161681
232	Hspd1	P63038	P63038;	670	1	8.48333e+06	1.06064e+07	7.17365e+06	6	9	5	377;2162;2276;	377;2276;2547;	377;	377;2162;2276;2547;	3	3	1	4	50	0.0746269
233	Hsp90b1	P08113	P08113;	872	1	1.00018e+08	4.69985e+07	6.78768e+07	21	27	24	379;387;534;588;695;848;969;1204;1569;1600;2105;2306;	588;848;969;1204;1569;1600;2105;2306;2537;2693;2851;	387;534;588;848;1204;1569;2306;2537;2693;2851;	379;387;534;588;695;848;969;1204;1569;1600;2105;2306;2537;2693;2851;	12	11	10	15	157	0.180046
234	Cybb	Q61093	Q61093;	655	1	4.64988e+08	4.82804e+06	7.20206e+06	20	4	3	380;904;2470;2625;3244;3362;3373;3533;	904;2625;	904;2625;	380;904;2470;2625;3244;3362;3373;3533;	8	2	2	8	76	0.116031
235	Kiaa0196	Q8C2E7	Q8C2E7;	1252	1	3.61143e+06	0	0	1	0	0	381;			381;	1	0	0	1	8	0.00638978
236	Naip2	Q9QUK4	Q9QUK4;	1549	1	7.77169e+06	0	0	6	0	0	382;1250;1561;			382;1250;1561;	3	0	0	3	34	0.0219496
237	Slc25a13	Q9QXX4	Q9QXX4;	789	1	1.12548e+07	6.88158e+06	1.15731e+07	3	5	8	1083;1974;	1083;2554;2659;2889;	1083;2554;2889;2960;3103;	1083;1974;2554;2659;2889;2960;3103;	2	4	5	7	81	0.102662
238	Tlr9	Q9EQU3	Q9EQU3;	1108	1	7.28357e+06	0	0	2	0	0	388;425;			388;425;	2	0	0	2	15	0.0135379
239	Gng5	Q80SZ7	Q80SZ7;	189	1	363660	0	0	1	0	0	390;			390;	1	0	0	1	10	0.0529101
240	Tlr2	Q9QUN7	Q9QUN7;	860	1	1.03043e+07	0	552960	4	0	1	394;2310;2328;		2328;	394;2310;2328;	3	0	1	3	25	0.0290698
241	Traf5	P70191	P70191;	648	1	9.53138e+07	1.66001e+06	5.4927e+06	28	2	6	395;469;591;901;1283;1457;2061;2324;2344;2399;3281;	1457;2344;	901;1457;2061;	395;469;591;901;1283;1457;2061;2324;2344;2399;3281;	11	2	3	11	114	0.175926
242	Rab32	Q9CZE3	Q9CZE3;	307	1	4.85166e+07	4.59098e+06	4.38542e+06	13	3	2	396;3360;3389;3390;3443;3444;	396;3360;3389;	3360;3722;	396;3360;3389;3390;3443;3444;3722;	6	3	2	7	52	0.169381
243	Abhd12	Q99LR1	Q99LR1;	487	1	3.74941e+07	2.3073e+07	4.76012e+06	13	4	5	398;495;561;765;1845;2497;	398;495;	561;3172;	398;495;561;765;1845;2497;3172;	6	2	2	7	77	0.158111
244	Rplp0	P14869	P14869;	405	1	3.25048e+07	2.84736e+06	3.89024e+06	10	2	4	401;1059;1256;	1256;	401;2919;	401;1059;1256;2919;	3	1	2	4	39	0.0962963
245	Tmem104	Q3TB48	Q3TB48;	581	1	1.10111e+07	0	5.081e+06	2	0	2	402;		3059;3173;	402;3059;3173;	1	0	2	3	30	0.0516351
246	FAM120A	Q6A0A9	Q6A0A9;	1225	1	1.35099e+08	3.21621e+07	4.87367e+07	24	14	18	404;757;1196;1433;1559;1711;1735;2222;2347;3590;	757;1196;1559;1711;2549;	757;1196;1433;1559;1711;2222;2347;2549;	404;757;1196;1433;1559;1711;1735;2222;2347;2549;3590;	10	5	8	11	121	0.0987755
247	Rps7	P62082	P62082;	273	1	1.99349e+07	1.40667e+06	0	3	2	0	406;1314;	406;		406;1314;	2	1	0	2	20	0.0732601
248	Taok3	Q8BYC6	Q8BYC6;	992	1	2.44549e+06	0	0	1	0	0	407;			407;	1	0	0	1	8	0.00806452
249	Sec61a1	P61620	P61620;	591	1	1.54714e+08	1.03488e+07	8.25297e+07	12	5	11	410;704;882;910;1050;2229;	882;910;1050;2229;	410;704;882;910;1050;2229;2933;	410;704;882;910;1050;2229;2933;	6	4	7	7	65	0.109983
250	Pycr1	Q922W5	Q922W5;	417	1	6.1748e+07	9.02641e+07	1.42329e+08	17	24	29	415;857;1616;1863;1874;1909;1938;	415;857;1616;1874;1938;2785;3011;3679;3686;	415;857;1616;1874;1909;1938;2785;3011;3679;3686;	415;857;1616;1863;1874;1909;1938;2785;3011;3679;3686;	7	9	10	11	132	0.316547
251	Rps25	P62852	P62852;	207	1	8.47528e+07	1.93543e+07	1.45334e+07	9	6	6	416;707;1275;	416;707;2571;	416;707;2571;	416;707;1275;2571;	3	3	3	4	37	0.178744
252	Asah1	Q9WV54	Q9WV54;	467	1	2.52863e+08	1.52828e+07	2.19541e+07	23	8	9	417;492;569;987;1247;1321;1386;1911;1937;2048;	417;492;1247;1386;	492;987;1247;1386;	417;492;569;987;1247;1321;1386;1911;1937;2048;	10	4	4	10	121	0.259101
253	Lmnb1	P14733	P14733;	654	1	8.39505e+06	2.42465e+06	2.82401e+07	4	3	14	1504;1894;	2682;2690;2767;	1504;2682;2690;2939;2970;2993;2996;3052;3085;3163;	1504;1894;2682;2690;2767;2939;2970;2993;2996;3052;3085;3163;	2	3	10	12	132	0.201835
254	Cct3	P80318	P80318;	634	1	4.65414e+07	0	2.86594e+06	10	0	4	426;821;965;1135;1335;2147;2351;		426;2351;	426;821;965;1135;1335;2147;2351;	7	0	2	7	85	0.134069
255	Rps15a	P62245	P62245;	215	1	4.31435e+07	1.40486e+07	6.49199e+06	5	6	2	427;1805;	427;1805;2687;	427;	427;1805;2687;	2	3	1	3	32	0.148837
256	Tfrc	Q62351	Q62351;	849	1	2.85467e+07	3.35896e+06	1.9166e+07	9	4	9	428;466;540;1036;1122;	428;1036;	428;1036;1122;2938;2966;3014;	428;466;540;1036;1122;2938;2966;3014;	5	2	6	8	77	0.0906949
257	Nlrx1	Q3TL44	Q3TL44;	1053	1	1.20909e+07	0	0	4	0	0	429;2349;2415;2439;			429;2349;2415;2439;	4	0	0	4	48	0.045584
258	Rpl17	Q9CPR4	Q9CPR4;	266	1	349008	0	0	1	0	0	430;			430;	1	0	0	1	9	0.0338346
259	Calr	P14211	P14211;	484	1	6.14262e+06	3.06338e+06	1.25034e+06	3	2	1	431;876;	431;	431;	431;876;	2	1	1	2	18	0.0371901
260	Atp5b	P56480	P56480;	626	1	3.98425e+08	3.22391e+07	5.83994e+07	58	16	22	433;1150;1423;1476;1761;2345;2450;2453;2490;2749;3111;3267;3317;3466;3469;3507;3515;3517;3594;	433;1476;2345;2453;2749;3111;3704;	433;1150;1476;2345;2450;2453;2490;2749;3111;3786;	433;1150;1423;1476;1761;2345;2450;2453;2490;2749;3111;3267;3317;3466;3469;3507;3515;3517;3594;3704;3786;	19	7	10	21	231	0.36901
261	Galk1	Q9R0N0	Q9R0N0;	463	1	3.12401e+07	0	0	3	0	0	438;1076;			438;1076;	2	0	0	2	21	0.0453564
262	Pik3r4	Q8VD65	Q8VD65;	1463	1	1.90928e+07	2.38019e+06	6.15986e+06	7	2	4	448;458;1459;1834;	458;2850;	1459;3021;	448;458;1459;1834;2850;3021;	4	2	2	6	62	0.0423787
264	Neu1	O35657	O35657;	477	1	1.88755e+07	0	1.06111e+06	5	0	1	452;3550;		452;	452;3550;	2	0	1	2	18	0.0377358
265	Ap3b1	Q9Z1T1	Q9Z1T1;	1190	1	2.15494e+07	0	0	7	0	0	456;960;1180;2346;			456;960;1180;2346;	4	0	0	4	40	0.0336134
266	Cog4	Q8R1U1	Q8R1U1;	885	1	3.92461e+06	4.49155e+06	0	3	1	0	465;	465;		465;	1	1	0	1	8	0.00903955
267	Atp5d	Q9D3D9	Q9D3D9;	266	1	1.21959e+07	1.27857e+06	0	4	1	0	467;1368;	467;		467;1368;	2	1	0	2	23	0.0864662
268	Copb2	O55029	O55029;	985	1	2.18523e+07	0	2.68836e+07	6	0	3	471;1678;2071;2110;		471;3181;3182;	471;1678;2071;2110;3181;3182;	4	0	3	6	85	0.0862944
269	Ifrd1	P19182	P19182;	551	1	2.96146e+06	0	0	1	0	0	472;			472;	1	0	0	1	9	0.0163339
270	Clta	O08585	O08585;	313	1	2.42119e+07	408324	0	6	1	0	473;737;2337;	473;		473;737;2337;	3	1	0	3	26	0.0830671
271	Q3TYS2	Q3TYS2	Q3TYS2;	276	1	1.0573e+07	0	0	5	0	0	475;950;1072;			475;950;1072;	3	0	0	3	30	0.108696
272	Rps4x	P62702	P62702;	355	1	5.75026e+07	1.12978e+07	1.71894e+07	17	5	7	484;3237;3240;3296;3378;3526;3529;3567;	484;3237;3378;3680;3685;	484;3237;3378;3685;	484;3237;3240;3296;3378;3526;3529;3567;3680;3685;	8	5	4	10	79	0.222535
273	Mpeg1	A1L314	A1L314;	806	1	7.42508e+07	2.22512e+07	3.72769e+07	11	11	13	486;1567;1829;2386;3396;	1567;1829;2386;2545;2589;2819;	486;1567;1829;2589;2819;3078;3742;	486;1567;1829;2386;2545;2589;2819;3078;3396;3742;	5	6	7	10	123	0.152605
274	Nanos1	Q80WY3	Q80WY3;	341	1	1.27129e+06	0	0	1	0	0	489;			489;	1	0	0	1	9	0.026393
275	Dync1h1	Q9JHU4	Q9JHU4;	4738	1	2.97755e+06	0	0	3	0	0	494;2173;			494;2173;	2	0	0	2	33	0.00696496
276	Lgals3bp	Q07797	Q07797;	664	1	1.23877e+07	3.55564e+06	1.31966e+07	4	2	2	497;1950;	497;	497;	497;1950;	2	1	1	2	26	0.0391566
277	Rpn2	Q9DBG6	Q9DBG6;	759	1	8.34021e+07	1.83585e+06	6.08963e+06	14	2	5	499;692;1560;1627;1856;2156;	2156;3653;	692;1627;2156;	499;692;1560;1627;1856;2156;3653;	6	2	3	7	108	0.142292
278	Ctsb	P10605	P10605;	406	1	1.03927e+09	2.35366e+08	3.79658e+08	54	38	33	500;1380;1673;1971;	500;1380;1673;1971;3701;3702;	500;1380;1673;1971;3701;3702;	500;1380;1673;1971;3701;3702;	4	6	6	6	43	0.105911
279	Rpl15	Q9CZM2	Q9CZM2;	286	1	1.02839e+06	0	0	2	0	0	524;			524;	1	0	0	1	9	0.0314685
280	Hk3	Q3TRM8	Q3TRM8;	989	1	3.91499e+07	0	1.87094e+06	8	0	1	527;543;1302;1524;2353;		543;	527;543;1302;1524;2353;	5	0	1	5	57	0.057634
281	Pigt	Q8BXQ2	Q8BXQ2;	670	1	2.53161e+06	0	0	2	0	0	530;			530;	1	0	0	1	9	0.0134328
282	Acot13	Q9CQR4	Q9CQR4;	230	1	4.21849e+07	1.22436e+07	1.16104e+07	3	2	2	531;1477;	531;	531;2982;	531;1477;2982;	2	1	2	3	31	0.134783
283	Isg15	Q64339	Q64339;	247	1	8.79128e+08	1.81834e+07	1.94887e+07	21	4	6	535;2029;2088;2109;2134;2151;	535;2029;	535;2029;	535;2029;2088;2109;2134;2151;	6	2	2	6	70	0.283401
284	Alb	P07724	P07724;	676	1	2.08288e+08	1.23101e+08	1.90067e+08	4	8	7	1554;	1554;	1554;	1554;	1	1	1	1	13	0.0192308
285	Nos3	P70313	P70313;	1292	1	1.39135e+07	0	0	1	0	0	2331;			2331;	1	0	0	1	8	0.00619195
286	Pkm	P52480	P52480;	605	1	0	3.61393e+06	5.27997e+06	0	2	2		2818;	2818;	2818;	0	1	1	1	22	0.0363636
287	Pkm	P52480-2	P52480-2;	611	1	596827	0	0	1	0	0	3549;			3549;	1	0	0	1	8	0.0130933
288	Bzw1	Q9CQC6	Q9CQC6;	530	1	661124	0	0	1	0	0	556;			556;	1	0	0	1	8	0.0150943
290	Mars	Q68FL6	Q68FL6;	994	1	1.91971e+06	0	0	1	0	0	559;			559;	1	0	0	1	8	0.00804829
291	Ctsd	P18242	P18242;	477	1	4.59242e+07	2.03098e+07	2.05866e+07	8	7	8	583;770;938;	583;770;938;	583;770;938;	583;770;938;	3	3	3	3	29	0.0607966
292	Oas1a	P11928	P11928;	457	1	6.23645e+08	2.06663e+07	1.92858e+07	20	8	9	585;1022;1497;1696;1828;1969;2144;	585;1497;1969;2144;	585;1022;1969;2144;	585;1022;1497;1696;1828;1969;2144;	7	4	4	7	97	0.212254
293	Vdac3	Q60931	Q60931;	392	1	3.19253e+07	5.88049e+06	1.66688e+06	12	3	1	587;1134;3511;	587;2890;3511;	587;	587;1134;2890;3511;	3	3	1	4	54	0.137755
295	Ftl1	P29391	P29391;	262	1	2.38757e+08	0	0	10	0	0	595;643;1454;1556;1810;1929;			595;643;1454;1556;1810;1929;	6	0	0	6	75	0.28626
296	Tubb5	P99024	P99024;	521	1	8.97089e+08	7.3742e+07	8.92404e+07	27	18	18	1769;1922;2013;2727;	1769;1922;2013;2727;	1769;1922;2727;	1769;1922;2013;2727;	4	4	3	4	45	0.0863724
297	Tubb4b	P68372	P68372;	525	1	4.6071e+07	2.18253e+06	2.3479e+06	4	2	2	1292;	1292;	1292;	1292;	1	1	1	1	12	0.0228571
298	Tubb4a	Q9D6F9	Q9D6F9;	524	1	2.20992e+07	4.1155e+06	1.30172e+07	2	2	4	1917;	1917;	1917;	1917;	1	1	1	1	17	0.0324427
299	Lyz2	P08905	P08905;	216	1	0	2.94054e+06	0	0	1	0		2799;		2799;	0	1	0	1	15	0.0694444
300	Rps17	P63276	P63276;	217	1	1.96363e+07	5.77791e+06	1.80118e+06	8	4	1	610;828;1023;	610;828;	828;	610;828;1023;	3	2	1	3	20	0.0921659
302	Arl8b	Q9CQW2	Q9CQW2;	283	1	1.79321e+07	4.29556e+06	0	6	2	0	618;2160;3318;	618;		618;2160;3318;	3	1	0	3	41	0.144876
303	Lgals8	Q9JL15	Q9JL15;	384	1	1.38303e+07	0	0	4	0	0	625;939;			625;939;	2	0	0	2	20	0.0520833
304	Mpdu1	Q9R0Q9	Q9R0Q9;	351	1	1.27049e+07	0	3.54719e+06	4	0	1	626;1220;		626;	626;1220;	2	0	1	2	23	0.0655271
305	Slc16a1	P53986	P53986;	581	1	1.79988e+07	0	665753	3	0	1	627;1177;		1177;	627;1177;	2	0	1	2	22	0.0378657
306	H2-Q8	P14430	P14430;	437	1	3.87514e+06	0	0	1	0	0	1766;			1766;	1	0	0	1	15	0.0343249
307	H2-D1	P01899	P01899;	474	1	711581	0	0	1	0	0	2417;			2417;	1	0	0	1	11	0.0232068
308	Gvin1	Q80SU7	Q80SU7;	2523	1	2.16724e+08	9.95353e+06	2.99866e+07	35	8	15	631;634;701;799;929;1027;1049;1187;1206;1223;1305;1462;1506;1860;2292;2354;2359;2379;2431;3306;	929;1187;2354;2855;2900;	634;929;1187;2354;2379;3026;3077;3137;3152;	631;634;701;799;929;1027;1049;1187;1206;1223;1305;1462;1506;1860;2292;2354;2359;2379;2431;2855;2900;3026;3077;3137;3152;3306;	20	5	9	26	268	0.106223
309	Rpl37a	P61514	P61514;	177	1	720779	617795	0	2	1	0	637;	637;		637;	1	1	0	1	9	0.0508475
310	Sik3	Q6P4S6	Q6P4S6;	1403	1	9.24642e+07	2.87467e+06	0	14	1	0	638;1101;2300;2499;3493;3494;	638;		638;1101;2300;2499;3493;3494;	6	1	0	6	62	0.044191
311	Rps14	P62264	P62264;	233	1	2.96785e+07	2.53314e+06	2.70138e+06	3	1	3	639;1460;	639;	639;1460;	639;1460;	2	1	2	2	24	0.103004
312	Aifm2	Q8BUE4	Q8BUE4;	458	1	2.87789e+07	0	1.23169e+06	8	0	2	645;859;1157;1534;2294;		645;	645;859;1157;1534;2294;	5	0	1	5	52	0.113537
313	Phb2	O35129	O35129;	367	1	596970	0	0	2	0	0	647;			647;	1	0	0	1	9	0.0245232
314	Pik3cg	Q9JHG7	Q9JHG7;	1239	1	5.61235e+06	0	0	5	0	0	651;800;2244;			651;800;2244;	3	0	0	3	26	0.0209847
315	Timm50	Q9D880	Q9D880;	473	1	3.40131e+07	889870	4.43477e+06	9	1	4	655;796;1140;2479;2508;	2719;	1140;2719;3160;	655;796;1140;2479;2508;2719;3160;	5	1	3	7	85	0.179704
316	Cdipt	Q8VDP6	Q8VDP6;	325	1	1.19881e+07	2.23937e+06	3.79762e+06	4	2	2	664;1377;	664;	664;	664;1377;	2	1	1	2	23	0.0707692
317	Ergic1	Q9DC16	Q9DC16;	411	1	3.70764e+06	742310	0	1	1	0	665;	665;		665;	1	1	0	1	9	0.0218978
318	Syk	P48025	P48025;	711	1	7.98486e+07	3.32926e+06	1.42493e+06	21	1	1	667;1200;1211;1697;1998;2206;3259;	3259;	1211;	667;1200;1211;1697;1998;2206;3259;	7	1	1	7	102	0.14346
319	Ascc3	E9PZJ8	E9PZJ8;	2306	1	4.79786e+07	0	9.25968e+06	13	0	9	686;708;718;730;846;1054;1452;2393;2444;		1054;2393;2940;3007;3027;3203;	686;708;718;730;846;1054;1452;2393;2444;2940;3007;3027;3203;	9	0	6	13	136	0.0589766
320	Tubb6	Q922F4	Q922F4;	524	1	3.09907e+07	0	0	10	0	0	1075;1181;1668;1918;			1075;1181;1668;1918;	4	0	0	4	53	0.101145
321	Cct6a	P80317	P80317;	620	1	4.25844e+06	0	0	2	0	0	690;			690;	1	0	0	1	10	0.016129
322	Lrrc59	Q922Q8	Q922Q8;	407	1	1.38839e+08	3.62025e+07	4.93829e+07	7	6	9	699;868;1265;1651;	699;868;1265;1651;	699;868;1265;1651;	699;868;1265;1651;	4	4	4	4	45	0.110565
323	Tm9sf3	Q9ET30	Q9ET30;	682	1	1.74146e+07	0	0	7	0	0	700;1249;			700;1249;	2	0	0	2	19	0.0278592
324	Itgal	P24063	P24063;	1236	1	2.15416e+08	0	0	2	0	0	709;2378;			709;2378;	2	0	0	2	22	0.0177994
325	Aimp2	Q8R010	Q8R010;	447	1	1.44896e+06	0	0	2	0	0	714;			714;	1	0	0	1	9	0.0201342
326	Tor4a	Q8BH02	Q8BH02;	493	1	1.05964e+07	0	0	2	0	0	722;			722;	1	0	0	1	11	0.0223124
327	Ssr4	Q62186	Q62186;	271	1	3.27565e+08	1.18013e+08	9.62185e+07	15	12	3	728;1182;1408;1419;2067;	728;1182;1408;1419;2067;	728;1408;1419;	728;1182;1408;1419;2067;	5	5	3	5	63	0.232472
328	Cct5	P80316	P80316;	632	1	5.10654e+06	1.30118e+07	1.45243e+07	1	3	3	734;	734;	734;3709;	734;3709;	1	1	2	2	17	0.0268987
329	Abcd1	P48410	P48410;	836	1	5.68288e+06	0	0	1	0	0	743;			743;	1	0	0	1	10	0.0119617
330	Fcer1g	P20491	P20491;	204	1	7.77207e+07	2.77e+06	2.55151e+06	7	1	2	747;955;1480;	1480;	1480;	747;955;1480;	3	1	1	3	22	0.107843
331	Tmed9	Q99KF1	Q99KF1;	340	1	3.63671e+07	1.21558e+06	0	7	1	0	748;753;1320;	748;		748;753;1320;	3	1	0	3	30	0.0882353
332	P01786	P01786	P01786;	198	1	1.21081e+07	7.12602e+06	5.10785e+06	6	3	1	762;2772;	2772;	2772;	762;2772;	2	1	1	2	25	0.126263
333	U2af2	P26369	P26369;	568	1	3.04412e+06	0	0	2	0	0	763;			763;	1	0	0	1	10	0.0176056
334	Aifm1	Q9Z0X1	Q9Z0X1;	712	1	1.73951e+06	0	0	2	0	0	766;			766;	1	0	0	1	11	0.0154494
335	Tmem14c	Q9CQN6	Q9CQN6;	199	1	6.79667e+06	0	0	1	0	0	768;			768;	1	0	0	1	11	0.0552764
336	Tcp1	P11983	P11983;	645	1	1.62887e+08	4.45933e+06	1.17293e+07	34	5	9	769;874;875;974;1034;1431;1607;2079;2128;2232;2413;2484;3379;	875;1431;	769;874;875;1431;2128;	769;874;875;974;1034;1431;1607;2079;2128;2232;2413;2484;3379;	13	2	5	13	168	0.260465
337	Sfxn1	Q99JR1	Q99JR1;	394	1	1.64609e+08	3.76811e+06	5.88142e+06	12	4	5	778;790;1619;1701;1786;1994;2401;	790;1619;	778;790;1619;	778;790;1619;1701;1786;1994;2401;	7	2	3	7	91	0.230964
338	Mfsd1	Q9DC37	Q9DC37;	579	1	1.62129e+06	0	0	1	0	0	779;			779;	1	0	0	1	11	0.0189983
339	Slc43a2	Q8CGA3	Q8CGA3;	680	1	2.89055e+06	0	405584	3	0	1	783;841;2227;		2227;	783;841;2227;	3	0	1	3	26	0.0382353
340	Anxa2	P07356	P07356;	407	1	2.9329e+07	1.1023e+07	2.01373e+07	6	8	8	785;1639;	785;1639;2710;2892;	785;1639;2892;2921;3045;	785;1639;2710;2892;2921;3045;	2	4	5	6	62	0.152334
341	Uqcrc2	Q9DB77	Q9DB77;	559	1	3.07525e+08	2.19142e+06	1.49271e+07	12	3	6	801;1194;1258;1450;1623;1719;2223;	801;	801;1450;1623;	801;1194;1258;1450;1623;1719;2223;	7	1	3	7	84	0.150268
342	Cct8	P42932	P42932;	637	1	5.34825e+07	1.37222e+06	4.66148e+06	13	1	4	816;861;883;924;1293;1341;2418;	2887;	1293;3024;	816;861;883;924;1293;1341;2418;2887;3024;	7	1	2	9	103	0.161695
343	Bst2	Q8R2Q8	Q8R2Q8;	257	1	1.72415e+06	0	0	1	0	0	819;			819;	1	0	0	1	10	0.0389105
344	P01635	P01635	P01635;	203	1	5.64348e+07	0	4.71698e+06	5	0	2	829;1273;		1273;	829;1273;	2	0	1	2	23	0.1133
345	Ndufa10	Q99LC3	Q99LC3;	491	1	6.41069e+06	0	0	4	0	0	834;1715;			834;1715;	2	0	0	2	25	0.0509165
346	Ctps1	P70698	P70698;	663	1	3.29021e+06	0	0	3	0	0	838;1372;			838;1372;	2	0	0	2	24	0.0361991
347	Acads	Q07417	Q07417;	528	1	4.47718e+06	0	0	2	0	0	839;1634;			839;1634;	2	0	0	2	23	0.0435606
348	Higd1a	Q9JLR9	Q9JLR9;	197	1	1.1735e+07	0	0	4	0	0	844;1958;			844;1958;	2	0	0	2	27	0.137056
349	Rpl18	P35980	P35980;	270	1	6.63834e+06	4.62625e+06	1.06897e+07	2	2	5	851;	2712;	851;2712;3068;3088;	851;2712;3068;3088;	1	1	4	4	47	0.174074
350	Rps5	P97461	P97461;	283	1	1.27814e+07	5.35552e+06	3.58659e+06	4	3	4	852;2375;2975;	852;2975;	2975;	852;2375;2975;	3	2	1	3	20	0.0706714
351	Etfa	Q99LC5	Q99LC5;	448	1	1.68171e+07	0	1.42729e+06	5	0	1	864;1890;2475;		3777;	864;1890;2475;3777;	3	0	1	4	50	0.111607
352	Ldha	P06151	P06151;	419	1	8.85671e+06	3.70035e+06	4.81157e+06	3	3	3	866;2278;	2278;	2278;3018;	866;2278;3018;	2	1	2	3	29	0.0692124
353	Psap	Q61207	Q61207;	622	1	5.28385e+06	3.17838e+07	1.09235e+07	2	4	1	871;	871;2660;	2660;	871;2660;	1	2	1	2	21	0.0337621
354	Soat1	Q61263	Q61263;	624	1	1.51982e+07	0	0	5	0	0	872;1373;1807;			872;1373;1807;	3	0	0	3	35	0.0560897
355	Rheb	Q921J2	Q921J2;	264	1	1.01006e+08	0	0	6	0	0	880;1044;1799;2231;			880;1044;1799;2231;	4	0	0	4	44	0.166667
356	Sec61b	Q9CQS8	Q9CQS8;	199	1	4.11533e+06	0	0	2	0	0	887;			887;	1	0	0	1	10	0.0502513
357	Pon3	Q62087	Q62087;	439	1	4.2282e+06	0	0	4	0	0	890;			890;	1	0	0	1	10	0.022779
358	Tmem33	Q9CR67	Q9CR67;	330	1	1.88463e+08	1.02046e+07	0	12	1	0	894;2388;3282;3301;3537;3548;3557;	2388;		894;2388;3282;3301;3537;3548;3557;	7	1	0	7	55	0.166667
359	B2m	P01887	P01887;	194	1	3.49554e+06	1.3581e+06	0	2	1	0	900;	2674;		900;2674;	1	1	0	2	19	0.0979381
360	Hadha	Q8BMS1	Q8BMS1;	869	1	1.966e+07	1.44112e+06	0	7	1	0	902;1236;1822;	3673;		902;1236;1822;3673;	3	1	0	4	49	0.0563867
361	Fpr1	P33766	P33766;	441	1	5.8256e+07	0	0	6	0	0	903;1091;			903;1091;	2	0	0	2	22	0.0498866
362	Apaf1	O88879	O88879;	1344	1	5.62909e+06	0	0	2	0	0	916;2395;			916;2395;	2	0	0	2	21	0.015625
363	Sod1	P08228	P08228;	238	1	5.45273e+06	2.10417e+06	0	1	1	0	917;	917;		917;	1	1	0	1	12	0.0504202
364	Gaa	P70699	P70699;	1035	1	1.01029e+07	0	0	3	0	0	920;			920;	1	0	0	1	10	0.00966184
365	Tmem165	P52875	P52875;	408	1	4.53265e+07	0	5.66106e+06	8	0	2	936;1905;1987;2174;		936;2174;	936;1905;1987;2174;	4	0	2	4	55	0.134804
366	Prcp	Q7TMR0	Q7TMR0;	578	1	4.62765e+07	1.79388e+06	5.13065e+07	14	1	3	945;993;1740;3258;	3258;	945;1740;	945;993;1740;3258;	4	1	2	4	40	0.0692042
367	Decr1	Q9CQ62	Q9CQ62;	432	1	3.14231e+06	0	0	2	0	0	947;			947;	1	0	0	1	13	0.0300926
368	Hist1h4a	P62806	P62806;	171	1	1.61892e+07	1.4247e+07	9.81566e+06	2	5	6	956;2849;	956;2733;2849;	956;2733;2849;3025;	956;2733;2849;3025;	2	3	4	4	40	0.233918
369	Ddb1	Q3U1J4	Q3U1J4;	1224	1	2.05018e+07	0	0	5	0	0	961;2341;2382;2532;			961;2341;2382;2532;	4	0	0	4	60	0.0490196
370	Ipo9	Q91YE6	Q91YE6;	1107	1	3.45092e+06	0	0	1	0	0	962;			962;	1	0	0	1	11	0.00993677
371	Arcn1	Q5XJY5	Q5XJY5;	590	1	1.09413e+07	0	0	4	0	0	985;1441;2335;			985;1441;2335;	3	0	0	3	32	0.0542373
372	Slc28a2	O88627	O88627;	753	1	2.4946e+07	0	3.51687e+06	3	0	1	986;2265;		2265;	986;2265;	2	0	1	2	17	0.0225764
373	Stat2	Q9WVL2	Q9WVL2;	1031	1	1.99705e+07	0	0	4	0	0	990;1593;1594;			990;1593;1594;	3	0	0	3	35	0.0339476
374	Rpl29	P47915	P47915;	242	1	4.73161e+06	0	0	1	0	0	991;			991;	1	0	0	1	11	0.0454545
375	Dpm1	O70152	O70152;	364	1	3.37039e+07	0	0	14	0	0	994;3419;3465;3497;3512;3520;3566;3581;			994;3419;3465;3497;3512;3520;3566;3581;	8	0	0	8	117	0.321429
376	Pqlc3	Q8C6U2	Q8C6U2;	295	1	3.48797e+06	0	0	1	0	0	1002;			1002;	1	0	0	1	9	0.0305085
377	ptplad1	Q8K2C9	Q8K2C9;	474	1	6.47095e+06	0	0	2	0	0	1010;			1010;	1	0	0	1	10	0.021097
379	Chchd3	Q9CRB9	Q9CRB9;	313	1	1.8818e+07	1.19568e+07	9.98373e+06	7	6	4	1021;2617;3299;	1021;2617;	1021;3299;	1021;2617;3299;	3	2	2	3	28	0.0894569
380	Slc35a1	Q61420	Q61420;	423	1	6.36592e+07	7.90964e+06	2.19408e+07	6	4	5	1025;1479;	1025;1479;	1025;1479;	1025;1479;	2	2	2	2	25	0.0591017
381	Tor1a	Q9ER39	Q9ER39;	400	1	6.46324e+06	0	0	1	0	0	1037;			1037;	1	0	0	1	10	0.025
382	Slc25a10	Q9QZD8	Q9QZD8;	381	1	3.1297e+07	8.57503e+06	1.46849e+07	12	4	4	1039;3269;3320;3405;3519;	1039;3405;3620;	1039;3519;3620;3716;	1039;3269;3320;3405;3519;3620;3716;	5	3	4	7	69	0.181102
383	Naga	Q9QWR8	Q9QWR8;	503	1	7.94642e+07	1.38364e+07	1.47343e+07	8	9	6	1042;1705;1979;2648;	2565;2639;2648;3675;	1042;2648;3675;	1042;1705;1979;2565;2639;2648;3675;	4	4	3	7	74	0.147117
384	Mybbp1a	Q7TPV4	Q7TPV4;	1426	1	9.42509e+06	0	1.97532e+06	5	0	2	1047;1546;1643;		3040;3083;	1047;1546;1643;3040;3083;	3	0	2	5	65	0.045582
385	C1qa	P98086	P98086;	338	1	2.40211e+08	2.53103e+08	3.81028e+08	20	19	19	1069;1664;1675;2402;3231;	1069;1664;1675;2402;3603;	1069;1664;1675;2402;3738;3743;3802;	1069;1664;1675;2402;3231;3603;3738;3743;3802;	5	5	7	9	80	0.236686
386	Rpl13	P47963	P47963;	293	1	3.16535e+06	0	0	1	0	0	1080;			1080;	1	0	0	1	11	0.0375427
387	Rpl22	P67984	P67984;	210	1	1.63397e+07	7.42053e+06	6.9271e+06	2	2	2	1107;	1107;	1107;	1107;	1	1	1	1	13	0.0619048
388	Hsp90aa1	P07901	P07901;	825	1	1.27919e+07	1.85573e+07	2.33266e+07	3	9	10	2427;	2427;2539;2558;2697;2883;	2427;2539;2558;2697;2883;3139;	2427;2539;2558;2697;2883;3139;	1	5	6	6	55	0.0666667
389	Rps20	P60867	P60867;	201	1	5.22198e+07	8.07897e+06	3.68218e+06	5	4	1	1117;1330;	1117;	1117;	1117;1330;	2	1	1	2	23	0.114428
390	Hmox1	P14901	P14901;	363	1	5.78099e+07	0	0	10	0	0	1120;1208;1640;1990;2513;			1120;1208;1640;1990;2513;	5	0	0	5	70	0.192837
392	Q8WUR0	Q8WUR0	Q8WUR0;	214	1	5.11148e+06	0	0	1	0	0	1130;			1130;	1	0	0	1	11	0.0514019
393	Cand1	Q6ZQ38	Q6ZQ38;	1333	1	3.59094e+07	0	1.46518e+07	11	0	10	1138;1288;1371;1379;2258;2311;2481;		2311;3006;3119;3164;3165;3201;3209;3215;	1138;1288;1371;1379;2258;2311;2481;3006;3119;3164;3165;3201;3209;3215;	7	0	8	14	163	0.122281
394	Rpl24	Q8BP67	Q8BP67;	239	1	9.37455e+06	0	0	1	0	0	1147;			1147;	1	0	0	1	13	0.0543933
395	Arf6	P62331	P62331;	256	1	2.07236e+07	1.29172e+07	1.04665e+07	1	3	2	1153;	2676;2683;	1153;3228;	1153;2676;2683;3228;	1	2	2	4	53	0.207031
396	Capg	P24452	P24452;	434	1	6.52388e+06	1.5226e+06	2.2411e+06	3	1	1	1154;1704;	1154;	1704;	1154;1704;	2	1	1	2	26	0.0599078
397	Tlr7	P58681	P58681;	1126	1	1.52294e+07	0	0	7	0	0	1159;1468;2432;			1159;1468;2432;	3	0	0	3	34	0.0301954
398	Pnkd	Q69ZP3-2	Q69ZP3-2;	226	1	1.28212e+06	0	0	1	0	0	1165;			1165;	1	0	0	1	11	0.0486726
399	Lgals3	P16110	P16110;	332	1	4.41186e+07	5.66506e+07	3.49869e+07	13	19	11	1172;1536;1757;2414;	1172;1536;1757;2414;3689;	1172;1536;1757;2414;3689;	1172;1536;1757;2414;3689;	4	5	5	5	59	0.177711
400	Hsd11b1	P50172	P50172;	397	1	2.11799e+06	0	0	1	0	0	1176;			1176;	1	0	0	1	11	0.0277078
402	Hbb-b1	P02088	P02088;	230	1	0	4.30917e+07	3.33277e+07	0	9	8		2588;2724;2805;2814;	2588;2724;2814;	2588;2724;2805;2814;	0	4	3	4	55	0.23913
403	Dynll2	Q9D0M5	Q9D0M5;	180	1	1.03853e+07	4.80054e+06	0	1	1	0	2235;	2235;		2235;	1	1	0	1	7	0.0388889
404	Dynll1	P63168	P63168;	180	1	0	7.34254e+06	0	0	1	0		2542;		2542;	0	1	0	1	7	0.0388889
405	Gla	P51569	P51569;	495	1	8.85678e+06	0	1.13056e+06	1	0	1	1195;		1195;	1195;	1	0	1	1	12	0.0242424
406	Sypl1	O09117-2	O09117-2;	334	1	1.17302e+07	1.4711e+06	1.68699e+06	7	2	1	1201;2527;3250;	1201;	1201;	1201;2527;3250;	3	1	1	3	43	0.128743
407	Impa1	O55023	O55023;	361	1	5.74212e+06	0	0	5	0	0	1203;3361;			1203;3361;	2	0	0	2	22	0.0609418
408	Scamp4	Q9JKV5	Q9JKV5;	336	1	2.24269e+06	0	0	1	0	0	1207;			1207;	1	0	0	1	11	0.0327381
409	P01636	P01636	P01636;	191	1	2.63895e+07	0	0	2	0	0	1229;			1229;	1	0	0	1	13	0.0680628
410	Cln3	Q61124	Q61124;	502	1	9.88146e+06	0	0	7	0	0	1234;1771;			1234;1771;	2	0	0	2	26	0.0517928
411	Rps8	P62242	P62242;	287	1	5.88139e+06	0	0	2	0	0	1257;			1257;	1	0	0	1	11	0.0383275
412	Rab15	Q8K386	Q8K386;	296	1	9.82938e+07	0	0	5	0	0	1267;			1267;	1	0	0	1	11	0.0371622
413	Lpcat3	Q91V01	Q91V01;	580	1	7.10351e+06	0	0	3	0	0	1270;2282;			1270;2282;	2	0	0	2	22	0.037931
414	Crnkl1	P63154	P63154;	776	1	8.06101e+07	0	0	2	0	0	1278;			1278;	1	0	0	1	11	0.0141753
415	P01783	P01783	P01783;	227	1	5.13083e+06	0	0	2	0	0	1284;			1284;	1	0	0	1	11	0.0484581
416	Nop58	Q6DFW4	Q6DFW4;	614	1	1.39724e+06	0	0	2	0	0	1286;			1286;	1	0	0	1	13	0.0211726
417	Tmed5	Q9CXE7	Q9CXE7;	334	1	3.12622e+07	3.16247e+08	1.20837e+06	7	1	1	1289;3314;3425;	3619;	3425;	1289;3314;3425;3619;	3	1	1	4	32	0.0958084
418	P01629	P01629	P01629;	193	1	1.27802e+07	0	0	2	0	0	1296;			1296;	1	0	0	1	13	0.0673575
419	Ctsc	P97821	P97821;	540	1	1.6837e+07	1.77597e+06	1.4132e+06	3	2	1	1297;	1297;	1297;	1297;	1	1	1	1	12	0.0222222
420	Rps15	P62843	P62843;	227	1	1.03966e+06	0	0	1	0	0	1298;			1298;	1	0	0	1	13	0.0572687
421	Gbp5	Q8CFB4	Q8CFB4;	673	1	1.2955e+08	0	0	7	0	0	1306;1367;1397;1981;2302;2396;			1306;1367;1397;1981;2302;2396;	6	0	0	6	60	0.089153
422	Cfl1	P18760	P18760;	231	1	9.45134e+06	2.61275e+07	0	3	5	0	1311;2009;	1311;2551;2691;		1311;2009;2551;2691;	2	3	0	4	47	0.203463
423	Antxr2	Q6DFX2	Q6DFX2;	570	1	1.64928e+07	0	0	2	0	0	1344;			1344;	1	0	0	1	13	0.022807
424	P03976	P03976	P03976;	196	1	1.41532e+07	0	0	2	0	0	1351;			1351;	1	0	0	1	13	0.0663265
425	Fpr2	O88536	O88536;	432	1	9.87882e+06	0	0	3	0	0	1354;			1354;	1	0	0	1	11	0.025463
426	C3	P01027	P01027;	1729	1	1.48295e+07	4.06522e+07	3.69765e+07	3	10	10	1364;2250;2364;	1364;2250;2364;2553;2583;2831;	1364;2250;2364;2831;3076;3183;	1364;2250;2364;2553;2583;2831;3076;3183;	3	6	6	8	76	0.043956
427	Mfsd10	Q9D2V8	Q9D2V8;	573	1	7.53208e+06	0	0	2	0	0	1374;			1374;	1	0	0	1	11	0.0191972
428	Tomm22	Q9CPQ3	Q9CPQ3;	252	1	1.73672e+07	0	0	6	0	0	1375;1649;			1375;1649;	2	0	0	2	23	0.0912698
429	Araf	P04627	P04627;	697	1	5.55684e+06	0	0	1	0	0	1390;			1390;	1	0	0	1	13	0.0186514
430	Acadsb	Q9DBL1	Q9DBL1;	558	1	1.00372e+07	0	9.80175e+06	3	0	3	1393;2148;		1393;3135;	1393;2148;3135;	2	0	2	3	43	0.0770609
431	Tbcd	Q8BYA0	Q8BYA0;	1280	1	1.58481e+06	0	0	2	0	0	1398;			1398;	1	0	0	1	13	0.0101563
432	Esyt2	Q3TZZ7	Q3TZZ7;	927	1	3.24383e+06	5.41e+06	2.26142e+06	2	1	1	1404;	2853;	2853;	1404;2853;	1	1	1	2	22	0.0237325
433	Ripk3	Q9QZL0	Q9QZL0;	598	1	2.23458e+07	0	0	4	0	0	1410;2245;2340;			1410;2245;2340;	3	0	0	3	30	0.0501672
434	Lamp1	P11438	P11438;	507	1	5.35084e+06	7.30998e+06	928385	1	4	1	1440;	2579;2695;	2579;	1440;2579;2695;	1	2	1	3	31	0.061144
435	C1qb	P14106	P14106;	346	1	3.01645e+08	2.42882e+08	5.43008e+08	18	15	17	1448;1743;1772;2898;	1448;1743;1772;2898;	1448;1743;1772;2898;	1448;1743;1772;2898;	4	4	4	4	53	0.153179
436	Itih2	Q61703	Q61703;	1048	1	5.61478e+06	5.50978e+06	1.60589e+07	3	2	5	1449;1681;	1681;	1681;3069;3711;	1449;1681;3069;3711;	2	1	3	4	45	0.0429389
437	Ndufa4	Q62425	Q62425;	176	1	1.93821e+07	1.03395e+07	0	2	2	0	1467;	2607;2881;		1467;2607;2881;	1	2	0	3	30	0.170455
438	Prps1	Q9D7G0	Q9D7G0;	412	1	4.27509e+06	0	0	2	0	0	1469;1880;			1469;1880;	2	0	0	2	30	0.0728155
439	Fdps	Q920E5	Q920E5;	440	1	2.21703e+06	0	0	2	0	0	1472;			1472;	1	0	0	1	13	0.0295455
440	Cox4i1	P19783	P19783;	283	1	5.70221e+06	0	0	2	0	0	1473;			1473;	1	0	0	1	12	0.0424028
441	Fis1	Q9CQ92	Q9CQ92;	239	1	8.37575e+06	0	0	2	0	0	1489;			1489;	1	0	0	1	13	0.0543933
442	Q9JHJ3	Q9JHJ3	Q9JHJ3;	477	1	9.22732e+06	0	0	2	0	0	1496;			1496;	1	0	0	1	13	0.0272537
443	Gm5571	P01639	P01639;	222	1	3.07443e+06	0	0	1	0	0	1510;			1510;	1	0	0	1	14	0.0630631
444	Dnaja1	P63037	P63037;	489	1	5.93073e+07	6.13359e+06	7.95711e+06	12	1	3	1512;2053;3235;3286;3428;3429;	1512;	3428;3429;	1512;2053;3235;3286;3428;3429;	6	1	2	6	60	0.122699
445	Alg2	Q9DBE8	Q9DBE8;	509	1	6.36312e+06	0	0	3	0	0	1537;3562;			1537;3562;	2	0	0	2	22	0.043222
446	Gpr84	Q8CIM5	Q8CIM5;	483	1	6.58525e+06	0	0	5	0	0	1542;2175;2329;			1542;2175;2329;	3	0	0	3	48	0.0993789
447	Chchd6	Q91VN4	Q91VN4;	359	1	3.10709e+06	0	0	2	0	0	1544;			1544;	1	0	0	1	16	0.0445682
448	Stt3b	Q3TDQ1	Q3TDQ1;	957	1	1.85194e+06	0	0	2	0	0	1549;			1549;	1	0	0	1	12	0.0125392
449	Tgm3	Q08189	Q08189;	794	1	7.26941e+06	2.81365e+06	1.42351e+06	3	3	1	1575;	1575;	1575;	1575;	1	1	1	1	13	0.0163728
450	C1qc	Q02105	Q02105;	339	1	4.50984e+08	4.31703e+08	7.29163e+08	16	28	31	1577;2667;2810;2854;	1577;2667;2810;2854;3690;	1577;2667;2810;2854;3723;3734;3787;	1577;2667;2810;2854;3690;3723;3734;3787;	4	5	7	8	75	0.221239
451	Exoc4	O35382	O35382;	1060	1	1.11748e+06	0	0	2	0	0	1579;3484;			1579;3484;	2	0	0	2	29	0.0273585
452	Q3UNZ8	Q3UNZ8	Q3UNZ8;	436	1	1.90134e+06	0	0	2	0	0	1599;			1599;	1	0	0	1	14	0.0321101
453	Pkp1	P97350	P97350;	797	1	1.51435e+06	0	1.10676e+06	2	0	2	1614;		2948;	1614;2948;	1	0	1	2	23	0.0288582
454	Usmg5	Q78IK2	Q78IK2;	168	1	2.55195e+07	3.44813e+06	0	2	2	0	1646;	1646;		1646;	1	1	0	1	15	0.0892857
455	Ndufa8	Q9DCJ5	Q9DCJ5;	291	1	1.53295e+06	0	0	1	0	0	1680;			1680;	1	0	0	1	13	0.0446735
456	Serpinb1a	Q9D154	Q9D154;	471	1	1.10297e+07	0	2.59679e+06	3	0	2	1689;2377;2449;		2984;3039;	1689;2377;2449;2984;3039;	3	0	2	5	56	0.118896
457	Lrrc25	Q8K1T1	Q8K1T1;	397	1	3.79288e+07	0	1.35077e+06	10	0	1	1694;1914;		1694;	1694;1914;	2	0	1	2	31	0.0780856
458	Plac8	Q9JI48	Q9JI48;	202	1	1.03047e+07	0	1.10274e+06	1	0	2	1729;		1729;	1729;	1	0	1	1	15	0.0742574
459	P01637	P01637	P01637;	205	1	0	4.31058e+07	0	0	3	0		2910;		2910;	0	1	0	1	18	0.0878049
460	P01638	P01638	P01638;	203	1	1.53672e+06	4.22189e+07	8.0513e+07	1	4	4	3595;	3595;3652;	3652;	3595;3652;	1	2	1	2	39	0.192118
461	A2mp	Q6GQT1	Q6GQT1;	1553	1	3.20681e+07	1.83377e+07	2.85495e+07	4	3	3	1752;2267;	2267;2760;	2267;2760;	1752;2267;2760;	2	2	2	3	35	0.022537
462	Timm17b	Q9Z0V7	Q9Z0V7;	295	1	1.0272e+07	0	0	1	0	0	1763;			1763;	1	0	0	1	15	0.0508475
463	Rdh13	Q8CEE7	Q8CEE7;	416	1	670561	0	0	1	0	0	1780;			1780;	1	0	0	1	17	0.0408654
464	Ptprm	P28828	P28828;	1555	1	679662	0	0	1	0	0	1808;			1808;	1	0	0	1	15	0.0096463
465	Gnai2	P08752	P08752;	468	1	2.27651e+06	0	0	2	0	0	1839;			1839;	1	0	0	1	15	0.0320513
466	Vps35	Q9EQH3	Q9EQH3;	900	1	2.61771e+06	0	879238	1	0	2	1840;		3050;	1840;3050;	1	0	1	2	26	0.0288889
467	Rab18	P35293	P35293;	290	1	3.00163e+07	0	0	10	0	0	1847;3302;3328;3386;			1847;3302;3328;3386;	4	0	0	4	45	0.155172
468	Cers2	Q924Z4	Q924Z4;	457	1	2.68706e+06	0	0	2	0	0	1851;			1851;	1	0	0	1	16	0.0350109
469	Rplp2	P99027	P99027;	203	1	1.18387e+07	0	0	6	0	0	1859;2493;2529;			1859;2493;2529;	3	0	0	3	68	0.334975
470	Flna	Q8BTM8	Q8BTM8;	2712	1	9.25868e+06	987120	9.93544e+06	3	2	6	1896;2225;	2225;	1896;2225;3082;3193;3204;	1896;2225;3082;3193;3204;	2	1	5	5	72	0.0265487
471	Pdhb	Q9D051	Q9D051;	478	1	184247	0	0	1	0	0	1906;			1906;	1	0	0	1	16	0.0334728
472	Calm1	P62204	P62204;	216	1	2.0108e+07	3.34573e+06	7.17815e+06	6	2	4	1907;2246;2480;	2246;	2246;3095;	1907;2246;2480;3095;	3	1	2	4	53	0.24537
473	P18528	P18528	P18528;	175	1	1.03335e+07	0	0	2	0	0	1916;			1916;	1	0	0	1	19	0.108571
474	Slc30a7	Q9JKN1	Q9JKN1;	455	1	3.02548e+06	1.18522e+06	0	2	1	0	1923;	2651;		1923;2651;	1	1	0	2	26	0.0571429
475	Mogs	Q80UM7	Q80UM7;	926	1	4.11135e+06	0	0	2	0	0	1924;			1924;	1	0	0	1	18	0.0194384
476	Ap3d1	O54774	O54774;	1285	1	4.52907e+06	0	0	2	0	0	1986;3407;			1986;3407;	2	0	0	2	29	0.0225681
477	Dynlt1	P51807	P51807;	203	1	3.53321e+06	0	0	2	0	0	2041;			2041;	1	0	0	1	18	0.08867
478	Cln8	Q9QUK3	Q9QUK3;	356	1	4.80597e+06	0	0	1	0	0	2069;			2069;	1	0	0	1	18	0.0505618
479	Mtco2	P00405	P00405;	314	1	3.47784e+07	3.7486e+06	3.02793e+06	8	1	2	2082;3232;3363;3498;	3363;	2082;3232;	2082;3232;3363;3498;	4	1	2	4	53	0.16879
480	Slc11a1	P41251	P41251;	658	1	1.77786e+06	0	0	2	0	0	2221;			2221;	1	0	0	1	7	0.0106383
481	Snap47	Q8R570	Q8R570;	506	1	1.1384e+06	0	0	1	0	0	2226;			2226;	1	0	0	1	7	0.013834
482	Cox5a	P12787	P12787;	250	1	3.46479e+06	0	0	1	0	0	2228;			2228;	1	0	0	1	7	0.028
483	Hcrtr1	P58307	P58307;	496	1	2.22779e+06	0	0	1	0	0	2234;			2234;	1	0	0	1	7	0.0141129
484	Kiaa1033	Q3UMB9	Q3UMB9;	1256	1	1.06548e+06	0	0	1	0	0	2239;			2239;	1	0	0	1	7	0.00557325
485	Ckap4	Q8BMK4	Q8BMK4;	666	1	583888	0	664190	1	0	2	2241;		2241;	2241;	1	0	1	1	7	0.0105105
486	Col25a1	Q99MQ5	Q99MQ5;	753	1	961384	0	0	1	0	0	2242;			2242;	1	0	0	1	7	0.00929615
487	Gsdmdc1	Q9D8T2	Q9D8T2;	558	1	3.89634e+06	0	0	1	0	0	2283;			2283;	1	0	0	1	9	0.016129
488	Mast2	Q60592	Q60592;	1848	1	0	0	0	1	0	0				2287;	0	0	0	1	9	0.00487013
489	Lpgat1	Q91YX5	Q91YX5;	480	1	5.84239e+06	0	3.14895e+06	2	0	1	2304;		2304;	2304;	1	0	1	1	9	0.01875
490	Lilrb3	P97484	P97484;	959	1	795498	0	0	1	0	0	2309;			2309;	1	0	0	1	9	0.00938478
491	Mug1	P28665	P28665;	1548	1	1.88561e+07	1.5143e+07	3.20981e+07	1	2	2	2314;	2314;	2314;	2314;	1	1	1	1	8	0.00516796
492	Spata7	Q80VP2	Q80VP2;	685	1	4.40161e+07	0	0	1	0	0	2319;			2319;	1	0	0	1	9	0.0131387
493	Srprb	P47758	P47758;	376	1	6.05883e+06	0	0	7	0	0	2320;3452;3492;			2320;3452;3492;	3	0	0	3	39	0.103723
494	Napsa	O09043	O09043;	485	1	7.57709e+06	0	5.71449e+06	1	0	1	2323;		2323;	2323;	1	0	1	1	9	0.0185567
495	Tmem120a	Q8C1E7	Q8C1E7;	430	1	4.27402e+06	0	0	1	0	0	2330;			2330;	1	0	0	1	9	0.0209302
496	C5ar1	P30993	P30993;	445	1	8.69096e+06	2.27133e+06	4.72075e+06	3	1	2	2332;	2332;	2332;	2332;	1	1	1	1	10	0.0224719
497	Yipf5	Q9EQQ2	Q9EQQ2;	328	1	6.03718e+06	0	0	1	0	0	2333;			2333;	1	0	0	1	9	0.027439
498	Cpd	O89001	O89001;	1450	1	1.64569e+06	0	0	1	0	0	2334;			2334;	1	0	0	1	10	0.00689655
499	Rpl27a	P14115	P14115;	233	1	2.05127e+07	5.51146e+06	4.86933e+06	1	2	1	2360;	2360;	2360;	2360;	1	1	1	1	11	0.0472103
500	Farsa	Q8C0C7	Q8C0C7;	605	1	1.41145e+07	1.35596e+06	3.17249e+06	4	2	3	2376;3249;3255;	3249;	3249;3255;	2376;3249;3255;	3	1	2	3	23	0.0380165
501	Impa2	Q91UZ5	Q91UZ5;	374	1	4.70558e+06	0	0	1	0	0	2381;			2381;	1	0	0	1	12	0.0320856
502	Tlr3	Q99MB1	Q99MB1;	981	1	1.24194e+07	0	0	2	0	0	2385;2435;			2385;2435;	2	0	0	2	23	0.0234455
503	Nccrp1	G3X9C2	G3X9C2;	346	1	1.11258e+06	0	0	1	0	0	2391;			2391;	1	0	0	1	11	0.0317919
504	Paics	Q9DCL9	Q9DCL9;	510	1	1.58484e+06	0	0	1	0	0	2398;			2398;	1	0	0	1	11	0.0215686
505	Sub1	P11031	P11031;	242	1	669937	0	658122	1	0	2	2403;		2403;	2403;	1	0	1	1	11	0.0454545
506	Anxa1	P10107	P10107;	414	1	2.68014e+06	1.3807e+06	1.04934e+07	1	1	8	2406;	2888;	2406;2888;2968;3221;	2406;2888;2968;3221;	1	1	4	4	46	0.111111
507	Rsad2	Q8CBB9	Q8CBB9;	477	1	6.82543e+06	3.4728e+06	2.26753e+07	1	1	4	2408;	2832;	2408;2927;3170;3200;	2408;2832;2927;3170;3200;	1	1	4	5	50	0.104822
508	Exo5	Q9CXP9	Q9CXP9;	442	1	2.58365e+06	0	0	1	0	0	2412;			2412;	1	0	0	1	10	0.0226244
509	Rap2b	P61226	P61226;	267	1	1.73577e+06	0	0	1	0	0	2426;			2426;	1	0	0	1	12	0.0449438
510	Derl1	Q99J56	Q99J56;	317	1	1.2278e+07	0	0	1	0	0	2436;			2436;	1	0	0	1	11	0.0347003
511	Mat2a	Q3THS6	Q3THS6;	497	1	1.02968e+06	2.32498e+06	0	1	2	0	2451;	2451;		2451;	1	1	0	1	15	0.0301811
512	Fbxl4	Q8BH70	Q8BH70;	705	1	2.15865e+07	0	0	1	0	0	2458;			2458;	1	0	0	1	11	0.0156028
513	Mtco1	P00397	P00397;	601	1	2.46062e+06	0	0	1	0	0	2463;			2463;	1	0	0	1	14	0.0232945
514	Rpl35	Q6ZWV7	Q6ZWV7;	205	1	2.76488e+06	0	0	1	0	0	2464;			2464;	1	0	0	1	13	0.0634146
515	Nampt	Q99KQ4	Q99KQ4;	587	1	9.39148e+06	0	0	5	0	0	2478;3313;3514;			2478;3313;3514;	3	0	0	3	44	0.0749574
516	Dnajb11	Q99KV1	Q99KV1;	452	1	4.47808e+06	0	0	1	0	0	2483;			2483;	1	0	0	1	16	0.0353982
517	Dhx8	A2A4P0	A2A4P0;	1331	1	2.6809e+07	9.87586e+06	0	4	1	0	2486;	2486;		2486;	1	1	0	1	16	0.012021
518	Dock2	Q8C3J5	Q8C3J5;	1920	1	1.5326e+06	0	1.5575e+06	1	0	3	2523;		2980;2988;	2523;2980;2988;	1	0	2	3	38	0.0197917
519	Pgk1	P09411	P09411;	498	1	0	5.88218e+06	4.74653e+06	0	4	5		2541;2792;2908;	2541;2942;3749;	2541;2792;2908;2942;3749;	0	3	3	5	64	0.128514
520	Tceb2	P62869	P62869;	222	1	0	1.92186e+06	1.51367e+06	0	2	2		2543;	2543;	2543;	0	1	1	1	7	0.0315315
521	Treh	Q9JLT2	Q9JLT2;	641	1	0	3.4986e+06	4.78156e+06	0	2	2		2548;	2548;	2548;	0	1	1	1	7	0.0109204
522	Cd36	Q08857	Q08857;	551	1	0	3.24874e+07	1.45163e+07	0	5	3		2550;2595;	2550;3066;	2550;2595;3066;	0	2	2	3	27	0.0490018
523	Wdr1	O88342	O88342;	692	1	0	1.83934e+06	0	0	1	0		2552;		2552;	0	1	0	1	8	0.0115607
525	Rpl18a	P62717	P62717;	261	1	0	1.25254e+06	1.1972e+06	0	3	3		2559;	2559;	2559;	0	1	1	1	8	0.0306513
526	Hist1h1e	P43274	P43274;	290	1	0	1.11129e+07	1.67073e+06	0	4	2		2771;	2771;	2771;	0	1	1	1	16	0.0551724
527	P4hb	P09103	P09103;	593	1	424404	1.22359e+07	2.40526e+07	1	10	18	2614;	2574;2614;2615;2986;3598;3691;	2614;2615;2986;2999;3046;3063;3081;3101;3107;	2574;2614;2615;2986;2999;3046;3063;3081;3101;3107;3598;3691;	1	6	9	12	126	0.212479
528	Tkt	P40142	P40142;	690	1	0	9.89155e+06	1.04085e+07	0	8	7		2577;2755;2817;2911;	2577;2817;2952;	2577;2755;2817;2911;2952;	0	4	3	5	70	0.101449
529	Adrbk1	Q99MK8	Q99MK8;	781	1	0	5.70473e+06	5.85555e+06	0	2	1		2582;	2582;	2582;	0	1	1	1	7	0.00896287
530	Rpl30	P62889	P62889;	197	1	0	2.30518e+06	3.95876e+06	0	2	1		2587;	2587;	2587;	0	1	1	1	8	0.0406091
531	S100a6	P14069	P14069;	163	1	0	3.71966e+06	0	0	1	0		2591;		2591;	0	1	0	1	8	0.0490798
532	Ahsa1	Q8BK64	Q8BK64;	451	1	0	1.96542e+06	0	0	1	0		2593;		2593;	0	1	0	1	7	0.0155211
533	R3hcc1l	Q8BJM3	Q8BJM3;	880	1	0	1.31959e+06	0	0	1	0		2597;		2597;	0	1	0	1	9	0.0102273
534	Cotl1	Q9CQI6	Q9CQI6;	222	1	0	5.44463e+06	0	0	1	0		2600;		2600;	0	1	0	1	8	0.036036
535	Cndp2	Q9D1A2	Q9D1A2;	567	1	2.37558e+08	1.62863e+06	9.53858e+06	4	3	3	2602;3343;3587;	2602;	2602;3049;3343;	2602;3049;3343;3587;	3	1	3	4	41	0.0723104
536	Rras	P10833	P10833;	299	1	5.85249e+06	1.86433e+06	9.4759e+06	4	3	4	3270;3530;3592;	2605;3643;	2605;3270;3800;	2605;3270;3530;3592;3643;3800;	3	2	3	6	69	0.230769
537	Telo2	Q9DC40	Q9DC40;	945	1	0	2.72075e+06	0	0	1	0		2611;		2611;	0	1	0	1	8	0.00846561
538	Ran	P62827	P62827;	301	1	9.57985e+06	1.55663e+07	2.36779e+07	3	10	6	2612;3399;	2612;2642;2706;3644;	2612;2642;2706;3644;	2612;2642;2706;3399;3644;	2	4	4	5	54	0.179402
539	Nucb1	Q02819	Q02819;	531	1	0	629316	0	0	2	0		2613;		2613;	0	1	0	1	8	0.0150659
540	Znf239	P24399	P24399;	283	1	0	1.19528e+06	0	0	1	0		2628;		2628;	0	1	0	1	9	0.0318021
541	Lcp1	Q61233	Q61233;	692	1	0	1.31618e+06	1.79884e+06	0	3	1		2640;	2640;	2640;	0	1	1	1	9	0.0130058
542	Lpl	P11152	P11152;	547	1	0	2.39515e+07	0	0	8	0		2657;2764;2811;2816;		2657;2764;2811;2816;	0	4	0	4	59	0.107861
543	H1f0	P10922	P10922;	261	1	0	2.6729e+06	0	0	2	0		2662;		2662;	0	1	0	1	10	0.0383142
544	Ndufs1	Q91VD9	Q91VD9;	846	1	0	418356	3.9176e+06	0	1	3		2664;	3079;3099;3149;	2664;3079;3099;3149;	0	1	3	4	48	0.0567376
545	Rab35	Q6PHN9	Q6PHN9;	285	1	0	2.12276e+07	1.7474e+07	0	3	2		2665;	2665;	2665;	0	1	1	1	11	0.0385965
546	Ccdc130	Q9D516	Q9D516;	486	1	0	1.67247e+06	0	0	1	0		2669;		2669;	0	1	0	1	10	0.0205761
547	Arpc5l	Q9D898	Q9D898;	268	1	0	1.0383e+06	0	0	2	0		2686;		2686;	0	1	0	1	12	0.0447761
548	Tgm1	Q9JLF6	Q9JLF6;	916	1	0	830923	4.87063e+06	0	2	4		2701;	2701;2941;3191;	2701;2941;3191;	0	1	3	3	32	0.0349345
549	F2	P19221	P19221;	683	1	0	997536	0	0	2	0		2703;		2703;	0	1	0	1	9	0.0131772
550	Iqgap1	Q9JKF1	Q9JKF1;	1757	1	0	4.59511e+06	1.5933e+07	0	4	12		2716;2871;2896;	2716;2916;2936;2961;2969;3048;3153;3222;	2716;2871;2896;2916;2936;2961;2969;3048;3153;3222;	0	3	8	10	98	0.0557769
551	Anpep	P97449	P97449;	1039	1	0	1.02485e+06	6.07119e+06	0	2	4		2718;	2718;3188;3220;3226;	2718;3188;3220;3226;	0	1	4	4	60	0.0577478
552	Hsdl1	Q8BTX9	Q8BTX9;	440	1	0	891688	0	0	1	0		2720;		2720;	0	1	0	1	13	0.0295455
553	Pdia6	Q922R8	Q922R8;	528	1	0	608645	0	0	2	0		2747;		2747;	0	1	0	1	14	0.0265152
554	Pfn1	P62962	P62962;	207	1	0	1.81594e+06	0	0	2	0		2765;		2765;	0	1	0	1	14	0.0676329
555	Ctss	O70370	O70370;	407	1	9.33303e+06	8.38593e+06	3.72829e+06	2	5	1	2768;	2768;3639;	3639;	2768;3639;	1	2	1	2	27	0.0663391
556	Vat1	Q62465	Q62465;	509	1	1.81031e+07	5.1603e+06	9.1037e+06	5	5	5	2895;3214;3338;	2769;2895;3338;	2895;3214;3229;3338;	2769;2895;3214;3229;3338;	3	3	4	5	80	0.157171
557	Trap1	Q9CQN1	Q9CQN1;	804	1	0	1.14711e+07	1.95005e+07	0	2	3		2770;	2770;	2770;	0	1	1	1	14	0.0174129
558	Hspe1	Q64433	Q64433;	199	1	0	6.12957e+06	0	0	4	0		2774;2836;2863;		2774;2836;2863;	0	3	0	3	29	0.145729
559	Vcp	Q01853	Q01853;	902	1	0	1.03243e+06	8.51699e+06	0	2	5		2780;	2780;2923;3003;3017;	2780;2923;3003;3017;	0	1	4	4	43	0.0476718
560	Eef1g	Q9D8N0	Q9D8N0;	519	1	6.90368e+07	2.48729e+06	3.79761e+06	4	2	5	3071;3251;3545;	2784;3071;	2784;3071;3212;	2784;3071;3212;3251;3545;	3	2	3	5	55	0.105973
562	Mgst3	Q9CPU4	Q9CPU4;	249	1	0	1.63212e+06	0	0	1	0		2787;		2787;	0	1	0	1	14	0.0562249
563	S100a9	P31725	P31725;	187	1	0	2.29455e+07	0	0	2	0		2796;		2796;	0	1	0	1	14	0.0748663
565	Uggt1	Q6P5E4	Q6P5E4;	1655	1	0	343005	5.54464e+06	0	1	6		2801;	2801;2926;2931;3120;3141;	2801;2926;2931;3120;3141;	0	1	5	5	45	0.0271903
566	Rpsa	P14206	P14206;	375	1	0	3.05447e+06	5.81606e+06	0	2	4		2803;	2803;3169;	2803;3169;	0	1	2	2	30	0.08
567	Tfap2d	Q91ZK0	Q91ZK0;	541	1	0	4.27747e+06	4.08097e+06	0	1	1		2830;	2830;	2830;	0	1	1	1	7	0.012939
569	Mdh1	P14152	P14152;	423	1	0	1.61699e+06	6.6716e+06	0	1	4		2837;	2837;3038;	2837;3038;	0	1	2	2	19	0.0449173
570	Ehd4	Q9EQP2	Q9EQP2;	627	1	0	966021	0	0	1	0		2841;		2841;	0	1	0	1	8	0.0127592
571	Pa2g4	P50580	P50580;	488	1	0	914292	0	0	1	0		2848;		2848;	0	1	0	1	8	0.0163934
572	Itih3	Q61704	Q61704;	991	1	0	1.08412e+06	1.20593e+06	0	1	1		2858;	3162;	2858;3162;	0	1	1	2	19	0.0191726
573	Rab7a	P51150	P51150;	291	1	7.09771e+06	2.20637e+06	1.52549e+06	4	1	2	2860;3394;	2860;	2860;	2860;3394;	2	1	1	2	22	0.0756014
574	Fkbp4	P30416	P30416;	557	1	0	823543	0	0	1	0		2861;		2861;	0	1	0	1	9	0.016158
575	Ahcy	P50247	P50247;	510	1	0	1.45373e+06	3.95647e+06	0	1	3		2873;	2873;3054;3132;	2873;3054;3132;	0	1	3	3	32	0.0627451
576	Cstb	Q62426	Q62426;	164	1	0	586359	0	0	1	0		2874;		2874;	0	1	0	1	9	0.054878
577	Pdia3	P27773	P27773;	593	1	0	1.71965e+06	4.32061e+06	0	1	3		2877;	2877;3785;	2877;3785;	0	1	2	2	21	0.0354132
578	Gnb2l1	P68040	P68040;	431	1	0	819141	1.52042e+06	0	1	2		2878;	2878;	2878;	0	1	1	1	10	0.0232019
579	Tpi1	P17751	P17751;	380	1	0	5.05589e+06	6.80788e+06	0	3	3		2901;3688;3693;	2901;3127;	2901;3127;3688;3693;	0	3	2	4	47	0.123684
580	Usp42	B2RQC2	B2RQC2;	1422	1	0	0	1.33672e+06	0	0	1			2915;	2915;	0	0	1	1	7	0.00492264
581	Aldh9a1	Q9JLJ2	Q9JLJ2;	597	1	0	0	428155	0	0	1			2932;	2932;	0	0	1	1	8	0.0134003
582	Sdha	Q8K2B3	Q8K2B3;	792	1	0	0	5.52776e+06	0	0	3			2935;3015;	2935;3015;	0	0	2	2	18	0.0227273
583	Vwa5a	Q99KC8	Q99KC8;	903	1	0	0	1.34496e+06	0	0	1			2951;	2951;	0	0	1	1	8	0.00885936
584	Uqcrq	Q9CQ69	Q9CQ69;	172	1	0	0	1.61601e+06	0	0	1			2959;	2959;	0	0	1	1	8	0.0465116
585	Itgax	Q9QXH4	Q9QXH4;	1242	1	0	0	5.13623e+06	0	0	6			2963;3013;3092;	2963;3013;3092;	0	0	3	3	33	0.02657
586	Exosc3	Q7TQK4	Q7TQK4;	364	1	0	923715	6.80576e+06	0	1	1		2967;	2967;	2967;	0	1	1	1	8	0.021978
587	A2m	Q61838	Q61838;	1570	1	0	0	3.03497e+06	0	0	2			2977;	2977;	0	0	1	1	9	0.00573248
588	Mdh2	P08249	P08249;	429	1	0	0	3.90417e+06	0	0	3			2981;3199;	2981;3199;	0	0	2	2	25	0.0582751
589	Krt12	Q64291	Q64291;	576	1	0	0	4.92213e+06	0	0	2			2987;	2987;	0	0	1	1	8	0.0138889
590	Atp5j2	P56135	P56135;	183	1	0	0	6.03537e+06	0	0	3			2995;3171;	2995;3171;	0	0	2	2	21	0.114754
592	Fermt3	Q8K1B8	Q8K1B8;	748	1	0	0	674673	0	0	1			3020;	3020;	0	0	1	1	9	0.0120321
593	Arhgap21	Q6DFV3	Q6DFV3;	2037	1	0	0	1.30784e+06	0	0	1			3022;	3022;	0	0	1	1	9	0.00441826
594	Psmb4	P99026	P99026;	351	1	0	918924	1.27076e+06	0	2	3		3023;	3023;	3023;	0	1	1	1	10	0.02849
595	Psmd2	Q8VDM4	Q8VDM4;	1012	1	0	0	638529	0	0	1			3035;	3035;	0	0	1	1	12	0.0118577
596	Itgb2	P11835	P11835;	843	1	0	0	1.43234e+06	0	0	1			3037;	3037;	0	0	1	1	10	0.0118624
597	Apoa1	Q00623	Q00623;	340	1	0	0	3.90248e+06	0	0	2			3055;	3055;	0	0	1	1	10	0.0294118
598	Mif	P34884	P34884;	207	1	0	0	3.22225e+06	0	0	2			3062;	3062;	0	0	1	1	11	0.0531401
599	Vnn1	Q9Z0K8	Q9Z0K8;	581	1	0	0	7.02876e+06	0	0	2			3075;	3075;	0	0	1	1	13	0.0223752
600	Tgfbi	P82198	P82198;	793	1	0	0	1.54191e+06	0	0	2			3080;	3080;	0	0	1	1	13	0.0163934
601	Med13l	Q6JPI3	Q6JPI3;	2325	1	0	0	3.09786e+08	0	0	1			3105;	3105;	0	0	1	1	16	0.00688172
602	Akr1b1	P45376	P45376;	390	1	0	0	2.57678e+06	0	0	2			3118;3133;	3118;3133;	0	0	2	2	15	0.0384615
603	Taldo1	Q93092	Q93092;	409	1	0	0	1.49528e+06	0	0	1			3121;	3121;	0	0	1	1	8	0.0195599
604	Jmjd1c	Q69ZK6	Q69ZK6;	2473	1	0	0	1.39877e+06	0	0	1			3122;	3122;	0	0	1	1	7	0.00283057
605	Gusb	P12265	P12265;	722	1	0	0	752025	0	0	1			3123;	3123;	0	0	1	1	7	0.00969529
606	Trpv2	Q9WTR1	Q9WTR1;	878	1	0	0	930056	0	0	1			3124;	3124;	0	0	1	1	7	0.00797267
607	Rpl7	P14148	P14148;	349	1	0	0	812259	0	0	1			3125;	3125;	0	0	1	1	7	0.0200573
608	Capza2	P47754	P47754;	384	1	0	0	1.99441e+06	0	0	1			3130;	3130;	0	0	1	1	8	0.0208333
609	Cct7	P80313	P80313;	631	1	0	0	714648	0	0	2			3138;	3138;	0	0	1	1	9	0.0142631
610	Arpc4	P59999	P59999;	269	1	0	0	1.72223e+06	0	0	1			3140;	3140;	0	0	1	1	8	0.0297398
611	Akr1a1	Q9JII6	Q9JII6;	415	1	0	0	7.64563e+06	0	0	3			3151;3177;3210;	3151;3177;3210;	0	0	3	3	37	0.0891566
612	Kiaa0226l	Q3TD16	Q3TD16;	747	1	0	0	1.08853e+07	0	0	1			3154;	3154;	0	0	1	1	8	0.0107095
613	Gars	Q9CZD3	Q9CZD3;	804	1	0	0	466381	0	0	1			3156;	3156;	0	0	1	1	10	0.0124378
614	Tor1aip2	Q8BYU6	Q8BYU6;	594	1	0	0	2.8214e+06	0	0	1			3159;	3159;	0	0	1	1	11	0.0185185
615	Ctsg	P28293	P28293;	328	1	0	0	3.70155e+07	0	0	1			3174;	3174;	0	0	1	1	11	0.0335366
616	Eif2s1	Q6ZWX6	Q6ZWX6;	425	1	0	0	979434	0	0	1			3184;	3184;	0	0	1	1	12	0.0282353
617	Man2b1	O09159	O09159;	1099	1	0	0	1.34239e+06	0	0	1			3196;	3196;	0	0	1	1	13	0.0118289
619	Dctn2	Q99KJ8	Q99KJ8;	478	1	1.07448e+06	0	1.0399e+06	1	0	1	3219;		3219;	3219;	1	0	1	1	16	0.0334728
620	Aldh3b1	Q80VQ0	Q80VQ0;	569	1	4.53777e+07	5.11013e+06	1.69678e+07	13	2	8	3271;3323;3383;3410;3414;3417;3418;3575;	3271;3637;	3383;3410;3418;3730;3744;	3271;3323;3383;3410;3414;3417;3418;3575;3637;3730;3744;	8	2	5	11	113	0.198594
621	Tmed4	Q8R1V4	Q8R1V4;	332	1	1.43294e+07	2.7929e+06	5.2582e+06	6	2	2	3245;3415;	3415;	3415;	3245;3415;	2	1	1	2	19	0.0572289
622	Atp5h	Q9DCX2	Q9DCX2;	256	1	5.95485e+06	1.41384e+06	1.80648e+06	3	1	2	3246;3357;	3246;	3246;	3246;3357;	2	1	1	2	16	0.0625
623	Umps	P13439	P13439;	570	1	7.17683e+06	0	0	8	0	0	3247;3336;3377;3506;			3247;3336;3377;3506;	4	0	0	4	49	0.0859649
624	Rpe	Q8VEE0	Q8VEE0;	312	1	1.19328e+06	0	0	1	0	0	3248;			3248;	1	0	0	1	7	0.0224359
625	Stoml3	Q6PE84	Q6PE84;	369	1	2.62109e+07	0	5.45054e+06	2	0	1	3256;		3256;	3256;	1	0	1	1	7	0.0189702
626	Sod2	P09671	P09671;	318	1	1.24645e+07	0	0	3	0	0	3260;3305;			3260;3305;	2	0	0	2	16	0.0503145
627	Mical2	Q8BML1-2	Q8BML1-2;	1209	1	8.54653e+06	0	0	1	0	0	3261;			3261;	1	0	0	1	7	0.00578991
628	Tecr	Q9CY27	Q9CY27;	399	1	2.53736e+07	5.32595e+06	1.03723e+07	11	4	4	3262;3280;3344;3365;3413;3531;	3344;3413;3623;	3280;3344;3413;	3262;3280;3344;3365;3413;3531;3623;	6	3	3	7	61	0.152882
629	Hexb	P20060	P20060;	624	1	3.37834e+07	0	0	7	0	0	3264;3309;3384;3483;			3264;3309;3384;3483;	4	0	0	4	42	0.0673077
630	Atp5f1	Q9CQQ7	Q9CQQ7;	366	1	3.11578e+07	2.69791e+06	1.90308e+06	5	1	1	3266;3275;3327;3540;3572;	3540;	3793;	3266;3275;3327;3540;3572;3793;	5	1	1	6	53	0.144809
631	Tbxas1	P36423	P36423;	613	1	5.24123e+06	0	0	6	0	0	3268;3337;3458;			3268;3337;3458;	3	0	0	3	31	0.050571
632	Tmx3	Q8BXZ1	Q8BXZ1;	544	1	4.30049e+06	865615	0	2	1	0	3274;	3274;		3274;	1	1	0	1	8	0.0147059
633	Rab43	Q8CG50	Q8CG50;	294	1	1.41547e+07	0	0	7	0	0	3276;3293;3449;3481;3501;			3276;3293;3449;3481;3501;	5	0	0	5	62	0.210884
634	Dhx58	Q99J87	Q99J87;	777	1	2.22693e+06	0	0	2	0	0	3277;3532;			3277;3532;	2	0	0	2	16	0.020592
635	Dars	Q922B2	Q922B2;	592	1	2.89126e+06	0	0	3	0	0	3284;3368;			3284;3368;	2	0	0	2	18	0.0304054
636	Rab29	Q91YQ1	Q91YQ1;	289	1	536688	0	0	1	0	0	3285;			3285;	1	0	0	1	8	0.0276817
637	Tmem55a	Q9CZX7	Q9CZX7;	375	1	806523	0	0	1	0	0	3290;			3290;	1	0	0	1	10	0.0266667
638	Sptlc1	O35704	O35704;	561	1	1.47688e+06	0	0	1	0	0	3291;			3291;	1	0	0	1	8	0.0142602
639	Ugt1a7c	Q6ZQM8	Q6ZQM8;	623	1	5.20418e+07	0	1.78655e+06	18	0	1	3294;3307;3311;3324;3403;3434;3455;3456;3478;		3294;	3294;3307;3311;3324;3403;3434;3455;3456;3478;	9	0	1	9	86	0.138042
640	Glg1	Q61543	Q61543;	1257	1	521172	0	0	1	0	0	3295;			3295;	1	0	0	1	8	0.00636436
641	Q80XI7-2	Q80XI7-2	Q80XI7-2;	621	1	9.11158e+06	0	0	1	0	0	3300;			3300;	1	0	0	1	7	0.0112721
642	Rab21	P35282	P35282;	306	1	6.20634e+06	1.50738e+06	2.21482e+06	3	2	2	3308;3422;	3308;	3308;	3308;3422;	2	1	1	2	25	0.0816993
643	Dync1li1	Q8R1Q8	Q8R1Q8;	631	1	5.32551e+06	0	0	4	0	0	3312;3433;			3312;3433;	2	0	0	2	21	0.0332805
644	Nars	Q8BP47	Q8BP47;	651	1	1.67836e+06	0	0	2	0	0	3321;			3321;	1	0	0	1	8	0.0122888
645	Eci1	P42125	P42125;	387	1	1.48965e+06	0	0	2	0	0	3322;			3322;	1	0	0	1	8	0.0206718
646	Rab27a	Q9ERI2	Q9ERI2;	307	1	4.31505e+06	0	0	2	0	0	3326;			3326;	1	0	0	1	11	0.0358306
647	Galc	P54818	P54818;	760	1	2.22156e+06	0	2.41298e+06	3	0	1	3334;3586;		3757;	3334;3586;3757;	2	0	1	3	43	0.0565789
648	Amer1	Q7TS75	Q7TS75;	1224	1	6.96438e+06	0	0	1	0	0	3339;			3339;	1	0	0	1	8	0.00653595
649	Psmc2	P46471	P46471;	523	1	2.87926e+06	0	0	2	0	0	3352;			3352;	1	0	0	1	12	0.0229446
650	Stard3nl	Q9DCI3	Q9DCI3;	327	1	4.228e+06	0	0	1	0	0	3354;			3354;	1	0	0	1	10	0.030581
651	Trim21	Q62191	Q62191;	562	1	2.09514e+06	0	0	1	0	0	3364;			3364;	1	0	0	1	10	0.0177936
652	Syngr2	O55101	O55101;	296	1	7.86854e+06	0	0	2	0	0	3366;			3366;	1	0	0	1	10	0.0337838
653	Sphk2	Q9JIA7	Q9JIA7;	695	1	755154	0	0	1	0	0	3372;			3372;	1	0	0	1	11	0.0158273
654	Tmed3	Q78IS1	Q78IS1;	326	1	1.19215e+06	0	0	1	0	0	3375;			3375;	1	0	0	1	10	0.0306748
655	Ppp6r1	Q7TSI3	Q7TSI3;	974	1	5.92317e+06	0	0	4	0	0	3380;3521;			3380;3521;	2	0	0	2	33	0.0338809
656	Coq5	Q9CXI0	Q9CXI0;	446	1	1.59419e+06	0	0	2	0	0	3385;			3385;	1	0	0	1	10	0.0224215
657	Aldh3a2	P47740	P47740;	572	1	1.3132e+07	0	0	8	0	0	3400;3442;3457;3475;			3400;3442;3457;3475;	4	0	0	4	55	0.0961538
658	Rab10	P61027	P61027;	284	1	494178	0	0	1	0	0	3397;			3397;	1	0	0	1	10	0.0352113
659	Phgdh	Q61753	Q61753;	624	1	4.79573e+06	0	0	4	0	0	3401;3411;			3401;3411;	2	0	0	2	25	0.0400641
660	Il1a	P01582	P01582;	345	1	6.17562e+06	0	0	2	0	0	3402;			3402;	1	0	0	1	11	0.0318841
661	Rab31	Q921E2	Q921E2;	278	1	3.8937e+06	0	9.00727e+06	2	0	1	3404;		3796;	3404;3796;	1	0	1	2	24	0.0863309
662	Agk	Q9ESW4	Q9ESW4;	509	1	1.46836e+06	0	0	2	0	0	3406;			3406;	1	0	0	1	12	0.0235756
663	Abcd3	P55096	P55096;	759	1	366611	0	567882	1	0	1	3416;		3708;	3416;3708;	1	0	1	2	19	0.0250329
664	Ndufs3	Q9DCT2	Q9DCT2;	390	1	1.50449e+06	0	0	2	0	0	3421;			3421;	1	0	0	1	13	0.0333333
665	Rab20	P35295	P35295;	317	1	3.38676e+06	0	0	1	0	0	3423;			3423;	1	0	0	1	12	0.0378549
666	Scamp2	Q9ERN0	Q9ERN0;	435	1	505284	0	0	1	0	0	3424;			3424;	1	0	0	1	12	0.0275862
667	Samm50	Q8BGH2	Q8BGH2;	579	1	1.40844e+06	0	0	1	0	0	3426;			3426;	1	0	0	1	12	0.0207254
668	Mrc1	Q61830	Q61830;	1541	1	2.5318e+06	0	0	2	0	0	3437;			3437;	1	0	0	1	12	0.00778715
669	Apobec1	P51908	P51908;	317	1	2.43509e+06	0	0	2	0	0	3440;			3440;	1	0	0	1	14	0.044164
670	Slc25a30	Q9CR58	Q9CR58;	390	1	920504	0	0	2	0	0	3450;			3450;	1	0	0	1	13	0.0333333
671	Ruvbl1	P60122	P60122;	526	1	3.87859e+06	0	0	3	0	0	3454;3574;3591;			3454;3574;3591;	3	0	0	3	41	0.0779468
672	Sec22b	O08547	O08547;	308	1	1.19657e+06	0	0	1	0	0	3462;			3462;	1	0	0	1	14	0.0454545
673	Rab7b	Q8VEA8	Q8VEA8;	283	1	436722	0	0	1	0	0	3479;			3479;	1	0	0	1	15	0.0530035
674	Asl	Q91YI0	Q91YI0;	542	1	621066	0	0	2	0	0	3500;			3500;	1	0	0	1	20	0.0369004
675	Psma5	Q9Z2U1	Q9Z2U1;	329	1	2.10427e+06	0	0	2	0	0	3503;			3503;	1	0	0	1	19	0.0577508
676	Hs2st1	Q8R3H7	Q8R3H7;	453	1	467336	0	0	1	0	0	3527;			3527;	1	0	0	1	7	0.0154525
677	Etfb	Q9DCW4	Q9DCW4;	354	1	370042	0	0	1	0	0	3536;			3536;	1	0	0	1	8	0.0225989
678	Tmem164	Q6PHN7	Q6PHN7;	381	1	344932	0	0	1	0	0	3538;			3538;	1	0	0	1	7	0.0183727
679	Arfrp1	Q8BXL7	Q8BXL7;	301	1	614248	821021	0	1	1	0	3543;	3543;		3543;	1	1	0	1	8	0.0265781
680	Ccdc137	Q8R0K4	Q8R0K4;	391	1	1.20309e+06	0	0	1	0	0	3544;			3544;	1	0	0	1	9	0.0230179
681	Ndufv1	Q91YT0	Q91YT0;	584	1	831003	905528	0	1	1	0	3546;	3677;		3546;3677;	1	1	0	2	18	0.0308219
682	Atxn1	P54254	P54254;	856	1	2.10819e+06	0	0	1	0	0	3554;			3554;	1	0	0	1	10	0.0116822
683	Bak1	O08734	O08734;	297	1	442576	0	0	1	0	0	3556;			3556;	1	0	0	1	10	0.03367
684	P01630	P01630	P01630;	195	1	772268	0	0	1	0	0	3576;			3576;	1	0	0	1	13	0.0666667
685	Chp1	P61022	P61022;	285	1	1.52099e+06	0	0	1	0	0	3578;			3578;	1	0	0	1	12	0.0421053
686	F13a1	Q8BH61	Q8BH61;	820	1	2.31639e+06	0	0	1	0	0	3585;			3585;	1	0	0	1	12	0.0146341
687	Cbln1	Q9R171	Q9R171;	263	1	0	6.68655e+07	0	0	2	0		3599;		3599;	0	1	0	1	7	0.026616
688	Gm2a	Q60648	Q60648;	274	1	0	1.2137e+06	0	0	1	0		3602;		3602;	0	1	0	1	7	0.0255474
689	Daglb	Q91WC9	Q91WC9;	765	1	0	995955	1.16241e+06	0	1	1		3605;	3605;	3605;	0	1	1	1	7	0.00915033
690	Kctd11	Q8K485	Q8K485;	331	1	0	0	0	0	1	0				3606;	0	0	0	1	7	0.021148
691	Trmt11	Q9CWH5	Q9CWH5;	566	1	0	1.02783e+06	0	0	1	0		3609;		3609;	0	1	0	1	7	0.0123675
692	Fhl2	O70433	O70433;	372	1	0	1.05444e+07	7.47165e+06	0	4	2		3613;3625;	3625;	3613;3625;	0	2	1	2	18	0.0483871
693	Mndal	D0QMC3	D0QMC3;	653	1	0	1.26185e+08	0	0	1	0		3621;		3621;	0	1	0	1	11	0.0168453
694	Tpm3	P21107-2	P21107-2;	334	1	0	1.68376e+06	0	0	1	0		3624;		3624;	0	1	0	1	11	0.0329341
695	Q8C1A9	Q8C1A9	Q8C1A9;	552	1	0	1.43228e+06	0	0	1	0		3628;		3628;	0	1	0	1	11	0.0199275
696	Dnah5	Q8VHE6	Q8VHE6;	4708	1	0	1.1181e+07	0	0	1	0		3632;		3632;	0	1	0	1	11	0.00233645
697	Blvrb	Q923D2	Q923D2;	288	1	0	3.60309e+06	596122	0	3	1		3641;3668;	3791;	3641;3668;3791;	0	2	1	3	34	0.118056
698	Rpl13a	P19253	P19253;	288	1	0	594522	0	0	1	0		3662;		3662;	0	1	0	1	7	0.0243056
699	Blmh	Q8R016	Q8R016;	530	1	0	365315	0	0	1	0		3663;		3663;	0	1	0	1	7	0.0132075
700	Cd63	P41731	P41731;	306	1	0	1.24852e+06	0	0	1	0		3665;		3665;	0	1	0	1	7	0.0228758
701	P84750	P84750	P84750;	208	1	0	673162	0	0	1	0		3667;		3667;	0	1	0	1	7	0.0336538
702	Lrp1	Q91ZX7	Q91ZX7;	4654	1	0	519909	0	0	1	0		3684;		3684;	0	1	0	1	11	0.00236356
703	Actr3	Q99JY9	Q99JY9;	498	1	0	0	1.6063e+06	0	0	2			3715;	3715;	0	0	1	1	9	0.0180723
704	Pnp	P23492	P23492;	375	1	0	0	920944	0	0	1			3724;	3724;	0	0	1	1	10	0.0266667
705	Q8C4P0-2	Q8C4P0-2	Q8C4P0-2;	831	1	0	0	4.57987e+06	0	0	1			3780;	3780;	0	0	1	1	7	0.00842359
706	Arhgdia	Q99PT1	Q99PT1;	296	1	0	0	807721	0	0	1			3782;	3782;	0	0	1	1	7	0.0236486
707	Nebl	Q0II04	Q0II04;	517	1	0	0	9.9046e+07	0	0	1			3784;	3784;	0	0	1	1	8	0.0154739
708	Tsnax	Q9QZE7	Q9QZE7;	377	1	0	0	8.91738e+07	0	0	1			3789;	3789;	0	0	1	1	9	0.0238727
709	Cap1	P40124	P40124;	567	1	0	0	991585	0	0	1			3790;	3790;	0	0	1	1	10	0.0176367
710	Commd3	Q63829	Q63829;	286	1	0	0	834129	0	0	1			3803;	3803;	0	0	1	1	15	0.0524476
711	Sdf2l1	Q9ESP1	Q9ESP1;	324	1	0	0	965684	0	0	1			3810;	3810;	0	0	1	1	22	0.0679012
712	Tmod2	Q9JKK7	Q9JKK7;Q9JKK7-3;	423	2	2.23553e+07	1.2172e+07	1.50043e+07	4	2	3	2;	2;	2;	2;	1	1	1	1	7	0.0165485
713	Hspa1b	P17879	P17879;Q61696;	729	2	964752	0	0	1	0	0	1768;			1768;	1	0	0	1	15	0.0205761
714	Plec	Q9QXS1	Q9QXS1;Q9QXS1-2;	4754	2	4.87491e+07	0	0	5	0	0	278;661;			278;661;	2	0	0	2	17	0.00357594
715	Irgm1	Q60766	Q60766;Q60766-2;	509	2	1.81361e+08	1.41886e+07	3.59785e+07	18	10	8	36;363;423;620;1098;1724;2371;	36;423;620;1098;1724;	36;423;1098;1724;	36;363;423;620;1098;1724;2371;	7	5	4	7	67	0.131631
716	Tuba1a	P68369	P68369;	532	1	2.81513e+07	0	0	1	0	0	1525;			1525;	1	0	0	1	14	0.0263158
717	Immt	Q8CAQ8	Q8CAQ8;Q8CAQ8-2;Q8CAQ8-5;	841	3	0	0	4.86138e+06	0	0	3			3100;3180;	3100;3180;	0	0	2	2	26	0.0309156
718	Actb	P60710	P60710;P63260;	451	2	8.76191e+09	1.52147e+09	2.31024e+09	73	40	52	827;1606;1733;1751;1970;1977;2095;2126;	827;1606;1977;2095;2126;	827;1606;1751;1977;2095;2126;	827;1606;1733;1751;1970;1977;2095;2126;	8	5	6	8	84	0.186253
719	Actc1	P68033	P68033;P68134;	463	2	2.44105e+09	2.24087e+08	1.51607e+09	28	7	5	822;1982;2212;	1982;	1982;	822;1982;2212;	3	1	1	3	37	0.0799136
720	Arf1	P84078	P61205;P84078;	262	2	1.296e+08	8.17639e+06	0	13	5	0	73;435;1655;1734;	435;1734;		73;435;1655;1734;	4	2	0	4	44	0.167939
721	Tapbp	Q9R233	Q9R233;Q9R233-2;	529	2	3.8068e+08	1.43394e+06	1.0057e+07	30	2	5	77;439;511;1325;1369;2081;2700;3272;	2700;	77;439;511;2700;	77;439;511;1325;1369;2081;2700;3272;	8	1	4	8	93	0.175803
722	Krt10	P02535	P02535;P02535-2;P02535-3;	659	3	1.41285e+06	0	1.59136e+07	2	0	2	2990;		2990;	2990;	1	0	1	1	9	0.0136571
724	Krt85	Q9Z2T6	Q9Z2T6;	595	1	3.03845e+06	0	0	2	0	0	88;			88;	1	0	0	1	7	0.0117647
725	Mfn2	Q80U63	Q80U63;Q80U63-2;Q811U4;	824	3	1.6925e+06	0	0	1	0	0	90;			90;	1	0	0	1	7	0.00849515
726	Ywhab	Q9CQV8	Q9CQV8;Q9CQV8-2;	329	2	1.27083e+06	0	1.7255e+06	2	0	2	3371;		3371;	3371;	1	0	1	1	11	0.0334347
727	Atp1a3	Q6PIC6	Q6PIC6;Q6PIE5;	1124	2	4.65715e+06	2.21027e+06	3.50697e+06	1	1	2	1093;	1093;	1093;	1093;	1	1	1	1	11	0.00978648
728	Hist1h3a	P68433	P02301;P68433;P84228;P84244;	207	4	6.27598e+06	2.31424e+06	7.4116e+06	2	1	3	128;	2654;	128;2654;3126;	128;2654;3126;	1	1	3	3	23	0.111111
729	Col1a1	P11087	P11087;P11087-2;	1537	2	4.04002e+07	6.476e+06	6.48799e+06	8	2	1	135;726;	135;	135;	135;726;	2	1	1	2	21	0.013663
730	Atad3	Q925I1	Q925I1;Q925I1-2;	694	2	9.00976e+06	0	0	5	0	0	136;1245;1384;2298;			136;1245;1384;2298;	4	0	0	4	37	0.0533141
731	Myo9b	Q9QY06	Q9QY06;Q9QY06-2;Q9QY06-3;	2197	3	1.40746e+09	8.05407e+08	1.07769e+09	24	4	10	140;163;283;366;504;589;759;782;980;1811;2313;	589;	140;589;2313;	140;163;283;366;504;589;759;782;980;1811;2313;	11	1	3	11	98	0.0446063
732	Hist2h2aa1	Q6GSS7	Q6GSS7;Q8BFU2;Q8CGP6;P22752;Q8CGP5;Q8CGP7;Q8R1M2;Q64523;	213	8	4.81672e+07	1.61863e+07	0	5	1	0	165;327;1959;	327;		165;327;1959;	3	1	0	3	35	0.164319
733	Nlrp3	Q8R4B8	Q8R4B8;	1138	1	3.13127e+10	1.78731e+09	2.4681e+09	293	98	104	171;252;293;306;329;392;490;517;614;677;697;715;724;813;815;884;931;941;1063;1074;1141;1168;1291;1315;1326;1426;1434;1539;1597;1737;1872;1873;1910;1962;2018;2064;2172;2176;2194;2327;2472;2507;2522;	171;252;293;306;329;490;517;677;697;715;724;813;815;941;1063;1074;1315;1326;1426;1597;1872;1962;2064;2194;2472;	171;252;293;306;329;392;490;517;614;677;697;715;724;813;815;884;1063;1074;1141;1426;1597;1910;1962;2194;2472;	171;252;293;306;329;392;490;517;614;677;697;715;724;813;815;884;931;941;1063;1074;1141;1168;1291;1315;1326;1426;1434;1539;1597;1737;1872;1873;1910;1962;2018;2064;2172;2176;2194;2327;2472;2507;2522;	43	25	25	43	361	0.317223
734	Tpd52	Q62393-2	Q62393-2;	265	1	4.23951e+10	1.92475e+10	2.12795e+10	310	179	182	179;397;804;807;877;971;1060;1121;1184;1285;1336;1421;1422;1481;1515;1767;1781;1882;1951;2054;2137;2317;2457;	179;397;804;807;877;971;1060;1121;1184;1285;1336;1421;1515;1767;1781;1882;1951;2054;2457;2721;3651;3659;3660;3661;3705;	179;397;804;807;877;971;1060;1121;1184;1285;1336;1421;1481;1515;1767;1781;1882;1951;2054;2457;2721;3116;3659;3660;3661;3705;3754;3774;3776;3809;3812;	179;397;804;807;877;971;1060;1121;1184;1285;1336;1421;1422;1481;1515;1767;1781;1882;1951;2054;2137;2317;2457;2721;3116;3651;3659;3660;3661;3705;3754;3774;3776;3809;3812;	23	25	31	35	185	0.698113
735	Dis3l	Q8C0S1	Q8C0S1-2;Q8C0S1;	1134	2	2.48843e+06	0	0	1	0	0	183;			183;	1	0	0	1	7	0.00617284
736	Dnajc25	A2ALW5	A2ALW5;A2ALW5-2;	451	2	5.9e+06	0	0	2	0	0	195;			195;	1	0	0	1	8	0.0177384
737	Trip4	Q9QXN3	Q9QXN3-2;Q9QXN3;	671	2	1.73847e+07	4.35541e+06	1.73251e+06	8	7	1	210;447;1788;2131;	210;447;3600;3642;	447;	210;447;1788;2131;3600;3642;	4	4	1	6	77	0.114754
738	Dnm3	Q8BZ98	Q8BZ98;Q8BZ98-2;	928	2	1.31426e+07	0	3.79188e+06	4	0	2	214;		214;	214;	1	0	1	1	7	0.0075431
739	Sfxn3	Q91V61	Q91V61;Q91V61-2;	393	2	8.55917e+07	2.26364e+06	9.39286e+06	15	2	6	219;1463;1609;1713;1714;1732;1973;2272;	1463;	1609;1714;1732;2272;	219;1463;1609;1713;1714;1732;1973;2272;	8	1	4	8	103	0.262087
740	P2rx4	Q9JJX6	Q9JJX6;Q9JJX6-3;	464	2	2.23226e+07	0	6.94666e+06	8	0	3	236;304;315;1702;		236;1702;	236;304;315;1702;	4	0	2	4	38	0.0818966
741	Nptn	P97300	P97300;P97300-1;P97300-3;	465	3	3.3806e+07	4.57454e+06	0	5	2	0	253;898;	898;		253;898;	2	1	0	2	19	0.0408602
742	Gfpt1	P47856	P47856;P47856;	819	2	3.55845e+07	0	0	9	0	0	263;756;1653;			263;756;1653;	3	0	0	3	32	0.039072
743	Rap1b	Q99JI6	Q99JI6;P62835;	268	2	1.17552e+07	2.28304e+06	0	1	1	0	272;	3615;		272;3615;	1	1	0	2	19	0.0708955
744	Tor1aip1	Q921T2	Q921T2;Q921T2-2;Q921T2-3;	687	3	2.37549e+06	0	0	1	0	0	299;			299;	1	0	0	1	9	0.0131004
745	Sel1l	Q9Z2G6	Q9Z2G6;Q9Z2G6-2;	871	2	5.61492e+06	0	0	3	0	0	313;568;2011;			313;568;2011;	3	0	0	3	37	0.0424799
746	Aldoa	P05064	P05064;	454	2	2.48466e+07	5.41161e+06	1.53289e+07	3	3	5	316;609;2424;	2424;2540;	609;2424;2540;	316;609;2424;2540;	3	2	3	4	38	0.0837004
747	Lgals9	O08573	O08573;O08573-2;	421	2	1.28943e+07	0	0	2	0	0	336;2466;			336;2466;	2	0	0	2	21	0.0498812
748	Eif4a1	P60843	P10630;P10630-2;P60843;	498	3	2.04569e+06	3.0013e+06	7.56063e+06	1	1	4	365;	2870;	365;2870;	365;2870;	1	1	2	2	18	0.0361446
749	Ppp2ca	P63330	P63330;P62715;	439	2	3.04222e+06	0	0	2	0	0	374;1316;			374;1316;	2	0	0	2	19	0.0432802
750	Rpl10	Q6ZWV3	Q6ZWV3;P86048;	296	2	1.09221e+09	5.48936e+06	4.24543e+06	9	3	2	391;551;972;1126;	972;1126;	972;	391;551;972;1126;	4	2	1	4	39	0.131757
751	Itgam	P05555	P05555;P05555-2;	1226	2	2.11101e+07	0	0	10	0	0	419;1759;1837;2072;			419;1759;1837;2072;	4	0	0	4	58	0.0473083
752	Lmna	P48678	P48678;P48678-2;	733	2	2.33186e+07	4.10883e+07	6.69047e+07	7	21	27	577;797;959;1348;1465;	577;1348;1465;2570;2585;2692;2709;2766;2782;2804;2847;2857;2928;	577;797;1348;1465;2570;2585;2692;2782;2804;2847;2928;2992;3008;3090;3225;	577;797;959;1348;1465;2570;2585;2692;2709;2766;2782;2804;2847;2857;2928;2992;3008;3090;3225;	5	13	15	19	199	0.271487
753	Tbc1d22a	Q8R5A6	Q8R5A6;Q8R5A6-2;	606	2	3.24875e+07	0	0	6	0	0	436;1272;2476;3316;3541;			436;1272;2476;3316;3541;	5	0	0	5	50	0.0825083
754	Cd68	P31996	P31996;P31996-2;	393	2	7.88698e+07	1.40927e+07	2.70995e+07	4	2	3	454;538;	454;538;	454;538;	454;538;	2	2	2	2	18	0.0458015
755	Ighg	P01863	P01863;P01865;	422	2	2.82884e+07	2.37878e+06	784493	4	1	1	1975;2488;	3612;	3074;	1975;2488;3074;3612;	2	1	1	4	45	0.106635
756	Rps24	P62849	P62849;P62849-2;P62849-3;	215	3	3.30902e+06	0	5.33066e+06	2	0	2	487;		487;3218;	487;3218;	1	0	2	2	23	0.106977
757	Nckap1	P28660	P28660;P28660-2;	1211	2	6.93011e+06	0	0	2	0	0	501;			501;	1	0	0	1	9	0.00743187
758	Igh-3	P01867	P01867-2;P01867;	488	2	2.62529e+08	1.98836e+08	2.83535e+08	20	31	31	503;1861;1931;2681;	1861;1931;2596;2681;2808;	1861;1931;2596;2681;2808;	503;1861;1931;2596;2681;2808;	4	5	5	6	75	0.153689
759	P01747	P01747	P01747;P06327;	198	2	3.21378e+06	0	0	2	0	0	528;			528;	1	0	0	1	8	0.040404
760	Gnb1	P62874	P62874;P29387;	460	2	2.9123e+06	5.5928e+06	4.59296e+06	2	7	4	545;	545;2637;2736;	545;	545;2637;2736;	1	3	1	3	31	0.0673913
761	Ctnnd1	P30999	P30999;P30999-2;P30999-3;	1012	3	0	0	0	2	0	0				548;	0	0	0	1	10	0.00988142
762	Parp9	Q8CAS9	Q8CAS9;Q8CAS9-2;	954	2	1.1355e+07	0	976956	6	0	1	550;1451;1455;		1455;	550;1451;1455;	3	0	1	3	33	0.0345912
763	Nin	Q61043	Q61043;Q61043-2;	2095	2	2.54579e+07	0	0	7	0	0	564;858;1514;1888;2407;			564;858;1514;1888;2407;	5	0	0	5	59	0.0281623
764	Atp2a3	Q64518	Q64518;Q64518-3;Q64518-2;	1148	3	0	0	586753	0	0	1			3187;	3187;	0	0	1	1	13	0.011324
765	P01644	P01644	P04946;P01644;P01645;P01646;P01647;P01648;	191	6	1.31548e+07	0	0	2	0	0	578;			578;	1	0	0	1	8	0.0418848
766	Tubb2a	Q7TMM9	Q7TMM9;Q9CWF2;	525	2	6.44799e+07	3.3518e+06	3.98528e+06	5	2	2	636;3486;	636;	636;	636;3486;	2	1	1	2	24	0.0457143
767	Opa1	P58281	P58281;P58281-2;	1059	2	2.03192e+07	0	1.95526e+06	8	0	1	653;997;1630;2336;2477;		653;	653;997;1630;2336;2477;	5	0	1	5	59	0.0557129
768	Rspry1	Q8BVR6	Q8BVR6;Q8BVR6-3;	683	2	4.80164e+06	0	0	1	0	0	666;			666;	1	0	0	1	8	0.011713
769	Rps27a	P62983	P62983;P62984;P0CG49;P0CG50;	251	5	5.65512e+08	1.94281e+08	2.0282e+08	13	7	3	678;696;1868;2055;	678;696;1868;	696;1868;	678;696;1868;2055;	4	3	2	4	34	0.135458
770	Slc35b2	Q91ZN5	Q91ZN5;Q91ZN5-2;	543	2	9.15504e+06	0	1.24696e+06	1	0	1	694;		694;	694;	1	0	1	1	10	0.0184162
771	Fam120c	Q8C3F2	Q8C3F2;Q8C3F2-3;	1204	2	7.11563e+07	1.99863e+07	3.74007e+07	12	9	11	702;746;1739;2044;2433;3032;	746;1739;2044;2433;	702;746;1739;2044;2433;3032;3147;	702;746;1739;2044;2433;3032;3147;	6	4	7	7	68	0.0564784
772	Cox15	Q8BJ03	Q8BJ03;Q8BJ03-2;	522	2	4.12454e+06	0	0	1	0	0	712;			712;	1	0	0	1	8	0.0153257
773	Ighg1	P01868	P01868;P01869;	421	2	8.96059e+07	1.22048e+07	1.67852e+07	6	4	3	752;1110;	752;	752;	752;1110;	2	1	1	2	22	0.0522565
774	Tbc1d9b	Q5SVR0	Q5SVR0;Q5SVR0-2;	1351	2	1.34578e+07	1.06886e+06	1.5328e+06	4	2	2	760;1040;2301;	2301;	2301;	760;1040;2301;	3	1	1	3	28	0.0207254
775	Dnm2	P39054	P39054;P39054-2;	935	2	2.12165e+07	0	4.37399e+06	12	0	3	1804;3252;3340;3351;3382;		3252;3750;	1804;3252;3340;3351;3382;3750;	5	0	2	6	58	0.0620321
776	Dnm1	P39053	P39053;P39053-2;P39053-4;P39053-5;P39053-6;P39053-3;	932	6	1.76966e+07	1.31872e+06	0	3	1	0	897;	897;		897;	1	1	0	1	10	0.0107296
777	Hnrnpm	Q9D0E1	Q9D0E1;Q9D0E1-2;	829	2	1.0643e+07	0	0	6	0	0	789;1222;			789;1222;	2	0	0	2	25	0.0301568
778	Hist1h2bc	Q6ZWY9	Q6ZWY9;Q8CGP1;Q8CGP2;Q8CGP2-2;P10853;P10854;Q64475;Q64478;Q64525;	212	9	2.39811e+07	4.85869e+07	6.73604e+07	6	11	12	843;921;2240;2610;	843;921;2240;2610;2806;	843;921;2240;2610;	843;921;2240;2610;2806;	4	5	4	5	51	0.240566
779	Tlk2	O55047	O55047-2;O55047;O55047-3;Q8C0V0;	820	4	9.79356e+06	1.55695e+06	0	6	1	0	870;	870;		870;	1	1	0	1	9	0.0109756
780	Ptprc	P06800	P06800;P06800-2;P06800-3;	1393	3	3.49293e+06	0	0	1	0	0	906;			906;	1	0	0	1	10	0.00717875
781	Hgsnat	Q3UDW8	Q3UDW8;Q3UDW8-2;	762	2	1.09659e+07	1.35819e+06	2.37249e+06	4	1	2	934;	934;	934;	934;	1	1	1	1	11	0.0144357
782	Slc3a2	P10852	P10852;P10852-2;	619	2	640345	0	774465	1	0	1	979;		2924;	979;2924;	1	0	1	2	17	0.0274637
783	Mtch1	Q791T5	Q791T5;Q791T5-2;	478	2	4.69065e+06	1.44116e+06	4.50846e+06	2	2	2	988;	2594;	2594;3144;	988;2594;3144;	1	1	2	3	29	0.0606695
784	Ubr4	A2AN08	A2AN08;A2AN08-3;A2AN08-5;	5268	3	5.80878e+06	0	0	4	0	0	1013;1202;1529;			1013;1202;1529;	3	0	0	3	34	0.00645406
785	Fmnl1	Q9JL26	Q9JL26;Q9JL26-2;	1172	2	5.69659e+06	0	1.38013e+06	2	0	2	1014;2495;		3001;	1014;2495;3001;	2	0	1	3	35	0.0298635
786	Slc37a2	Q9WU81	Q9WU81;Q9WU81-2;	587	2	4.16857e+07	1.20404e+07	1.82288e+07	3	4	4	1035;1081;	1035;2800;	1035;2800;	1035;1081;2800;	2	2	2	3	39	0.0664395
787	Vdac1	Q60932	Q60932;Q60932-2;	405	2	1.48159e+08	2.73809e+07	8.97918e+06	17	12	4	1046;1413;2043;2077;2254;2743;	1046;1413;2043;2254;2743;3654;	1046;2743;	1046;1413;2043;2077;2254;2743;3654;	6	6	2	7	105	0.259259
788	Tnpo3	Q6P2B1	Q6P2B1;Q6P2B1-2;	994	2	972828	0	0	1	0	0	1105;			1105;	1	0	0	1	12	0.0120724
789	Mup6	P02762	P11591;P02762;P04938;P11588;P11589;B5X0G2;	259	6	8.6579e+06	0	0	1	0	0	1142;			1142;	1	0	0	1	11	0.042471
790	Cept1	Q8BGS7	Q8BGS7;Q8BGS7-2;	514	2	7.76618e+07	0	0	6	0	0	1164;			1164;	1	0	0	1	11	0.0214008
791	Yif1b	Q9CX30	Q9CX30;Q9CX30-2;	382	2	3.87068e+06	0	0	3	0	0	1216;			1216;	1	0	0	1	13	0.0340314
792	Hm13	Q9D8V0	Q9D8V0-3;Q9D8V0;Q9D8V0-2;Q9D8V0-4;	470	4	2.60556e+06	0	0	1	0	0	1251;			1251;	1	0	0	1	12	0.0255319
793	Mon2	Q80TL7	Q80TL7;Q80TL7-2;	1791	2	3.12585e+06	0	0	2	0	0	1349;			1349;	1	0	0	1	13	0.00725851
794	Cyb5r3	Q9DCN2	Q9DCN2-2;Q9DCN2;	390	2	1.70043e+07	0	2.50059e+06	1	0	2	1411;		1411;	1411;	1	0	1	1	13	0.0333333
795	Gsdma3	Q5Y4Y6	Q5Y4Y6;Q9EST1;Q32M21;Q32M21-3;	535	4	2.51107e+06	692889	0	1	2	0	1470;	2601;		1470;2601;	1	1	0	2	21	0.0392523
796	Dock7	Q8R1A4	Q8R1A4;Q8R1A4-2;	2222	2	859036	0	0	1	0	0	1478;			1478;	1	0	0	1	14	0.00630063
797	P01807	P01807	P01806;P01807;P01808;P01810;P01811;	195	5	7.17956e+06	0	0	2	0	0	1596;			1596;	1	0	0	1	16	0.0820513
798	Atp6v1a	P50516	P50516;P50516-2;	716	2	5.52095e+06	1.38783e+06	7.53169e+06	2	2	4	1605;2419;	1605;2586;	1605;2965;2998;	1605;2419;2586;2965;2998;	2	2	3	5	54	0.075419
799	Vps16	Q920Q4	Q920Q4;Q920Q4-2;	951	2	2.72868e+06	0	0	1	0	0	1610;			1610;	1	0	0	1	15	0.0157729
800	Dtx3l	Q3UIR3	Q3UIR3;Q3UIR3-2;	839	2	6.15493e+06	0	0	3	0	0	1611;1776;			1611;1776;	2	0	0	2	28	0.0333731
801	Suclg2	Q9Z2I8	Q9Z2I8;Q9Z2I8-2;	553	2	1.93916e+06	0	0	2	0	0	1647;			1647;	1	0	0	1	14	0.0253165
802	P4ha1	Q60715	Q60715;Q60715-2;	628	2	1.64269e+07	0	0	3	0	0	1656;2469;			1656;2469;	2	0	0	2	28	0.044586
803	Dnaja3	Q99M87	Q99M87;Q99M87-2;Q99M87-3;	587	3	4.2257e+06	0	0	2	0	0	1742;			1742;	1	0	0	1	16	0.0272572
804	Ssr3	Q9DCF9	Q9DCF9;Q9DCF9-2;	284	2	1.19598e+07	0	0	2	0	0	1814;			1814;	1	0	0	1	14	0.0492958
805	Stat3	P42227	P42227;P42227-2;P42227-3;	878	3	1.83076e+07	0	0	4	0	0	1934;			1934;	1	0	0	1	17	0.0193622
806	Dsg1b	Q7TSF1	Q7TSF1;Q61495;	1135	2	6.33563e+06	876950	1.72603e+07	3	2	5	1960;3528;	2678;	2678;2994;3094;	1960;2678;2994;3094;3528;	2	1	3	5	42	0.0370044
807	Slk	O54988	O54988;O54988-2;	1329	2	1.11863e+09	0	0	1	0	0	2230;			2230;	1	0	0	1	7	0.00526712
808	Ptpn5	P54830	P54830;P54830-2;	646	2	7.0706e+06	0	0	2	0	0	2256;			2256;	1	0	0	1	8	0.0123839
809	Mia3	Q8BI84	Q8BI84;Q8BI84-3;	2024	2	1.08813e+07	0	0	1	0	0	2259;			2259;	1	0	0	1	7	0.0034585
810	Slc39a8	Q91W10	Q91W10;Q91W10-2;	543	2	1.84139e+07	4.39633e+06	6.01724e+06	1	2	2	2262;	2262;	2262;	2262;	1	1	1	1	7	0.0128913
811	Map2k6	P70236	P70236;O09110;O09110-2;	451	3	3.67379e+06	0	0	1	0	0	2295;			2295;	1	0	0	1	8	0.0177384
812	Ctbp1	O88712	O88712;O88712-2;O88712-3;P56546-2;P56546;	527	5	1.59027e+06	0	867819	3	0	1	2297;		2297;	2297;	1	0	1	1	8	0.0151803
813	Mms19	Q9D071	Q9D071;Q9D071-2;Q9D071-3;	1137	3	1.79553e+06	0	0	1	0	0	2299;			2299;	1	0	0	1	9	0.00791557
814	Lpcat2	Q8BYI6	Q8BYI6;Q8BYI6-2;	644	2	1.83924e+07	0	0	5	0	0	2307;3341;3535;3558;			2307;3341;3535;3558;	4	0	0	4	26	0.0403727
815	Cask	O70589	O70589;O70589-2;O70589-3;O70589-4;O70589-5;	1021	5	1.75253e+06	0	0	1	0	0	2308;			2308;	1	0	0	1	9	0.00881489
816	Siglec1	Q62230	Q62230;Q62230-3;	1764	2	4.72385e+06	0	0	2	0	0	2356;2447;			2356;2447;	2	0	0	2	24	0.0136054
817	Magt1	Q9CQY5	Q9CQY5;Q9CQY5-2;Q9CQY5-3;	424	3	954176	0	0	1	0	0	2400;			2400;	1	0	0	1	10	0.0235849
818	Ecm29	Q6PDI5	Q6PDI5;Q6PDI5-2;	1941	2	4.49868e+06	0	0	2	0	0	2423;2454;			2423;2454;	2	0	0	2	27	0.0139104
819	Tamm41	Q3TUH1	Q3TUH1;Q3TUH1-2;	445	2	7.20081e+06	0	0	2	0	0	2428;			2428;	1	0	0	1	13	0.0292135
820	Slc16a10	Q3U9N9	Q3U9N9;Q3U9N9-2;	603	2	3.14139e+07	0	0	1	0	0	2440;			2440;	1	0	0	1	12	0.0199005
821	Rrbp1	Q99PL5	Q99PL5;Q99PL5-5;Q99PL5-6;Q99PL5-4;Q99PL5-3;Q99PL5-2;Q99PL5-7;Q99PL5-8;Q99PL5-10;Q99PL5-11;Q99PL5-12;Q99PL5-9;	1689	12	2.31345e+06	0	0	1	0	0	2443;			2443;	1	0	0	1	12	0.0071048
822	Faf2	Q3TDN2	Q3TDN2;Q3TDN2-2;	524	2	7.06345e+06	0	0	2	0	0	2446;2510;			2446;2510;	2	0	0	2	30	0.0572519
823	Setdb1	O88974	O88974;O88974-2;O88974-4;O88974-5;O88974-6;O88974-7;	1407	6	5.3752e+06	0	0	1	0	0	2452;			2452;	1	0	0	1	12	0.00852878
824	P01659	P01659	P01659;P01654;P01655;P01656;P01657;P01660;P01664;P01665;P01666;P01667;P01668;P01669;P01670;P01671;P01672;P01673;P03977;	197	17	8.65495e+06	0	0	1	0	0	2491;			2491;	1	0	0	1	18	0.0913706
825	Adarb1	Q91ZS8-3	Q91ZS8-3;Q91ZS8-2;Q91ZS8-5;	796	3	3.64679e+08	0	0	1	0	0	2517;			2517;	1	0	0	1	19	0.0238693
826	Hist1h1d	P43277	P43277;	292	1	0	0	1.97963e+07	0	0	1			3168;	3168;	0	0	1	1	12	0.0410959
827	Gpr98	Q8VHN7	Q8VHN7;Q8VHN7-4;Q8VHN7-5;	6385	3	0	6.82856e+06	0	0	2	0		2568;		2568;	0	1	0	1	8	0.00125294
828	Ppia	P17742	P17742;	257	2	0	7.3562e+06	1.41533e+06	0	4	1		2569;2696;	3208;	2569;2696;3208;	0	2	1	3	29	0.11284
829	Lamp2	P17047	P17047-2;P17047;P17047-3;	516	3	0	2.10053e+06	1.59857e+06	0	2	1		2598;	2954;	2598;2954;	0	1	1	2	16	0.0310078
830	H1foo	Q8VIK3	Q8VIK3;Q8VIK3-2;	374	2	0	1.59863e+06	0	0	1	0		2606;		2606;	0	1	0	1	9	0.0240642
831	Mettl3	Q8C3P7	Q8C3P7;Q8C3P7-2;	684	2	0	2.42484e+06	0	0	1	0		2643;		2643;	0	1	0	1	8	0.0116959
832	Kdm5d	Q62240	Q62240;Q62240-2;	1636	2	0	140559	0	0	1	0		2653;		2653;	0	1	0	1	8	0.00488998
833	Rab5c	P35278	P35278;Q9CQD1;P61021;	300	3	0	2.84627e+06	0	0	2	0		2671;		2671;	0	1	0	1	11	0.0366667
834	Hhipl2	Q9D2G9	Q9D2G9;Q9D2G9-2;	795	2	0	2.19104e+06	0	0	2	0		2677;		2677;	0	1	0	1	9	0.0113208
835	Pdcd6	P12815	P12815;P12815-2;	280	2	0	764545	0	0	1	0		2737;		2737;	0	1	0	1	11	0.0392857
836	Eef1d	P57776	P57776;P57776-2;P57776-3;	363	3	0	2.83054e+06	4.87803e+06	0	2	4		2757;	2757;3084;	2757;3084;	0	1	2	2	25	0.0688705
837	B4galt1	P15535	P15535;P15535-2;	491	2	0	3.52537e+06	0	0	1	0		2840;		2840;	0	1	0	1	8	0.0162933
838	Fbl	P35550	P35550;Q80WS3;	421	2	0	719579	0	0	1	0		2884;		2884;	0	1	0	1	11	0.0261283
839	Pgam1	Q9DBJ1	Q9DBJ1;O70250;	337	2	0	1.48135e+06	892136	0	1	1		3622;	2979;	2979;3622;	0	1	1	2	21	0.0623145
840	Prdx5	P99029	P99029;P99029-2;	298	2	0	0	2.38284e+06	0	0	2			3009;	3009;	0	0	1	1	11	0.0369128
841	Sept11	Q8C1B7	Q8C1B7;Q8C1B7-2;Q8C1B7-3;	499	3	0	0	2.50803e+06	0	0	2			3110;	3110;	0	0	1	1	19	0.0380762
842	Synj2	Q9D2G5	Q9D2G5;Q9D2G5-2;Q9D2G5-4;Q9D2G5-5;Q9D2G5-6;Q9D2G5-3;	1506	6	0	0	1.33348e+07	0	0	1			3117;	3117;	0	0	1	1	7	0.00464807
843	Gna13	P27601	P27601;P27600;	486	2	0	0	3.94922e+06	0	0	1			3148;	3148;	0	0	1	1	11	0.0226337
844	Capzb	P47757	P47757-4;P47757;P47757-2;	371	3	0	0	1.82531e+06	0	0	1			3185;	3185;	0	0	1	1	14	0.0377358
845	Myl6	Q60605	Q8CI43;Q60605;Q60605-2;	233	3	0	0	2.33755e+06	0	0	1			3186;	3186;	0	0	1	1	13	0.055794
846	Dlc1	Q9R0Z9	Q9R0Z9-2;Q9R0Z9;	1180	2	401648	0	0	1	0	0	3230;			3230;	1	0	0	1	7	0.0059322
847	Ergic3	Q9CQE7	Q9CQE7;Q9CQE7-2;	504	2	9.05283e+06	2.01754e+06	0	3	2	0	3241;3542;3563;	3241;3542;		3241;3542;3563;	3	2	0	3	26	0.0515873
848	Vps4a	Q8VEJ9	Q8VEJ9;P46467;	541	2	1.71745e+06	0	0	2	0	0	3265;			3265;	1	0	0	1	8	0.0147874
849	Slc25a45	Q8CFJ7	Q8CFJ7;Q8CFJ7-2;	383	2	867780	0	0	1	0	0	3289;			3289;	1	0	0	1	8	0.0208877
850	Hars2	Q99KK9	Q99KK9;crap_SYH_HUMAN;Q61035;	608	3	1.05889e+06	0	0	1	0	0	3329;			3329;	1	0	0	1	10	0.0164474
851	Pcmt1	P23506	P23506;P23506-2;	339	2	1.02645e+08	1.79406e+07	2.30192e+07	16	7	8	3330;3374;3381;3445;3446;3485;3508;3509;3510;3524;	3381;3446;3597;3635;	3381;3597;3635;3767;	3330;3374;3381;3445;3446;3485;3508;3509;3510;3524;3597;3635;3767;	10	4	4	13	118	0.348083
852	Gk	Q64516	Q64516;Q64516-1;Q64516-2;	628	3	8.80274e+06	0	0	4	0	0	3335;3451;3582;			3335;3451;3582;	3	0	0	3	36	0.0573248
853	Il4i1	O09046	O09046;O09046-2;	707	2	1.20736e+06	0	0	1	0	0	3342;			3342;	1	0	0	1	10	0.0141443
854	Rab6a	P35279	P35279;P35279-2;P61294;	292	3	9.28236e+06	0	0	3	0	0	3367;3559;			3367;3559;	2	0	0	2	22	0.0753425
855	Ppp3ca	P63328	P48455;P63328;P63328-2;P48453;P48453-2;	651	5	7.26077e+06	0	0	2	0	0	3387;			3387;	1	0	0	1	10	0.015361
856	Rtn3	Q9ES97	Q9ES97;Q9ES97-2;Q9ES97-3;Q9ES97-4;Q9ES97-5;	1031	5	8.41777e+06	2.32786e+06	3.02889e+06	4	1	2	3392;3393;	3610;	3610;	3392;3393;3610;	2	1	1	3	19	0.0184287
857	Rab11b	P46638	P46638;P62492;	304	2	1.87498e+06	0	0	1	0	0	3398;			3398;	1	0	0	1	13	0.0427632
858	Far1	Q922J9	Q922J9;Q922J9-4;Q922J9-2;Q922J9-3;	598	4	890785	0	0	2	0	0	3431;			3431;	1	0	0	1	13	0.0217391
859	Adck1	Q9D0L4	Q9D0L4;Q9D0L4-2;	638	2	1.17507e+06	0	0	1	0	0	3453;			3453;	1	0	0	1	13	0.0203762
860	Mtss1	Q8R1S4	Q8R1S4;Q8R1S4-2;	848	2	1.34134e+07	0	0	2	0	0	3473;			3473;	1	0	0	1	16	0.0188679
861	P03987	P03987	P03987;P03987-2;	472	2	1.00028e+07	0	0	5	0	0	3480;3499;3561;3571;			3480;3499;3561;3571;	4	0	0	4	51	0.108051
862	Yipf4	Q8C407	Q8C407;Q8C407-2;	317	2	2.5732e+06	0	0	1	0	0	3551;			3551;	1	0	0	1	9	0.0283912
863	Cyc1	Q9D0M3	Q9D0M3;Q9D0M3-2;	422	2	1.25618e+06	0	679199	1	0	1	3577;		3732;	3577;3732;	1	0	1	2	12	0.028436
864	Anxa5	P48036	P48036;crap_ANXA5_HUMAN;	387	2	0	3.59942e+06	441172	0	2	1		3674;3682;	3682;	3674;3682;	0	2	1	2	20	0.0516796
865	Calcr	Q60755	Q60755;Q60755-2;	610	2	0	0	6.86315e+06	0	0	1			3712;	3712;	0	0	1	1	7	0.0114754
866	Gdi1	P50396	P50396;Q61598;Q61598-2;	539	3	0	0	1.61429e+06	0	0	1			3713;	3713;	0	0	1	1	8	0.0148423
867	Wdr59	Q8C0M0	Q8C0M0;Q8C0M0-2;Q8C0M0-3;	1081	3	0	0	1.9976e+06	0	0	2			3717;	3717;	0	0	1	1	8	0.00740056
868	Ptgds	O09114	O09114;O09114-2;	275	2	0	0	1.01314e+06	0	0	1			3751;	3751;	0	0	1	1	16	0.0581818
869	Rictor	Q6QI06	Q6QI06;Q6QI06-2;	1806	2	0	0	5.87234e+06	0	0	1			3808;	3808;	0	0	1	1	18	0.00996678

## Sheet: S4B
Protein Group ID	gene	Major Protein accession	Protein Group accession	length	Protein number	Intensity_LPS_Ni_Nlrp3_bio1	Intensity_LPS_Ni_Nlrp3_bio2	Intensity_LPS_Ni_Nlrp3_bio3	SC_LPS_Ni_Nlrp3_bio1	SC_LPS_Ni_Nlrp3_bio2	SC_LPS_Ni_Nlrp3_bio3	Unique_pep_ID_LPS_Ni_Nlrp3_bio1	Unique_pep_ID_LPS_Ni_Nlrp3_bio2	Unique_pep_ID_LPS_Ni_Nlrp3_bio3	PeptideID	Unique_pep_ID_LPS_Ni_Nlrp3_bio1_Number	Unique_pep_ID_LPS_Ni_Nlrp3_bio2_Number	Unique_pep_ID_LPS_Ni_Nlrp3_bio3_Number	PeptideID_Number	Peptides Length	Peptides Coverage
1	Slc25a5	P51881	P51881;	378	1	1.12115e+09	2.7326e+08	5.19538e+08	25	23	25	270;652;677;846;1506;2263;2692;	270;652;677;846;2263;2692;	270;652;677;846;2263;2692;	270;652;677;846;1506;2263;2692;	7	6	6	7	69	0.18254
2	Slc25a4	P48962	P48962;	378	1	7.08274e+07	4.20175e+07	4.6147e+07	12	6	7	454;749;2704;2764;	454;749;2704;	454;749;2704;3079;	454;749;2704;2764;3079;	4	3	4	5	49	0.12963
3	Slc11a1	P41251	P41251;	658	1	3.29256e+06	0	0	1	0	0	3;			3;	1	0	0	1	7	0.0106383
4	Pycr2	Q922Q4	Q922Q4;	413	1	3.60725e+09	6.49491e+09	9.52013e+09	107	181	192	4;58;415;672;722;769;1234;1300;1441;1451;1460;	4;58;415;672;722;769;1234;1300;1441;1451;1460;2118;2169;2382;3009;3010;	4;58;415;672;722;769;1234;1300;1441;1451;1460;2118;2169;2382;3009;3010;3101;3104;3117;3119;3139;3140;	4;58;415;672;722;769;1234;1300;1441;1451;1460;2118;2169;2382;3009;3010;3101;3104;3117;3119;3139;3140;	11	16	22	22	160	0.387409
5	Rps2	P25444	P25444;	372	1	1.98347e+07	1.87056e+07	1.50802e+07	7	1	2	5;28;47;1589;	3044;	3044;	5;28;47;1589;3044;	4	1	1	5	51	0.137097
6	Hspa8	P63017	P63017;	737	1	1.02629e+09	3.5425e+08	5.76379e+08	69	62	54	37;382;396;564;817;870;899;900;902;981;1149;1230;1232;1340;1366;1372;1391;1443;1532;1619;1899;	382;396;564;817;870;899;900;902;981;1149;1230;1232;1340;1366;1372;1391;1443;1532;1899;2136;2367;	382;396;564;870;899;900;1149;1230;1232;1340;1366;1372;1391;1443;1532;1899;2136;2367;2618;	37;382;396;564;817;870;899;900;902;981;1149;1230;1232;1340;1366;1372;1391;1443;1532;1619;1899;2136;2367;2618;	21	21	19	24	264	0.358209
7	Hspa5	P20029	P20029;	745	1	3.72726e+08	1.96879e+08	2.66381e+08	48	44	30	26;223;361;499;796;865;876;997;1110;1155;1280;1296;1317;1335;1384;1487;1509;1794;1844;2057;2059;2070;	223;499;796;1110;1155;1280;1296;1317;1335;1384;1487;1794;1844;2057;2059;2296;2327;2336;2357;2385;	223;499;796;1155;1296;1317;1335;1384;1794;1844;2059;2296;2336;2385;	26;223;361;499;796;865;876;997;1110;1155;1280;1296;1317;1335;1384;1487;1509;1794;1844;2057;2059;2070;2296;2327;2336;2357;2385;	22	20	14	27	273	0.366443
8	Tspo	P50637	P50637;	245	1	3.40069e+07	0	0	4	0	0	7;1428;			7;1428;	2	0	0	2	21	0.0857143
9	Usp42	B2RQC2	B2RQC2;	1422	1	1.54434e+06	1.93459e+06	0	2	1	0	8;	8;		8;	1	1	0	1	7	0.00492264
10	FAM120A	Q6A0A9	Q6A0A9;	1225	1	8.48215e+07	2.70272e+07	4.13025e+07	24	15	14	9;126;1132;1231;1337;1783;1856;1943;	1132;1231;1337;1856;2228;	1132;1231;1337;1856;	9;126;1132;1231;1337;1783;1856;1943;2228;	8	5	4	9	92	0.075102
11	Atp5a1	Q03265	Q03265;	652	1	4.72328e+08	4.04048e+07	9.05803e+07	62	17	20	10;194;409;755;1011;1147;1288;1308;1346;1645;1822;1995;2658;2660;2663;2745;	10;409;755;1011;1308;1346;1645;1822;2658;2660;3034;	409;755;1011;1288;1308;1346;1645;1995;2660;3034;3116;3133;	10;194;409;755;1011;1147;1288;1308;1346;1645;1822;1995;2658;2660;2663;2745;3034;3116;3133;	16	11	12	19	217	0.332822
12	Tufm	Q8BFR5	Q8BFR5;	543	1	4.31825e+09	4.99477e+09	7.04081e+09	152	129	132	11;22;86;104;227;484;609;614;713;780;914;1235;1303;1341;1381;1458;1484;1584;1612;1741;	11;22;86;484;609;614;713;780;914;1235;1303;1341;1484;1584;1612;1741;3051;	11;22;86;227;484;609;614;713;780;914;1235;1303;1341;1381;1458;1484;1584;1612;1741;3051;3073;3136;	11;22;86;104;227;484;609;614;713;780;914;1235;1303;1341;1381;1458;1484;1584;1612;1741;3051;3073;3136;	20	17	22	23	249	0.458564
13	Atp2b1	G5E829	G5E829;	1324	1	1.09769e+07	4.3724e+06	1.73125e+06	5	4	1	12;795;1574;	2261;2354;2378;	2261;	12;795;1574;2261;2354;2378;	3	3	1	6	84	0.0634441
14	Ryr1	E9PZQ0	E9PZQ0;	5111	1	1.63346e+08	1.10395e+08	2.32445e+08	4	2	3	13;	13;	13;	13;	1	1	1	1	7	0.00136959
15	Uqcrc2	Q9DB77	Q9DB77;	559	1	2.3585e+08	1.2873e+06	0	11	1	0	14;653;952;1000;1143;2009;2064;	653;		14;653;952;1000;1143;2009;2064;	7	1	0	7	88	0.157424
16	Tlr13	Q6R5N8	Q6R5N8;	1070	1	7.2686e+06	0	0	3	0	0	15;349;			15;349;	2	0	0	2	15	0.0140187
17	Hsp90ab1	P11499	P11499;	815	1	3.34845e+07	1.52225e+07	2.33692e+07	11	10	3	16;692;893;2078;	692;893;2078;2375;2437;2448;	692;2437;	16;692;893;2078;2375;2437;2448;	4	6	2	7	78	0.0957055
18	P06330	P06330	P06330;	202	1	1.62474e+08	6.49208e+07	1.11899e+08	12	6	4	17;1537;2743;2920;	1537;	1537;	17;1537;2743;2920;	4	1	1	4	36	0.178218
19	Flna	Q8BTM8	Q8BTM8;	2712	1	7.12603e+06	0	0	2	0	0	18;1461;			18;1461;	2	0	0	2	27	0.00995575
20	Slc25a22	Q9D6M3	Q9D6M3;	416	1	4.8055e+07	1.17586e+06	3.69151e+06	11	1	1	19;67;186;329;996;2449;	2449;	186;	19;67;186;329;996;2449;	6	1	1	6	53	0.127404
21	Erlin2	Q8BFZ9	Q8BFZ9;	406	1	3.01383e+06	0	0	2	0	0	1577;			1577;	1	0	0	1	20	0.0492611
22	Erlin1	Q91X78	Q91X78;	412	1	1.66162e+06	0	0	1	0	0	362;			362;	1	0	0	1	9	0.0218447
23	Wdr37	Q8CBE3	Q8CBE3;	585	1	2.86026e+06	0	0	1	0	0	23;			23;	1	0	0	1	7	0.0119658
24	Frmpd1	A2AKB4	A2AKB4;	1648	1	3.44525e+07	0	0	1	0	0	24;			24;	1	0	0	1	7	0.00424757
25	Fmn1	Q05860-5	Q05860-5;	1273	1	1.31005e+09	6.93138e+08	8.84832e+08	101	97	85	25;100;132;278;328;517;527;622;788;794;799;1003;1008;1014;1077;1100;1117;1320;1368;1430;1529;1557;1654;1731;2011;2075;2680;2941;	25;132;278;328;517;527;622;788;794;799;1003;1008;1014;1077;1100;1117;1320;1368;1529;1557;1731;2075;2158;2162;2203;2213;2222;2255;2321;2366;2478;2487;2941;3055;	25;278;328;517;527;622;788;794;1003;1008;1014;1077;1100;1117;1320;1368;1430;1529;1654;1731;2075;2158;2203;2222;2255;2556;2680;2941;3055;3099;3100;3102;	25;100;132;278;328;517;527;622;788;794;799;1003;1008;1014;1077;1100;1117;1320;1368;1430;1529;1557;1654;1731;2011;2075;2158;2162;2203;2213;2222;2255;2321;2366;2478;2487;2556;2680;2941;3055;3099;3100;3102;	28	34	32	43	391	0.307148
26	Eef2	P58252	P58252;	932	1	1.21516e+06	3.36016e+08	1.86431e+06	1	3	1	27;	2226;2463;	27;	27;2226;2463;	1	2	1	3	28	0.0300429
27	Dnaja2	Q9QYJ0	Q9QYJ0;	504	1	3.11507e+07	0	1.44774e+06	17	0	1	29;101;245;256;275;1477;2758;		275;	29;101;245;256;275;1477;2758;	7	0	1	7	62	0.123016
28	Mcm10	Q0VBD2	Q0VBD2;	964	1	2.82437e+07	0	0	1	0	0	30;			30;	1	0	0	1	8	0.00829876
29	Slc43a2	Q8CGA3	Q8CGA3;	680	1	2.21029e+06	0	0	2	0	0	31;			31;	1	0	0	1	7	0.0102941
30	Lmnb1	P14733	P14733;	654	1	1.70963e+07	0	1.93846e+07	8	0	2	32;252;693;1189;1946;2041;		2569;	32;252;693;1189;1946;2041;2569;	6	0	1	7	74	0.11315
31	Dnaja1	P63037	P63037;	489	1	1.56796e+07	0	5.62058e+06	6	0	3	33;1195;2077;2935;		2935;3096;	33;1195;2077;2935;3096;	4	0	2	5	52	0.106339
32	Cbln1	Q9R171	Q9R171;	263	1	7.1807e+07	0	0	3	0	0	34;			34;	1	0	0	1	7	0.026616
33	Sec61a1	P61620	P61620;	591	1	1.00204e+08	1.74278e+07	0	11	6	0	36;326;567;715;843;1892;	36;567;1892;		36;326;567;715;843;1892;	6	3	0	6	57	0.0964467
34	Tuba4a	P68368	P68368;	529	1	3.37386e+07	0	0	4	0	0	1407;1793;			1407;1793;	2	0	0	2	25	0.047259
35	Rab1b	Q9D1G1	Q9D1G1;	285	1	3.09561e+07	7.74311e+06	1.01271e+07	10	1	2	1071;1997;2083;	1997;	1997;	1071;1997;2083;	3	1	1	3	46	0.161404
36	Rab1A	P62821	P62821;	289	1	1.98354e+07	6.05217e+06	3.30171e+06	8	4	2	536;2046;2111;2962;	2111;	536;	536;2046;2111;2962;	4	1	1	4	52	0.179931
37	Rab8b	P61028	P61028;	291	1	1.14539e+07	1.86527e+06	0	3	1	0	2115;2949;	2115;		2115;2949;	2	1	0	2	21	0.0721649
38	Canx	P35564	P35564;	655	1	4.26213e+07	0	0	14	0	0	42;1116;1618;1724;1784;1830;2652;2805;			42;1116;1618;1724;1784;1830;2652;2805;	8	0	0	8	82	0.125191
41	Slc7a8	Q9QXW9	Q9QXW9;	642	1	4.4157e+06	0	0	1	0	0	45;			45;	1	0	0	1	7	0.0109034
42	Idh1	O88844	O88844;	513	1	1.68157e+08	2.86465e+07	9.13814e+07	29	13	18	46;215;543;577;1040;1185;1196;1304;1417;1450;1662;1809;1914;	215;543;1040;1196;1450;1809;1914;	215;543;577;1040;1185;1196;1450;1809;1914;3074;	46;215;543;577;1040;1185;1196;1304;1417;1450;1662;1809;1914;3074;	13	7	10	14	154	0.300195
43	Lsm4	Q9QXA5	Q9QXA5;	233	1	4.65235e+07	4.391e+08	1.12574e+09	4	7	4	48;	48;	48;	48;	1	1	1	1	7	0.0300429
44	Samhd1	Q60710	Q60710;	741	1	6.0138e+08	2.35914e+06	3.27755e+06	27	1	3	49;164;647;994;1015;1062;1176;1678;1752;1762;1904;2033;	49;	164;1062;	49;164;647;994;1015;1062;1176;1678;1752;1762;1904;2033;	12	1	2	12	126	0.17004
45	Rnf213	E9Q555	E9Q555;	5243	1	1.13974e+08	1.67176e+08	6.89661e+08	43	2	2	50;135;138;162;172;469;482;662;729;734;765;818;854;1169;1216;1539;1572;1673;1754;1765;1780;1902;1927;2032;2801;	2521;	2521;	50;135;138;162;172;469;482;662;729;734;765;818;854;1169;1216;1539;1572;1673;1754;1765;1780;1902;1927;2032;2521;2801;	25	1	1	26	280	0.0534045
46	Arf4	P61750	P61750;	261	1	7.24197e+07	7.54541e+06	0	4	2	0	51;522;	522;		51;522;	2	1	0	2	17	0.0651341
47	Abcb7	Q61102	Q61102;	867	1	4.68244e+06	0	0	4	0	0	52;723;1977;			52;723;1977;	3	0	0	3	29	0.0334487
48	Dsp	E9Q557	E9Q557;	2949	1	2.04824e+08	2.45765e+08	1.35157e+08	44	79	21	53;115;200;254;266;291;294;372;461;529;619;705;1094;1282;1475;1547;1742;1889;2026;2164;	53;115;200;254;291;372;529;619;705;1282;1475;1547;1889;2122;2137;2139;2156;2160;2163;2164;2183;2192;2196;2198;2202;2217;2219;2223;2230;2237;2240;2243;2258;2280;2304;2320;2360;2452;2483;	200;254;705;1889;2122;2139;2164;2192;2223;2280;2320;	53;115;200;254;266;291;294;372;461;529;619;705;1094;1282;1475;1547;1742;1889;2026;2122;2137;2139;2156;2160;2163;2164;2183;2192;2196;2198;2202;2217;2219;2223;2230;2237;2240;2243;2258;2280;2304;2320;2360;2452;2483;	20	39	11	45	378	0.128179
49	Ddb1	Q3U1J4	Q3U1J4;	1224	1	1.63931e+06	0	0	2	0	0	54;			54;	1	0	0	1	7	0.00571895
50	Prdx2	Q61171	Q61171;	271	1	7.49279e+06	5.26786e+06	0	5	2	0	55;630;2895;	55;		55;630;2895;	3	1	0	3	25	0.0922509
53	Gpnmb	Q99P91	Q99P91;	662	1	2.62837e+08	1.40088e+08	1.53298e+08	18	15	19	59;1562;1629;	59;1562;1629;	59;1562;1629;	59;1562;1629;	3	3	3	3	27	0.0407855
54	Dynll2	Q9D0M5	Q9D0M5;	180	1	1.84341e+07	3.56147e+06	0	3	2	0	60;951;	60;		60;951;	2	1	0	2	18	0.1
55	Hsd17b4	P51660	P51660;	835	1	5.11392e+07	3.17278e+07	6.96166e+07	14	14	13	61;771;953;1016;1138;1435;1810;1975;2008;	61;953;1016;1138;2008;2315;2345;2380;	771;953;1435;1975;2008;2315;2345;3137;	61;771;953;1016;1138;1435;1810;1975;2008;2315;2345;2380;3137;	9	8	8	13	170	0.203593
56	Hsd17b12	O70503	O70503;	407	1	7.88181e+07	2.58379e+07	4.02315e+07	15	8	10	62;428;1293;1711;2715;2808;2959;	428;1293;2715;2979;	428;2715;2959;2979;3103;	62;428;1293;1711;2715;2808;2959;2979;3103;	7	4	5	9	76	0.186732
57	Arf2	Q8BSL7	Q8BSL7;	262	1	1.32128e+06	0	0	1	0	0	1866;			1866;	1	0	0	1	10	0.0381679
58	Lipa	Q9Z0M5	Q9Z0M5;	502	1	1.91559e+07	2.37383e+06	0	4	1	0	65;524;1108;	65;		65;524;1108;	3	1	0	3	29	0.0577689
59	Rps3	P62908	P62908;	322	1	8.04258e+08	8.72472e+07	1.79349e+08	47	17	18	66;178;182;478;593;696;1146;1208;1217;1652;2018;2486;	593;696;1146;1217;1652;2104;2486;3037;	66;178;478;593;696;1146;1208;1652;3070;	66;178;182;478;593;696;1146;1208;1217;1652;2018;2104;2486;3037;3070;	12	8	9	15	166	0.515528
60	Atp6v1h	Q8BVE3	Q8BVE3;	572	1	6.31127e+07	0	6.58099e+06	24	0	3	69;130;450;584;1120;2700;2701;2775;2796;2968;		130;584;	69;130;450;584;1120;2700;2701;2775;2796;2968;	10	0	2	10	97	0.16958
62	Krt5	Q922U2	Q922U2;	667	1	6.29046e+08	1.01173e+09	7.93879e+08	61	74	50	77;751;802;973;1068;1150;1175;1237;2193;2271;2408;	77;751;802;973;1068;1150;1175;1237;2177;2193;2271;2341;2408;2415;	77;751;802;973;1068;1150;1175;1237;2193;2271;2341;	77;751;802;973;1068;1150;1175;1237;2177;2193;2271;2341;2408;2415;	11	14	11	14	85	0.127436
63	Gapdh	P16858	P16858;	429	1	1.1644e+10	2.19537e+08	5.95736e+08	95	21	37	72;79;107;857;1081;1349;1438;1607;1625;1626;1638;1665;1738;1827;2876;	72;79;1081;1349;1607;1625;1665;1738;	72;79;1081;1349;1607;1625;1626;1665;1738;	72;79;107;857;1081;1349;1438;1607;1625;1626;1638;1665;1738;1827;2876;	15	8	9	15	166	0.386946
64	Ass1	P16460	P16460;	494	1	6.20155e+08	0	0	29	0	0	73;197;244;287;366;544;783;1207;1440;1850;			73;197;244;287;366;544;783;1207;1440;1850;	10	0	0	10	89	0.180162
66	Krt14	Q61781	Q61781;	573	1	6.98285e+07	6.55545e+07	7.70949e+07	18	23	17	1492;1575;1616;	1492;1575;1616;2253;	1492;1575;1616;2253;	1492;1575;1616;2253;	3	4	4	4	45	0.078534
67	Krt42	Q6IFX2	Q6IFX2;	541	1	3.60606e+08	3.60422e+08	6.7146e+08	16	26	16	489;756;927;1121;1558;2186;2495;	489;756;927;1121;2145;2186;2290;2350;2399;2495;	489;756;927;2399;	489;756;927;1121;1558;2145;2186;2290;2350;2399;2495;	7	10	4	11	74	0.136784
68	Krt17	Q9QWL7	Q9QWL7;	522	1	4.39688e+07	3.16192e+08	2.98092e+08	12	19	14	537;700;851;1478;	537;700;851;2184;2188;2501;	537;851;2184;2188;	537;700;851;1478;2184;2188;2501;	4	6	4	7	74	0.141762
69	Krt16	Q9Z2K1	Q9Z2K1;	558	1	2.70391e+08	3.40103e+08	2.77223e+08	20	29	23	690;847;878;1080;1160;1563;	690;847;878;1080;1160;1563;2221;	690;847;878;1160;1563;2221;3109;	690;847;878;1080;1160;1563;2221;3109;	6	7	7	8	68	0.121864
71	Krt13	P08730	P08730;	526	1	3.07703e+07	0	0	4	0	0	155;1777;			155;1777;	2	0	0	2	17	0.0323194
72	Krt19	P19001	P19001;	492	1	0	1.18119e+07	1.20375e+07	0	10	6		2301;	2301;	2301;2394;	0	1	1	2	31	0.0630081
75	Ctsz	Q9WUU7	Q9WUU7;	373	1	3.77536e+08	7.98773e+07	1.19173e+08	12	11	8	81;421;789;966;	81;421;789;966;	81;421;789;966;	81;421;789;966;	4	4	4	4	39	0.104558
76	Mpc2	Q9D023	Q9D023;	215	1	3.76428e+06	1.10502e+06	0	2	2	0	82;1916;	1916;		82;1916;	2	1	0	2	17	0.0790698
77	Clcn7	O70496	O70496;	894	1	9.73897e+06	0	0	2	0	0	83;2063;			83;2063;	2	0	0	2	24	0.0268456
78	Jup	Q02257	Q02257;	820	1	1.51122e+08	1.67954e+08	1.17367e+08	28	35	20	84;85;406;579;873;1052;1131;1328;1510;1548;1969;	84;406;579;873;1052;1131;1328;1510;1548;1969;2108;2191;2479;2482;2976;	84;406;873;1052;1328;1510;1548;1969;2191;2479;2566;2976;	84;85;406;579;873;1052;1131;1328;1510;1548;1969;2108;2191;2479;2482;2566;2976;	11	15	12	17	191	0.232927
79	Eno1	P17182	P17182;	503	1	1.24933e+09	1.04911e+08	8.63975e+08	81	28	28	87;196;257;697;778;970;1127;1171;1283;1455;1502;1524;1553;1600;1684;1688;2148;	257;697;778;1127;1171;1455;1553;1688;2148;2215;2460;	257;697;778;1127;1171;1455;1502;2148;3098;	87;196;257;697;778;970;1127;1171;1283;1455;1502;1524;1553;1600;1684;1688;2148;2215;2460;3098;	17	11	9	20	265	0.526839
80	Hsp90aa1	P07901	P07901;	825	1	1.27547e+06	1.04371e+07	1.43793e+07	1	7	6	88;	88;2110;2269;2469;	2269;2469;	88;2110;2269;2469;	1	4	2	4	35	0.0424242
81	Ywhae	P62259	P62259;	335	1	9.25543e+06	0	2.67908e+06	4	0	2	222;906;		222;	222;906;	2	0	1	2	19	0.0567164
82	Ywhag	P61982	P61982;	325	1	0	1.23723e+06	0	0	1	0		2991;		2991;	0	1	0	1	10	0.0307692
83	Ywhah	P68510	P68510;	322	1	0	0	1.36938e+06	0	0	1			3081;	3081;	0	0	1	1	10	0.0310559
84	Ywhaz	P63101	P63101;	328	1	7.73048e+06	0	1.44783e+06	2	0	2	2786;		3093;	2786;3093;	1	0	1	2	24	0.0731707
85	Erap1	Q9EQH2	Q9EQH2;	1026	1	1.48335e+08	0	2.20916e+07	25	0	6	90;667;853;912;947;1096;1269;1365;1770;1840;1886;1930;2833;		667;1269;	90;667;853;912;947;1096;1269;1365;1770;1840;1886;1930;2833;	13	0	2	13	142	0.138402
87	Hba	P01942	P01942;	220	1	2.2968e+07	4.10146e+07	3.27988e+07	5	8	3	1276;	1276;2207;2372;	1276;	1276;2207;2372;	1	3	1	3	40	0.181818
88	Sgpl1	Q8R0X7	Q8R0X7;	657	1	3.5161e+08	5.67577e+07	9.09771e+07	63	11	21	94;114;231;241;292;644;737;1170;1177;1302;1387;1561;2524;2729;2761;2844;2889;2956;	94;644;737;1170;1177;	94;241;292;644;1170;1177;1387;1561;2524;2956;	94;114;231;241;292;644;737;1170;1177;1302;1387;1561;2524;2729;2761;2844;2889;2956;	18	5	10	18	182	0.277017
89	Hnrnpu	Q8VEK3	Q8VEK3;	900	1	5.91484e+06	0	0	2	0	0	96;2035;			96;2035;	2	0	0	2	22	0.0244444
90	Pik3cg	Q9JHG7	Q9JHG7;	1239	1	899030	3.30168e+06	0	1	1	0	97;	97;		97;	1	1	0	1	7	0.00564972
91	Ripk3	Q9QZL0	Q9QZL0;	598	1	1.47468e+07	0	0	3	0	0	98;560;2054;			98;560;2054;	3	0	0	3	32	0.0535117
92	Calm1	P62204	P62204;	216	1	2.34319e+07	7.43326e+06	0	6	3	0	99;1468;2050;	1468;2347;		99;1468;2050;2347;	3	2	0	4	53	0.24537
93	Slc25a3	Q8VEM8	Q8VEM8;	456	1	5.79343e+10	2.72769e+08	7.14615e+08	47	28	31	103;133;486;497;808;1074;1245;1315;1512;1768;2886;	103;133;486;497;808;1074;1315;1512;1768;2886;3000;	103;133;486;497;808;1074;1245;1315;1512;1768;2886;3000;3129;	103;133;486;497;808;1074;1245;1315;1512;1768;2886;3000;3129;	11	11	13	13	114	0.25
94	Krt6a	P50446	P50446;	643	1	4.3783e+08	2.23237e+08	4.57475e+08	27	22	16	105;286;600;646;850;855;1005;1049;1691;1787;	600;850;855;1005;1049;2490;	600;850;855;1005;1049;1787;	105;286;600;646;850;855;1005;1049;1691;1787;2490;	10	6	6	11	85	0.132193
95	Slc25a24	Q8BMD8	Q8BMD8;	589	1	5.4943e+07	0	0	10	0	0	106;173;221;525;814;1803;1880;			106;173;221;525;814;1803;1880;	7	0	0	7	62	0.105263
96	Rps9	Q6ZWN5	Q6ZWN5;	273	1	5.43141e+06	0	0	2	0	0	109;			109;	1	0	0	1	8	0.029304
98	Prdx1	P35700	P35700;	272	1	2.65886e+08	2.0023e+07	2.84703e+07	8	5	5	111;281;856;2548;	111;281;856;2548;	111;856;2548;	111;281;856;2548;	4	4	3	4	35	0.128676
99	P01837	P01837	P01837;	177	1	6.95153e+10	1.49402e+11	1.12539e+11	492	622	686	116;387;1279;1319;1610;	116;387;1279;1319;1610;2286;2422;2505;3001;3002;3018;3027;3038;3039;3053;	116;387;1279;1319;1610;2286;2422;2505;3001;3002;3018;3039;3053;3112;3141;	116;387;1279;1319;1610;2286;2422;2505;3001;3002;3018;3027;3038;3039;3053;3112;3141;	5	15	15	17	103	0.581921
100	Insrr	Q9WTL4	Q9WTL4;	1390	1	9.24327e+07	0	2.5941e+07	9	0	1	118;384;		384;	118;384;	2	0	1	2	8	0.0057554
101	C3	P01027	P01027;	1729	1	1.44493e+07	1.19374e+09	2.43649e+09	5	30	19	119;707;1979;	119;707;1979;2113;2116;2144;2307;2578;3035;	119;707;1979;2113;2116;2144;2307;2578;2588;	119;707;1979;2113;2116;2144;2307;2578;2588;3035;	3	9	9	10	100	0.0578369
102	Vdac2	Q60930	Q60930;	404	1	4.77306e+07	1.18514e+07	1.11873e+07	12	6	5	120;210;437;1570;2481;	210;437;1570;2481;	210;1570;2481;	120;210;437;1570;2481;	5	4	3	5	59	0.14604
103	Col1a1	P11087	P11087;	1537	1	5.22271e+07	1.60834e+08	0	6	9	0	121;585;	121;2132;2252;2267;2396;		121;585;2132;2252;2267;2396;	2	5	0	6	78	0.0507482
104	Arf5	P84084	P84084;	261	1	3.85744e+06	0	0	2	0	0	122;			122;	1	0	0	1	7	0.0268199
105	Rpn1	Q91YQ5	Q91YQ5;	736	1	1.69202e+08	3.14635e+07	1.40181e+08	31	13	12	125;271;351;402;439;539;955;1380;1602;1661;1761;2080;2210;2319;	402;1380;1761;2210;2319;2330;2389;	439;955;1380;2210;2319;2585;	125;271;351;402;439;539;955;1380;1602;1661;1761;2080;2210;2319;2330;2389;2585;	14	7	6	17	205	0.278533
107	Stat1	P42225	P42225;	857	1	1.26226e+09	2.62303e+07	1.78879e+07	112	4	4	128;327;419;435;465;471;479;726;762;770;836;988;1070;1102;1178;1199;1212;1274;1287;1383;1386;1418;1425;1500;1517;1620;1668;2010;2023;	471;836;1517;	471;1517;	128;327;419;435;465;471;479;726;762;770;836;988;1070;1102;1178;1199;1212;1274;1287;1383;1386;1418;1425;1500;1517;1620;1668;2010;2023;	29	3	2	29	297	0.346558
108	Krt80	Q0VBK2	Q0VBK2;	542	1	1.68654e+07	1.4211e+07	0	2	5	0	129;	129;2142;2250;		129;2142;2250;	1	3	0	3	24	0.0442804
109	Trmt11	Q9CWH5	Q9CWH5;	566	1	116386	0	0	2	0	0	134;			134;	1	0	0	1	7	0.0123675
110	Hspa9	P38647	P38647;	769	1	9.51743e+07	8.0578e+07	9.74838e+07	22	20	17	136;188;192;293;452;881;1188;1194;1323;1457;1732;1737;1912;1945;	293;452;881;1188;1194;1737;1912;2106;2181;2349;2362;2376;2500;	293;1188;1194;1323;1457;1912;2181;2349;2362;2376;	136;188;192;293;452;881;1188;1194;1323;1457;1732;1737;1912;1945;2106;2181;2349;2362;2376;2500;	14	13	10	20	230	0.29909
111	Irg1	P54987	P54987;	571	1	1.86039e+09	1.33569e+08	2.00979e+08	142	41	33	141;171;356;440;571;683;745;748;1026;1224;1310;1397;1459;1474;1535;1573;1621;1760;2096;2856;	141;171;440;571;683;745;748;1310;1397;1535;1621;1760;	141;171;571;683;745;748;1026;1310;1397;1459;1535;1621;1760;2856;	141;171;356;440;571;683;745;748;1026;1224;1310;1397;1459;1474;1535;1573;1621;1760;2096;2856;	20	12	14	20	254	0.444834
112	Efhd2	Q9D8Y0	Q9D8Y0;	334	1	2.1532e+07	0	0	12	0	0	142;775;1939;2017;2678;2737;			142;775;1939;2017;2678;2737;	6	0	0	6	62	0.185629
113	P01864	P01864	P01864;	423	1	3.28068e+11	3.54186e+11	5.71683e+11	1386	1037	914	143;373;1436;1448;1494;1495;1590;1594;1604;1628;1657;2013;2090;2201;2783;2787;	143;1436;1448;1494;1495;1590;1594;1604;1628;1657;2013;2090;2201;2783;2787;2998;2999;3003;3020;3024;3025;	143;373;1436;1448;1494;1495;1590;1594;1604;1628;1657;2013;2090;2201;2783;2787;2998;2999;3020;3024;3025;3120;	143;373;1436;1448;1494;1495;1590;1594;1604;1628;1657;2013;2090;2201;2783;2787;2998;2999;3003;3020;3024;3025;3120;	16	21	22	23	135	0.319149
114	Prcp	Q7TMR0	Q7TMR0;	578	1	3.74954e+07	0	8.96514e+06	12	0	3	145;768;1356;		145;1356;3132;	145;768;1356;3132;	3	0	3	4	40	0.0692042
115	Atp5c1	Q91VR2	Q91VR2;	397	1	1.59757e+08	3.1818e+06	4.43091e+06	28	2	1	146;321;494;533;601;976;987;1001;	494;	494;	146;321;494;533;601;976;987;1001;	8	1	1	8	83	0.209068
116	Tmed10	Q9D1D4	Q9D1D4;	326	1	6.96614e+07	1.45174e+06	0	13	2	0	147;602;956;960;1549;1567;	602;		147;602;956;960;1549;1567;	6	1	0	6	77	0.236196
117	Tpd52	Q62393-3	Q62393-3;	279	1	893107	0	0	1	0	0	2902;			2902;	1	0	0	1	8	0.0286738
118	Sqrdl	Q9R112	Q9R112;	552	1	1.40116e+08	4.89219e+07	8.13052e+07	25	18	14	149;185;964;1042;1385;1595;1845;2000;2472;2839;2840;	149;964;1042;1595;1845;2000;2265;2371;2433;2472;	149;964;1385;2000;2371;3067;	149;185;964;1042;1385;1595;1845;2000;2265;2371;2433;2472;2839;2840;3067;	11	10	6	15	164	0.297101
119	Tpp1	O89023	O89023;	641	1	7.50765e+07	4.05826e+06	8.47952e+06	11	3	2	150;1193;	1193;	1193;	150;1193;	2	1	1	2	21	0.0327613
120	Pkm	P52480-2	P52480-2;	611	1	3.75419e+07	5.62845e+06	2.59806e+07	25	1	5	151;277;301;448;754;2244;2698;2713;2828;2847;	2244;	301;448;2698;3087;	151;277;301;448;754;2244;2698;2713;2828;2847;3087;	10	1	4	11	115	0.188216
121	Pcnxl4	Q3UVY5	Q3UVY5;	1254	1	3.57236e+06	0	0	1	0	0	152;			152;	1	0	0	1	8	0.00637959
122	Vim	P20152	P20152;	529	1	7.41056e+07	1.18496e+08	1.39537e+08	25	29	23	153;462;580;645;901;971;991;1182;1278;1896;2229;2954;	153;462;580;645;901;991;1278;2211;2218;2229;2364;3012;	462;580;971;991;1278;1896;2211;2229;2364;3012;3107;3135;	153;462;580;645;901;971;991;1182;1278;1896;2211;2218;2229;2364;2954;3012;3107;3135;	12	12	12	18	183	0.345936
124	Fth1	P09528	P09528;	258	1	1.2897e+07	0	0	5	0	0	165;1275;1932;			165;1275;1932;	3	0	0	3	31	0.120155
125	Stt3a	P46978	P46978;	839	1	3.17876e+07	0	0	12	0	0	166;615;1807;2004;2717;			166;615;1807;2004;2717;	5	0	0	5	46	0.0548272
126	Lgals1	P16045	P16045;	203	1	5.94091e+06	4.14059e+06	0	2	2	0	168;	168;		168;	1	1	0	1	8	0.0394089
127	Ofd1	Q80Z25	Q80Z25;	1119	1	2.94718e+07	1.12363e+07	2.42581e+06	10	7	2	169;411;1020;1210;1860;2051;	169;1210;2338;2455;2467;	411;	169;411;1020;1210;1860;2051;2338;2455;2467;	6	5	1	9	98	0.0875782
128	Slc25a12	Q8BH59	Q8BH59;	790	1	1.84693e+08	5.49026e+06	0	30	4	0	174;235;369;633;871;1030;1063;1249;1511;1664;1728;1791;1833;1835;2047;	235;369;1511;		174;235;369;633;871;1030;1063;1249;1511;1664;1728;1791;1833;1835;2047;	15	3	0	15	163	0.206329
129	Slc28a2	O88627	O88627;	753	1	1.59911e+07	0	0	4	0	0	175;798;			175;798;	2	0	0	2	17	0.0225764
130	Adrbk1	Q99MK8	Q99MK8;	781	1	9.95603e+06	2.89956e+06	0	2	2	0	176;	176;		176;	1	1	0	1	7	0.00896287
131	Rpl12	P35979	P35979;	247	1	3.18116e+06	2.38145e+06	4.32083e+06	2	2	2	177;	177;	177;	177;	1	1	1	1	9	0.0364372
132	Cmklr1	P97468	P97468;	454	1	2.94107e+06	0	0	1	0	0	179;			179;	1	0	0	1	8	0.0176211
133	A2mp	Q6GQT1	Q6GQT1;	1553	1	7.13468e+07	1.1382e+07	0	9	4	0	181;1159;1364;	1159;1364;		181;1159;1364;	3	2	0	3	35	0.022537
134	Tap2	P36371	P36371;	787	1	2.5569e+09	0	0	28	0	0	184;407;475;599;1309;1854;2815;2849;2858;			184;407;475;599;1309;1854;2815;2849;2858;	9	0	0	9	107	0.135959
135	Acsl1	P41216	P41216;	792	1	2.52198e+08	0	0	50	0	0	187;354;376;558;613;813;890;1190;1254;1405;1505;1614;1733;1743;1813;1978;2641;			187;354;376;558;613;813;890;1190;1254;1405;1505;1614;1733;1743;1813;1978;2641;	17	0	0	17	174	0.219697
136	Slc16a3	P57787	P57787;	558	1	4.16967e+07	0	0	10	0	0	189;303;816;1140;1717;			189;303;816;1140;1717;	5	0	0	5	48	0.0860215
137	Pfkl	P12382	P12382;	884	1	8.4595e+07	0	0	17	0	0	307;390;420;701;1136;1456;1493;1499;1503;2081;			307;390;420;701;1136;1456;1493;1499;1503;2081;	10	0	0	10	134	0.151584
138	Pfkp	Q9WUA3	Q9WUA3;	891	1	4.29988e+07	1.14735e+06	1.45049e+06	16	1	2	240;459;1051;1501;1565;1918;1936;	459;	1501;	240;459;1051;1501;1565;1918;1936;	7	1	1	7	88	0.0987654
140	Anxa1	P10107	P10107;	414	1	7.76956e+07	2.34495e+07	7.24373e+06	9	14	3	202;917;1095;1267;1412;1908;	917;1095;1267;1412;2103;2227;2368;2405;	917;2227;	202;917;1095;1267;1412;1908;2103;2227;2368;2405;	6	8	2	10	126	0.304348
141	Ppt1	O88531	O88531;	394	1	2.38788e+07	0	0	7	0	0	206;1250;1533;			206;1250;1533;	3	0	0	3	39	0.0989848
142	Sucla2	Q9Z2I9	Q9Z2I9;	583	1	4.23324e+07	0	2.53159e+06	12	0	1	207;334;378;449;639;782;1667;		378;	207;334;378;449;639;782;1667;	7	0	1	7	80	0.137221
143	Unc93b1	Q8VCW4	Q8VCW4;	683	1	3.03192e+07	3.50029e+06	0	8	2	0	208;992;1246;2055;	208;		208;992;1246;2055;	4	1	0	4	49	0.0717423
144	Rpsa	P14206	P14206;	375	1	2.63702e+07	863215	1.72632e+06	1	1	1	209;	2995;	2995;	209;2995;	1	1	1	2	21	0.056
145	Ldha	P06151	P06151;	419	1	1.22663e+07	1.93027e+06	0	4	1	0	212;518;1867;	2245;		212;518;1867;2245;	3	1	0	4	38	0.0906921
146	Clptm1	Q8VBZ3	Q8VBZ3;	775	1	4.38229e+06	0	0	4	0	0	213;1659;			213;1659;	2	0	0	2	36	0.0464516
147	Por	P37040	P37040;	765	1	4.88808e+06	0	0	2	0	0	214;274;			214;274;	2	0	0	2	17	0.0222222
148	Fhl3	Q9R059	Q9R059;	382	1	3.47865e+08	1.32798e+08	2.95553e+08	18	18	17	216;598;828;1313;2176;	216;598;828;1313;2176;	216;598;828;1313;2176;	216;598;828;1313;2176;	5	5	5	5	54	0.141361
149	S100a6	P14069	P14069;	163	1	5.0781e+06	0	0	2	0	0	218;			218;	1	0	0	1	8	0.0490798
150	Nos2	P29477	P29477;	1232	1	1.37389e+08	0	0	24	0	0	219;280;534;819;995;1082;1107;1205;1242;1348;1672;1857;1955;1986;2003;2094;			219;280;534;819;995;1082;1107;1205;1242;1348;1672;1857;1955;1986;2003;2094;	16	0	0	16	204	0.165584
151	Sec11a	Q9R0P6	Q9R0P6;	287	1	6.73706e+06	0	0	3	0	0	225;504;			225;504;	2	0	0	2	17	0.0592334
152	Atp5i	Q06185	Q06185;	166	1	1.50333e+07	0	0	2	0	0	232;1066;			232;1066;	2	0	0	2	20	0.120482
153	Fabp5	Q05816	Q05816;	230	1	7.19261e+06	2.6535e+06	1.57304e+07	3	1	1	233;422;	233;	233;	233;422;	2	1	1	2	18	0.0782609
154	Copa	Q8CIE6	Q8CIE6;	1302	1	5.46755e+07	0	0	9	0	0	236;793;1198;1255;1324;1921;			236;793;1198;1255;1324;1921;	6	0	0	6	72	0.0552995
155	Pcna	P17918	P17918;	351	1	1.50905e+07	0	0	4	0	0	237;335;			237;335;	2	0	0	2	15	0.042735
157	Capn1	O35350	O35350;	797	1	8.051e+07	0	0	17	0	0	246;360;389;841;908;1166;1201;1592;1929;			246;360;389;841;908;1166;1201;1592;1929;	9	0	0	9	101	0.126725
158	Cltc	Q68FD5	Q68FD5;	1753	1	6.05425e+07	0	3.14978e+06	19	0	1	247;607;634;1027;1057;1135;1211;1228;1409;1528;1736;1838;		1027;	247;607;634;1027;1057;1135;1211;1228;1409;1528;1736;1838;	12	0	1	12	135	0.0770108
159	Rps3a	P97351	P97351;	346	1	2.17248e+07	943716	0	9	1	0	248;844;977;1972;	844;		248;844;977;1972;	4	1	0	4	32	0.0924855
160	Cyp20a1	Q8BKE6	Q8BKE6;	542	1	5.44325e+06	0	0	2	0	0	249;1842;			249;1842;	2	0	0	2	17	0.0313653
161	Usp9x	P70398	P70398;	2669	1	4.36145e+06	0	0	3	0	0	250;1192;			250;1192;	2	0	0	2	20	0.00749344
162	Slc25a11	Q9CR62	Q9CR62;	425	1	1.73634e+08	2.47405e+07	7.73723e+07	31	13	19	253;767;837;845;1354;1748;1848;2661;2872;2894;	837;845;1354;1748;2981;2990;2996;	767;837;845;1354;1748;1848;2661;2981;2990;2996;3125;	253;767;837;845;1354;1748;1848;2661;2872;2894;2981;2990;2996;3125;	10	7	11	14	143	0.336471
163	Rps19	Q9CZX8	Q9CZX8;	227	1	3.56475e+07	3.20643e+06	2.03306e+06	7	2	1	255;663;679;1705;1786;	255;679;	255;	255;663;679;1705;1786;	5	2	1	5	36	0.15859
164	Rps7	P62082	P62082;	273	1	1.64958e+07	0	0	5	0	0	258;325;1037;			258;325;1037;	3	0	0	3	29	0.106227
165	Krt4	P07744	P07744;	612	1	1.34771e+07	0	0	5	0	0	260;1029;1847;			260;1029;1847;	3	0	0	3	22	0.0359477
166	Tnfaip2	Q61333	Q61333;	796	1	1.8893e+07	1.05574e+06	1.21983e+07	6	3	3	261;1122;1305;2705;	2254;	261;2254;3090;	261;1122;1305;2254;2705;3090;	4	1	3	6	66	0.0829146
167	Emr1	Q61549	Q61549;	1048	1	7.35794e+07	5.36471e+06	8.40266e+06	17	2	3	264;451;673;1643;1669;2082;2686;	264;	264;	264;451;673;1643;1669;2082;2686;	7	1	1	7	84	0.0801527
168	Fcgr1	P26151	P26151;	510	1	4.5119e+10	1.16881e+10	2.18148e+10	243	170	167	267;556;557;661;757;810;1056;1134;1139;1218;1221;1291;1334;1413;1415;1485;1596;2044;2061;2831;	267;556;557;661;757;810;1056;1134;1139;1221;1291;1334;1413;1415;1485;2831;3019;3021;3023;	267;556;557;661;757;810;1056;1134;1139;1221;1291;1334;1413;1415;1485;1596;2831;3019;3021;3023;3118;	267;556;557;661;757;810;1056;1134;1139;1218;1221;1291;1334;1413;1415;1485;1596;2044;2061;2831;3019;3021;3023;3118;	20	19	21	24	141	0.276471
169	Gvin1	Q80SU7	Q80SU7;	2523	1	1.28081e+08	1.47889e+06	0	37	2	0	268;509;565;649;651;826;842;949;963;1028;1153;1191;1812;1868;1897;1948;1952;1989;2020;2734;	949;		268;509;565;649;651;826;842;949;963;1028;1153;1191;1812;1868;1897;1948;1952;1989;2020;2734;	20	1	0	20	208	0.0824415
170	Rac2	Q05144	Q05144;	290	1	3.44831e+08	3.82138e+07	3.94143e+07	20	9	6	269;1204;1312;1999;	269;1204;	269;1204;	269;1204;1312;1999;	4	2	2	4	35	0.12069
171	Dnase1l2	Q9D1G0	Q9D1G0;	365	1	2.67437e+06	0	1.08368e+06	2	0	1	272;		272;	272;	1	0	1	1	9	0.0246575
172	Rhog	P84096	P84096;	283	1	1.81246e+08	1.51797e+07	3.6826e+06	15	6	1	276;1434;1540;1545;1580;1759;1861;	276;1545;1580;1759;	1545;	276;1434;1540;1545;1580;1759;1861;	7	4	1	7	73	0.257951
173	Anxa5	P48036	P48036;	387	1	7.16e+06	2.97081e+06	0	3	2	0	283;1933;	2190;		283;1933;2190;	2	1	0	3	29	0.0749354
174	Slc6a6	O35316	O35316;	730	1	1.74511e+08	1.56707e+08	2.60892e+08	13	16	15	284;412;640;759;1233;	284;412;640;759;1233;2374;	284;640;759;1233;2374;	284;412;640;759;1233;2374;	5	6	5	6	60	0.0821918
176	Chil3	O35744	O35744;	480	1	1.7147e+08	0	0	26	0	0	295;457;616;1055;1261;1338;1411;1560;1766;2074;2642;			295;457;616;1055;1261;1338;1411;1560;1766;2074;2642;	11	0	0	11	138	0.2875
177	Stx12	Q9ER00	Q9ER00;	343	1	353749	0	0	1	0	0	296;			296;	1	0	0	1	9	0.0262391
178	Kiaa0196	Q8C2E7	Q8C2E7;	1252	1	3.58527e+06	0	0	1	0	0	299;			299;	1	0	0	1	8	0.00638978
179	Tmco1	Q921L3	Q921L3;	303	1	9.69437e+06	1.31774e+06	0	3	2	0	304;1957;	304;		304;1957;	2	1	0	2	23	0.0759076
180	Rpl11	Q9CXW4	Q9CXW4;	260	1	1.47007e+06	0	0	2	0	0	305;			305;	1	0	0	1	8	0.0307692
181	Msn	P26041	P26041;	638	1	4.79113e+07	7.05832e+06	8.11524e+07	11	2	6	306;347;618;1714;1913;	306;347;	347;618;2527;2565;	306;347;618;1714;1913;2527;2565;	5	2	4	7	59	0.0924765
182	Sik3	Q6P4S6	Q6P4S6;	1403	1	4.92614e+07	0	0	6	0	0	308;514;1917;			308;514;1917;	3	0	0	3	29	0.02067
183	Hsp90b1	P08113	P08113;	872	1	7.44853e+07	3.21278e+07	3.30367e+07	26	15	11	309;364;432;481;561;685;962;984;1615;1788;	481;561;962;1615;1788;2105;2248;2332;2434;2454;	364;685;962;2248;2332;	309;364;432;481;561;685;962;984;1615;1788;2105;2248;2332;2434;2454;	10	10	5	15	148	0.169725
185	Hal	P35492	P35492;	735	1	5.73334e+06	0	0	2	0	0	311;			311;	1	0	0	1	8	0.0108844
186	Tlr2	Q9QUN7	Q9QUN7;	860	1	8.23174e+06	0	0	3	0	0	317;1796;1818;			317;1796;1818;	3	0	0	3	25	0.0290698
187	Rab32	Q9CZE3	Q9CZE3;	307	1	8.82768e+07	1.41236e+06	2.90583e+06	17	1	1	318;2728;2746;2773;2774;2785;2806;2845;2940;	2773;	2728;	318;2728;2746;2773;2774;2785;2806;2845;2940;	9	1	1	9	82	0.267101
188	Abhd12	Q99LR1	Q99LR1;	487	1	4.0624e+07	2.16777e+06	3.09171e+06	10	1	3	320;621;1429;1805;1819;1879;	2273;	1805;2273;	320;621;1429;1805;1819;1879;2273;	6	1	2	7	70	0.143737
189	Rplp0	P14869	P14869;	405	1	2.34989e+07	1.0721e+06	1.79691e+06	10	1	1	322;848;998;	322;	848;	322;848;998;	3	1	1	3	32	0.0790123
190	Tmem104	Q3TB48	Q3TB48;	581	1	9.39003e+06	0	0	2	0	0	323;1925;			323;1925;	2	0	0	2	19	0.0327022
191	Tap1	P21958	P21958;	809	1	8.25492e+07	0	0	15	0	0	324;374;505;1703;1710;1773;1877;1907;			324;374;505;1703;1710;1773;1877;1907;	8	0	0	8	67	0.0828183
192	Pycr1	Q922W5	Q922W5;	417	1	3.77141e+08	6.21548e+07	1.41353e+08	41	14	17	330;594;694;1270;1439;1447;1470;1490;	330;1270;1447;1470;1490;	330;594;1270;1447;1470;1490;3082;3089;3105;	330;594;694;1270;1439;1447;1470;1490;3082;3089;3105;	8	5	9	11	132	0.316547
193	Rps25	P62852	P62852;	207	1	4.75233e+07	7.28038e+06	1.24273e+07	5	4	3	331;568;	331;568;	331;568;	331;568;	2	2	2	2	19	0.0917874
194	Asah1	Q9WV54	Q9WV54;	467	1	1.32971e+08	2.01792e+07	0	15	3	0	332;464;797;990;1041;1489;1576;	332;1576;		332;464;797;990;1041;1489;1576;	7	2	0	7	85	0.182013
195	Cct3	P80318	P80318;	634	1	7.10867e+06	0	0	2	0	0	339;2730;			339;2730;	2	0	0	2	18	0.0283912
196	Rps15a	P62245	P62245;	215	1	3.67119e+07	7.42681e+06	6.10412e+06	5	5	2	340;1398;	340;1398;	340;	340;1398;	2	2	1	2	23	0.106977
197	Eef1a1	P10126	P10126;	548	1	4.27991e+08	1.69463e+08	2.78406e+08	38	26	28	341;467;650;1002;1118;1318;1656;1763;1951;2141;2530;	341;467;650;1002;1118;1318;1656;2126;2141;2147;2530;	341;467;650;1002;1118;1656;1951;2141;2147;2530;	341;467;650;1002;1118;1318;1656;1763;1951;2126;2141;2147;2530;	11	11	10	13	141	0.257299
198	Atp5b	P56480	P56480;	626	1	4.37621e+08	1.76237e+07	4.61013e+07	58	11	10	342;583;918;1125;1164;1172;1206;1370;2060;2310;2830;2859;2860;2864;2891;2952;2967;	342;918;1125;1164;1206;2310;	342;1125;1164;1206;1370;2310;	342;583;918;1125;1164;1172;1206;1370;2060;2310;2830;2859;2860;2864;2891;2952;2967;	17	6	6	17	209	0.333866
199	Idh2	P54071	P54071;	554	1	2.38543e+07	0	0	8	0	0	595;887;943;1060;			595;887;943;1060;	4	0	0	4	44	0.0794224
200	Ptk2b	Q9QVP9	Q9QVP9;	1096	1	1.84607e+07	0	0	4	0	0	352;738;			352;738;	2	0	0	2	18	0.0164234
201	Pik3r4	Q8VD65	Q8VD65;	1463	1	1.2247e+07	0	0	6	0	0	358;1151;1421;			358;1151;1421;	3	0	0	3	36	0.024607
202	Nt5e	Q61503	Q61503;	647	1	2.05777e+06	0	0	2	0	0	363;			363;	1	0	0	1	8	0.0123648
203	Cog4	Q8R1U1	Q8R1U1;	885	1	626951	0	0	2	0	0	375;			375;	1	0	0	1	8	0.00903955
204	Traf5	P70191	P70191;	648	1	3.63446e+07	0	0	18	0	0	377;582;732;1148;1964;2684;2716;			377;582;732;1148;1964;2684;2716;	7	0	0	7	69	0.106481
205	Copb2	O55029	O55029;	985	1	7.6217e+06	0	0	1	0	0	379;			379;	1	0	0	1	9	0.00913706
206	Clta	O08585	O08585;	313	1	5.33239e+06	509821	0	3	1	0	380;526;	380;		380;526;	2	1	0	2	18	0.057508
207	Rpl31	P62900	P62900;	207	1	3.52187e+06	1.66708e+06	1.78386e+06	2	1	2	381;	381;	381;	381;	1	1	1	1	9	0.0434783
208	Hist1h4a	P62806	P62806;	171	1	4.41023e+07	1.91107e+07	8.07283e+06	4	8	5	385;776;	385;2241;2292;3050;	2241;3050;	385;776;2241;2292;3050;	2	4	2	5	52	0.304094
209	Aldh2	P47738	P47738;	614	1	4.02872e+07	1.31344e+07	1.47661e+07	14	7	3	388;1252;1878;2637;2688;	1252;2370;3011;	1252;1878;3123;	388;1252;1878;2370;2637;2688;3011;3123;	5	3	3	8	81	0.131922
210	Mug1	P28665	P28665;	1548	1	2.4545e+07	1.55931e+07	0	1	1	0	393;	393;		393;	1	1	0	1	8	0.00516796
211	Npepps	Q11011	Q11011;	1011	1	1.13352e+08	2.4181e+07	2.32759e+06	24	3	1	394;542;791;863;1053;1179;1184;1707;1735;1884;2903;2957;	394;1707;	1179;	394;542;791;863;1053;1179;1184;1707;1735;1884;2903;2957;	12	2	1	12	129	0.127596
212	Ctsb	P10605	P10605;	406	1	2.16732e+08	1.39363e+08	2.99631e+08	25	16	29	400;1090;1307;	400;1090;1307;	400;1090;1307;3110;3111;	400;1090;1307;3110;3111;	3	3	5	5	43	0.105911
214	Hsd17b11	Q9EQ06	Q9EQ06;	393	1	6.73813e+07	1.74995e+06	1.44102e+07	16	1	7	410;668;1401;1749;1753;2042;2095;	1401;	410;668;1401;3071;	410;668;1401;1749;1753;2042;2095;3071;	7	1	4	8	102	0.259542
215	Rps18	P62270	P62270;	234	1	4.73878e+07	3.84578e+06	5.0279e+06	4	2	1	413;531;1963;	413;	413;	413;531;1963;	3	1	1	3	29	0.123932
216	Krt12	Q64291	Q64291;	576	1	3.39838e+07	0	0	2	0	0	418;			418;	1	0	0	1	8	0.0138889
217	Rpl15	Q9CZM2	Q9CZM2;	286	1	923212	0	0	2	0	0	423;			423;	1	0	0	1	9	0.0314685
218	Napsa	O09043	O09043;	485	1	1.13445e+07	0	0	2	0	0	425;			425;	1	0	0	1	9	0.0185567
219	Acot13	Q9CQR4	Q9CQR4;	230	1	2.42503e+07	8.37532e+06	2.2229e+07	2	2	2	429;	2284;	429;	429;2284;	1	1	1	2	22	0.0956522
220	Isg15	Q64339	Q64339;	247	1	4.25885e+08	8.25901e+06	529416	11	4	1	433;1559;1601;1639;	433;1559;	1559;	433;1559;1601;1639;	4	2	1	4	50	0.202429
221	Babam1	Q3UI43	Q3UI43;	426	1	1.76928e+07	0	0	1	0	0	434;			434;	1	0	0	1	11	0.0258216
222	Tfrc	Q62351	Q62351;	849	1	5.88023e+08	0	2.21103e+06	12	0	1	438;610;777;832;896;1739;2749;		2749;	438;610;777;832;896;1739;2749;	7	0	1	7	69	0.0812721
223	Alb	P07724	P07724;	676	1	8.57775e+08	5.24712e+08	1.52817e+09	9	8	6	1227;2832;	1227;	1227;	1227;2832;	2	1	1	2	26	0.0384615
224	Esyt2	Q3TZZ7	Q3TZZ7;	927	1	1.96539e+06	0	0	2	0	0	455;			455;	1	0	0	1	9	0.00970874
225	Ddost	O54734	O54734;	576	1	1.12189e+08	0	1.52668e+07	12	0	5	456;500;730;750;933;1679;1958;		500;730;750;	456;500;730;750;933;1679;1958;	7	0	3	7	85	0.147569
226	Slc25a20	Q9Z2Z6	Q9Z2Z6;	414	1	1.70944e+07	0	0	3	0	0	466;934;			466;934;	2	0	0	2	19	0.0458937
227	Krt72	Q6IME9	Q6IME9;	610	1	6.78874e+07	3.41579e+09	1.82519e+09	11	15	11	1225;	1225;	1225;	1225;	1	1	1	1	12	0.0196721
228	Atp5j2	P56135	P56135;	183	1	7.18778e+06	0	0	2	0	0	470;			470;	1	0	0	1	9	0.0491803
229	Ctsd	P18242	P18242;	477	1	2.42953e+07	9.14737e+06	0	4	4	0	477;624;760;	477;624;		477;624;760;	3	2	0	3	29	0.0607966
230	Vdac3	Q60931	Q60931;	392	1	2.35133e+07	9.26452e+06	0	10	2	0	480;904;1993;	480;		480;904;1993;	3	1	0	3	34	0.0867347
232	C5ar1	P30993	P30993;	445	1	9.74349e+06	0	6.93707e+06	1	0	2	501;		501;	501;	1	0	1	1	10	0.0224719
233	Arl8b	Q9CQW2	Q9CQW2;	283	1	3.92673e+07	2.83083e+06	1.15371e+08	6	3	3	502;1658;	2456;	502;2456;2612;	502;1658;2456;2612;	2	1	3	4	50	0.176678
234	Rpl27	P61358	P61358;	218	1	2.38836e+07	1.88608e+06	0	5	2	0	506;1128;1725;	506;		506;1128;1725;	3	1	0	3	28	0.12844
235	Mpdu1	Q9R0Q9	Q9R0Q9;	351	1	1.19569e+07	2.9871e+06	0	3	1	0	507;972;	507;		507;972;	2	1	0	2	23	0.0655271
236	Acsl5	Q8JZR0	Q8JZR0;	776	1	1.76518e+06	0	0	1	0	0	1965;			1965;	1	0	0	1	12	0.0154639
237	Rps14	P62264	P62264;	233	1	1.1488e+07	1.66693e+06	3.35988e+06	2	2	1	515;1152;	515;	515;	515;1152;	2	1	1	2	24	0.103004
238	Gsdma	Q9EST1	Q9EST1;	515	1	6.00517e+06	0	0	4	0	0	516;1161;2683;			516;1161;2683;	3	0	0	3	30	0.0582524
239	Ltn1	Q6A009	Q6A009;	1859	1	1.4207e+06	0	0	1	0	0	521;			521;	1	0	0	1	9	0.00484131
240	Phb2	O35129	O35129;	367	1	320367	0	0	1	0	0	523;			523;	1	0	0	1	9	0.0245232
241	Krt77	Q6IFZ6	Q6IFZ6;	662	1	8.52517e+06	0	0	6	0	0	530;1009;			530;1009;	2	0	0	2	21	0.0317221
242	Rai14	Q9EP71	Q9EP71;	1047	1	4.49309e+06	0	0	1	0	0	535;			535;	1	0	0	1	10	0.0095511
243	Abcf2	Q99LE6	Q99LE6;	728	1	6.77558e+07	6.31261e+06	1.88349e+07	18	3	5	538;753;1133;1298;1996;2694;2817;	2436;	538;753;2436;	538;753;1133;1298;1996;2436;2694;2817;	7	1	3	8	89	0.122253
244	Cdipt	Q8VDP6	Q8VDP6;	325	1	1.265e+07	1.21782e+06	0	4	1	0	540;1088;1992;	540;		540;1088;1992;	3	1	0	3	36	0.110769
245	Syk	P48025	P48025;	711	1	3.86096e+07	0	2.64452e+06	13	0	1	541;957;965;2072;2668;		541;	541;957;965;2072;2668;	5	0	1	5	57	0.0801688
246	Krt76	Q3UV17	Q3UV17;	687	1	1.92959e+09	3.04124e+09	2.96851e+09	6	14	7	548;950;	548;950;	548;	548;950;	2	2	1	2	11	0.0160116
247	Krt75	Q8BGZ7	Q8BGZ7;	641	1	1.43848e+08	7.86341e+07	1.09439e+08	8	5	4	875;	875;	875;	875;	1	1	1	1	10	0.0156006
248	Krt1	P04104	P04104;	724	1	4.48866e+07	0	0	2	0	0	1984;2835;			1984;2835;	2	0	0	2	14	0.019337
249	Rpn2	Q9DBG6	Q9DBG6;	759	1	2.86676e+07	1.33799e+06	7.53862e+06	13	2	5	559;2012;2052;2089;2410;	2410;	559;2012;3126;3134;	559;2012;2052;2089;2410;3126;3134;	5	1	4	7	107	0.140975
250	Krt73	Q6NXH9	Q6NXH9;	629	1	1.10236e+08	0	0	3	0	0	1067;1885;			1067;1885;	2	0	0	2	22	0.0349762
251	Krt71	Q9R0H5	Q9R0H5;	614	1	1.47333e+06	0	0	1	0	0	1423;			1423;	1	0	0	1	16	0.0260586
252	Itgal	P24063	P24063;	1236	1	455926	0	0	1	0	0	570;			570;	1	0	0	1	11	0.00889968
253	Rab5c	P35278	P35278;	300	1	1.87253e+07	2.16386e+06	0	8	3	0	573;2776;2789;	573;		573;2776;2789;	3	1	0	3	34	0.113333
254	Ssr4	Q62186	Q62186;	271	1	3.98168e+08	1.72268e+08	1.27977e+07	12	9	4	588;946;1109;1119;1587;	588;946;1109;1119;	946;1109;	588;946;1109;1119;1587;	5	4	2	5	63	0.232472
255	Anxa7	Q07076	Q07076;	531	1	4.04196e+06	0	0	1	0	0	591;			591;	1	0	0	1	11	0.0207156
256	Rps16	P14131	P14131;	228	1	4.40509e+07	2.86542e+07	0	3	2	0	596;1712;	596;		596;1712;	2	1	0	2	17	0.0745614
257	Fcer1g	P20491	P20491;	204	1	5.11202e+07	0	0	7	0	0	605;1167;			605;1167;	2	0	0	2	22	0.107843
258	Tmed9	Q99KF1	Q99KF1;	340	1	4.76101e+07	0	1.16306e+07	11	0	3	606;612;1970;		612;1970;	606;612;1970;	3	0	2	3	30	0.0882353
259	P01786	P01786	P01786;	198	1	2.36419e+07	5.11041e+06	7.75719e+06	6	3	2	620;1271;	1271;	1271;	620;1271;	2	1	1	2	25	0.126263
260	Tmem14c	Q9CQN6	Q9CQN6;	199	1	9.26189e+06	0	0	1	0	0	623;			623;	1	0	0	1	11	0.0552764
261	Copb1	Q9JIF7	Q9JIF7;	1031	1	3.84748e+07	0	0	10	0	0	629;1566;1611;1858;1934;1959;2014;			629;1566;1611;1858;1934;1959;2014;	7	0	0	7	95	0.0921435
262	Sfxn1	Q99JR1	Q99JR1;	394	1	4.10732e+07	1.37698e+06	5.27224e+06	6	2	3	632;642;1272;2024;	2279;	642;2279;	632;642;1272;2024;2279;	4	1	2	5	58	0.147208
263	Anxa2	P07356	P07356;	407	1	4.15344e+07	2.15847e+07	8.02589e+06	6	6	3	635;1284;	1284;2266;2272;2322;	2266;2272;	635;1284;2266;2272;2322;	2	4	2	5	55	0.135135
264	Nlrx1	Q3TL44	Q3TL44;	1053	1	5.55777e+06	0	0	3	0	0	636;1953;			636;1953;	2	0	0	2	23	0.0218424
265	Nlrc4	Q3UP24	Q3UP24;	1125	1	2.45342e+07	0	3.54922e+06	7	0	1	637;1260;1708;1727;1778;1876;		1708;	637;1260;1708;1727;1778;1876;	6	0	1	6	54	0.048
266	Surf4	Q64310	Q64310;	350	1	3.71236e+06	0	0	1	0	0	638;			638;	1	0	0	1	10	0.0285714
267	Lbr	Q3U9G9	Q3U9G9;	696	1	2.13523e+07	0	0	3	0	0	641;1299;			641;1299;	2	0	0	2	26	0.0373563
268	Ndufa10	Q99LC3	Q99LC3;	491	1	1.09394e+07	0	0	6	0	0	658;678;1646;2031;2091;			658;678;1646;2031;2091;	5	0	0	5	81	0.164969
269	Cct8	P42932	P42932;	637	1	1.93032e+07	0	490878	10	0	1	666;1059;1966;2741;		3128;	666;1059;1966;2741;3128;	4	0	1	5	60	0.0941915
270	Rpl35	Q6ZWV7	Q6ZWV7;	205	1	4.29228e+06	0	0	2	0	0	669;1290;			669;1290;	2	0	0	2	22	0.107317
271	Tubb5	P99024	P99024;	521	1	2.40397e+08	1.39185e+06	2.84542e+07	20	1	3	978;1375;1480;1546;	1480;	978;1375;	978;1375;1480;1546;	4	1	2	4	45	0.0863724
272	Tubb4b	P68372	P68372;	525	1	2.27371e+07	0	0	4	0	0	1021;			1021;	1	0	0	1	12	0.0228571
273	Tubb4a	Q9D6F9	Q9D6F9;	524	1	8.3363e+06	1.18788e+06	1.226e+06	2	1	1	1476;	1476;	1476;	1476;	1	1	1	1	17	0.0324427
274	Tubb6	Q922F4	Q922F4;	524	1	5.33384e+06	0	0	2	0	0	945;			945;	1	0	0	1	11	0.0209924
275	Rps17	P63276	P63276;	217	1	1.21932e+07	0	0	4	0	0	675;1905;			675;1905;	2	0	0	2	20	0.0921659
276	Ctsa	P16675	P16675;	558	1	4.81864e+08	1.32544e+08	2.41739e+08	28	27	23	676;913;925;1098;1582;2015;2851;	676;925;1098;1582;2152;2525;3057;	676;925;1098;1582;2152;2525;3057;	676;913;925;1098;1582;2015;2152;2525;2851;3057;	7	7	7	10	82	0.146953
277	Acads	Q07417	Q07417;	528	1	4.85422e+06	0	0	5	0	0	680;1801;2822;			680;1801;2822;	3	0	0	3	32	0.0606061
278	Atp1a1	Q8VDN2	Q8VDN2;	1134	1	3.37166e+07	4.05488e+06	0	8	2	0	681;686;915;921;1911;	915;		681;686;915;921;1911;	5	1	0	5	54	0.047619
279	Rpl27a	P14115	P14115;	233	1	8.39964e+06	0	0	2	0	0	687;			687;	1	0	0	1	11	0.0472103
280	Rps5	P97461	P97461;	283	1	1.21005e+07	0	0	2	0	0	688;			688;	1	0	0	1	10	0.0353357
281	Rpl18	P35980	P35980;	270	1	4.61784e+06	1.50433e+06	6.5381e+06	1	1	2	689;	2274;	2576;	689;2274;2576;	1	1	1	3	34	0.125926
282	Etfa	Q99LC5	Q99LC5;	448	1	5.88456e+06	0	0	3	0	0	698;1390;			698;1390;	2	0	0	2	26	0.0580357
283	Lrrc59	Q922Q8	Q922Q8;	407	1	7.2284e+07	1.80125e+07	4.98071e+07	6	5	9	702;1006;1294;	702;1006;1294;	702;1006;1294;	702;1006;1294;	3	3	3	3	35	0.0859951
284	Psap	Q61207	Q61207;	622	1	4.22482e+07	7.495e+06	0	3	1	0	704;1841;	1841;		704;1841;	2	1	0	2	21	0.0337621
285	Calr	P14211	P14211;	484	1	7.76065e+06	6.78058e+06	0	2	3	0	709;1790;	1790;		709;1790;	2	1	0	2	18	0.0371901
286	Stim2	P83093	P83093;	834	1	1.10437e+07	0	0	1	0	0	712;			712;	1	0	0	1	9	0.0107914
287	Sec61b	Q9CQS8	Q9CQS8;	199	1	2.23597e+06	0	0	1	0	0	719;			719;	1	0	0	1	10	0.0502513
288	Pon3	Q62087	Q62087;	439	1	1.63324e+06	0	0	2	0	0	721;			721;	1	0	0	1	10	0.022779
289	Tmem33	Q9CR67	Q9CR67;	330	1	1.20587e+07	2.71166e+06	0	4	1	0	724;840;	724;		724;840;	2	1	0	2	22	0.0666667
290	B2m	P01887	P01887;	194	1	1.22962e+07	0	0	2	0	0	731;1853;			731;1853;	2	0	0	2	19	0.0979381
291	Hadha	Q8BMS1	Q8BMS1;	869	1	4.05008e+07	0	0	4	0	0	733;2636;			733;2636;	2	0	0	2	19	0.0218642
292	Apaf1	O88879	O88879;	1344	1	1.56216e+06	0	0	1	0	0	743;			743;	1	0	0	1	11	0.00818452
293	Cyfip1	Q7TMB8	Q7TMB8;	1350	1	1.1965e+08	0	0	10	0	0	744;885;905;1203;1769;1782;1990;			744;885;905;1203;1769;1782;1990;	7	0	0	7	77	0.057037
294	Gaa	P70699	P70699;	1035	1	2.81275e+06	713869	959641	1	1	1	746;	746;	746;	746;	1	1	1	1	10	0.00966184
295	Tmem165	P52875	P52875;	408	1	2.66867e+07	0	0	7	0	0	758;1467;1670;2071;			758;1467;1670;2071;	4	0	0	4	55	0.134804
296	Tgm1	Q9JLF6	Q9JLF6;	916	1	6.49981e+06	1.92054e+07	1.81781e+06	4	3	1	761;1112;	1112;2440;	1112;	761;1112;2440;	2	2	1	3	32	0.0349345
297	Serpinb1a	Q9D154	Q9D154;	471	1	4.05755e+06	0	0	3	0	0	773;1994;			773;1994;	2	0	0	2	22	0.0467091
298	Fhl2	O70433	O70433;	372	1	4.13734e+06	4.07467e+06	1.80089e+07	3	1	3	800;	3041;	800;3041;	800;3041;	1	1	2	2	18	0.0483871
299	Impa2	Q91UZ5	Q91UZ5;	374	1	2.17656e+06	0	0	1	0	0	803;			803;	1	0	0	1	12	0.0320856
300	Chchd3	Q9CRB9	Q9CRB9;	313	1	4.34862e+07	1.96965e+07	1.83651e+07	8	6	5	820;1806;2689;	820;1806;2689;	820;1806;2689;	820;1806;2689;	3	3	3	3	28	0.0894569
302	Oas1a	P11928	P11928;	457	1	4.01788e+08	1.42474e+07	9.32319e+06	17	5	3	822;1180;1327;1514;1651;1826;	1180;1514;1826;	822;1327;	822;1180;1327;1514;1651;1826;	6	3	2	6	83	0.181619
303	Slc35a1	Q61420	Q61420;	423	1	3.49723e+07	5.14069e+06	1.27955e+07	5	3	4	824;1165;1834;	824;	824;1165;	824;1165;1834;	3	1	2	3	34	0.0803783
304	Mpeg1	A1L314	A1L314;	806	1	5.89756e+07	7.94469e+06	1.62723e+07	10	3	4	834;959;1236;1416;1757;1799;	1236;1757;2309;	834;1757;1799;	834;959;1236;1416;1757;1799;2309;	6	3	3	7	83	0.102978
305	Slc25a10	Q9QZD8	Q9QZD8;	381	1	4.51644e+07	0	5.36983e+06	12	0	4	835;2670;2772;2930;2931;		835;3115;	835;2670;2772;2930;2931;3115;	5	0	2	6	64	0.167979
306	Nccrp1	G3X9C2	G3X9C2;	346	1	1.90175e+06	3.21628e+06	3.04285e+06	2	4	2	858;	858;	858;	858;	1	1	1	1	11	0.0317919
307	Q3TYS2	Q3TYS2	Q3TYS2;	276	1	3.8438e+06	0	0	2	0	0	859;			859;	1	0	0	1	10	0.0362319
308	Galk1	Q9R0N0	Q9R0N0;	463	1	3.27794e+07	0	0	3	0	0	862;1729;			862;1729;	2	0	0	2	18	0.0388769
309	Slc25a13	Q9QXX4	Q9QXX4;	789	1	5.81403e+06	2.52349e+06	3.13217e+06	4	1	1	866;2067;2723;	866;	2607;	866;2067;2607;2723;	3	1	1	4	46	0.0583016
310	Slc25a1	Q8JZU2	Q8JZU2;	417	1	1.13473e+08	6.21074e+06	2.11737e+07	18	4	7	868;897;938;1723;2674;2818;	897;938;	938;3076;3077;3078;	868;897;938;1723;2674;2818;3076;3077;3078;	6	2	4	9	87	0.208633
311	Fpr1	P33766	P33766;	441	1	1.5597e+07	0	0	3	0	0	872;1890;			872;1890;	2	0	0	2	22	0.0498866
312	Rpl22	P67984	P67984;	210	1	1.49268e+07	0	0	2	0	0	882;			882;	1	0	0	1	13	0.0619048
313	Copg1	Q9QZE5	Q9QZE5;	956	1	3.66134e+07	0	0	14	0	0	888;1018;1900;1906;			888;1018;1900;1906;	4	0	0	4	44	0.0460251
314	Rps20	P60867	P60867;	201	1	1.7371e+07	4.71218e+06	0	2	2	0	892;1050;	892;		892;1050;	2	1	0	2	23	0.114428
315	Cand1	Q6ZQ38	Q6ZQ38;	1333	1	1.11089e+07	0	0	3	0	0	907;1981;1983;			907;1981;1983;	3	0	0	3	36	0.0270068
316	Timm50	Q9D880	Q9D880;	473	1	8.99142e+06	0	0	2	0	0	909;			909;	1	0	0	1	11	0.0232558
317	Agpat5	Q9D1E8	Q9D1E8;	477	1	1.18389e+07	0	0	2	0	0	919;			919;	1	0	0	1	12	0.0251572
318	Arf6	P62331	P62331;	256	1	2.1299e+07	1.26322e+07	0	4	1	0	922;1855;1865;	922;		922;1855;1865;	3	1	0	3	32	0.125
319	Capg	P24452	P24452;	434	1	6.11297e+06	0	0	4	0	0	923;1332;			923;1332;	2	0	0	2	26	0.0599078
320	Tlr7	P58681	P58681;	1126	1	7.81618e+06	0	0	5	0	0	929;1157;2791;			929;1157;2791;	3	0	0	3	34	0.0301954
321	Rsad2	Q8CBB9	Q8CBB9;	477	1	5.49907e+06	0	0	2	0	0	936;			936;	1	0	0	1	12	0.0251572
322	Lgals3	P16110	P16110;	332	1	1.96423e+07	7.64344e+07	1.19998e+08	8	16	19	937;1214;1367;	937;1214;1367;2288;	937;1214;1367;2288;3091;3092;	937;1214;1367;2288;3091;3092;	3	4	6	6	59	0.177711
323	G6pdx	Q00612	Q00612;	610	1	1.1791e+07	0	0	6	0	0	939;1755;2685;2855;			939;1755;2685;2855;	4	0	0	4	43	0.0704918
324	Slc16a1	P53986	P53986;	581	1	5.50526e+06	0	0	2	0	0	941;			941;	1	0	0	1	13	0.0223752
326	Hbb-b1	P02088	P02088;	230	1	4.52259e+06	1.28764e+07	0	1	5	0	1947;	1947;2153;2497;		1947;2153;2497;	1	3	0	3	39	0.169565
327	Sypl1	O09117-2	O09117-2;	334	1	5.98474e+06	0	0	4	0	0	958;1647;			958;1647;	2	0	0	2	36	0.107784
328	Ran	P62827	P62827;	301	1	2.60843e+07	2.04481e+06	7.81458e+06	8	1	4	967;1776;2710;2848;	1776;	967;1776;2848;	967;1776;2710;2848;	4	1	3	4	44	0.146179
329	Creg1	O88668	O88668;	291	1	1.82564e+07	0	0	6	0	0	968;1525;			968;1525;	2	0	0	2	29	0.0996564
330	Hexa	P29416	P29416;	617	1	1.84275e+08	0	1.26465e+07	19	0	4	982;1497;1956;2664;2803;2807;2846;2958;		982;1497;1956;3113;	982;1497;1956;2664;2803;2807;2846;2958;3113;	8	0	4	9	90	0.145867
331	Scamp3	O35609	O35609;	455	1	1.51699e+07	0	0	7	0	0	989;1223;1392;			989;1223;1392;	3	0	0	3	45	0.0989011
332	Rab15	Q8K386	Q8K386;	296	1	5.11845e+07	3.76304e+07	6.36157e+07	1	2	4	1007;	1007;	1007;	1007;	1	1	1	1	11	0.0371622
333	Lpcat3	Q91V01	Q91V01;	580	1	2.57491e+06	0	0	1	0	0	1010;			1010;	1	0	0	1	13	0.0224138
334	Tmed5	Q9CXE7	Q9CXE7;	334	1	1.36362e+07	0	0	5	0	0	1019;2913;			1019;2913;	2	0	0	2	20	0.0598802
335	Ctsc	P97821	P97821;	540	1	2.81635e+07	0	0	4	0	0	1024;			1024;	1	0	0	1	12	0.0222222
336	Cfl1	P18760	P18760;	231	1	1.27952e+07	0	7.6582e+06	3	0	2	1034;1543;		1034;	1034;1543;	2	0	1	2	28	0.121212
338	Rap2b	P61226	P61226;	267	1	5.92082e+06	0	0	3	0	0	1047;1785;			1047;1785;	2	0	0	2	21	0.0786517
339	Antxr2	Q6DFX2	Q6DFX2;	570	1	3.07234e+07	0	0	2	0	0	1061;			1061;	1	0	0	1	13	0.022807
340	P03976	P03976	P03976;	196	1	3.06771e+06	0	0	1	0	0	1072;			1072;	1	0	0	1	13	0.0663265
341	Fpr2	O88536	O88536;	432	1	4.78544e+06	0	0	2	0	0	1075;			1075;	1	0	0	1	11	0.025463
342	Tomm22	Q9CPQ3	Q9CPQ3;	252	1	1.12245e+07	664878	0	6	1	0	1086;1292;	1086;		1086;1292;	2	1	0	2	23	0.0912698
343	Acadsb	Q9DBL1	Q9DBL1;	558	1	4.4637e+06	0	0	2	0	0	1097;			1097;	1	0	0	1	13	0.0232975
344	C1qb	P14106	P14106;	346	1	3.04423e+08	1.50572e+08	4.20106e+08	18	10	15	1141;1357;1378;2813;	1141;1357;1378;	1141;1357;1378;2813;	1141;1357;1378;2813;	4	3	4	4	53	0.153179
345	Itih2	Q61703	Q61703;	1048	1	7.40292e+06	1.81455e+07	1.29334e+07	4	5	3	1142;1311;	1311;2130;	1142;1311;	1142;1311;2130;	2	2	2	3	34	0.0324427
346	Ftl1	P29391	P29391;	262	1	3.54498e+07	0	0	4	0	0	1145;2002;2043;			1145;2002;2043;	3	0	0	3	42	0.160305
347	Ndufa4	Q62425	Q62425;	176	1	1.21322e+07	0	0	2	0	0	1156;			1156;	1	0	0	1	12	0.0681818
348	Lnpep	Q8C129	Q8C129;	1112	1	869319	0	0	1	0	0	1158;			1158;	1	0	0	1	13	0.0116906
349	Fis1	Q9CQ92	Q9CQ92;	239	1	3.37545e+06	0	0	1	0	0	1174;			1174;	1	0	0	1	13	0.0543933
350	Mat2a	Q3THS6	Q3THS6;	497	1	1.43761e+06	0	0	1	0	0	1183;			1183;	1	0	0	1	15	0.0301811
351	Chchd6	Q91VN4	Q91VN4;	359	1	4.35265e+06	0	0	3	0	0	1219;1976;			1219;1976;	2	0	0	2	28	0.0779944
352	Vat1	Q62465	Q62465;	509	1	3.80267e+07	2.59624e+06	7.03986e+06	12	2	2	1226;1869;2007;2022;2088;2742;2943;	2007;2167;	2007;	1226;1869;2007;2022;2088;2167;2742;2943;	7	2	1	8	112	0.220039
353	Galc	P54818	P54818;	760	1	2.10348e+07	0	0	2	0	0	1229;2865;			1229;2865;	2	0	0	2	35	0.0460526
354	Pon2	Q62086	Q62086;	442	1	9.6494e+06	0	0	4	0	0	1238;1542;			1238;1542;	2	0	0	2	29	0.0656109
355	Tgm3	Q08189	Q08189;	794	1	1.35538e+07	5.97421e+06	3.33281e+06	4	1	1	1241;	1241;	1241;	1241;	1	1	1	1	13	0.0163728
356	C1qc	Q02105	Q02105;	339	1	3.98233e+08	3.77815e+08	6.33579e+08	17	21	20	1243;1515;2195;2727;	1243;1515;2195;2727;2992;	1243;1515;2195;2727;2992;3127;	1243;1515;2195;2727;2992;3127;	4	5	6	6	73	0.215339
357	Trpv2	Q9WTR1	Q9WTR1;	878	1	1.45567e+06	0	0	1	0	0	1244;			1244;	1	0	0	1	14	0.0159453
358	Stat2	Q9WVL2	Q9WVL2;	1031	1	5.63244e+06	0	0	2	0	0	1256;			1256;	1	0	0	1	13	0.0126091
359	Q3UNZ8	Q3UNZ8	Q3UNZ8;	436	1	1.30751e+06	0	0	1	0	0	1259;			1259;	1	0	0	1	14	0.0321101
360	Pkp1	P97350	P97350;	797	1	6.77426e+06	4.92304e+06	0	3	2	0	1268;1713;	1268;2470;		1268;1713;2470;	2	2	0	3	33	0.0414053
361	Usmg5	Q78IK2	Q78IK2;	168	1	1.59893e+07	0	0	2	0	0	1289;			1289;	1	0	0	1	15	0.0892857
362	C1qa	P98086	P98086;	338	1	1.35919e+08	2.05993e+08	3.49684e+08	12	14	15	1321;1909;2736;2823;2826;2915;2950;	1321;1909;2823;2826;2950;2997;3048;3052;	1321;1909;2823;2826;2950;2997;3048;	1321;1909;2736;2823;2826;2915;2950;2997;3048;3052;	7	8	7	10	64	0.189349
363	Lrrc25	Q8K1T1	Q8K1T1;	397	1	2.43659e+07	0	0	9	0	0	1325;1473;			1325;1473;	2	0	0	2	31	0.0780856
364	Mgst3	Q9CPU4	Q9CPU4;	249	1	1.92724e+06	2.60351e+06	0	1	3	0	1326;	1326;2299;		1326;2299;	1	2	0	2	27	0.108434
365	Naga	Q9QWR8	Q9QWR8;	503	1	2.21235e+07	0	2.03568e+06	3	0	2	1333;1820;		3080;	1333;1820;3080;	2	0	1	3	31	0.0616302
366	Rab14	Q91V41	Q91V41;	299	1	3.24448e+07	7.94032e+06	9.25085e+06	15	2	1	1344;2097;2721;2748;2812;2898;2942;2953;	2721;3033;	2721;	1344;2097;2721;2748;2812;2898;2942;2953;3033;	8	2	1	9	120	0.401338
367	Plac8	Q9JI48	Q9JI48;	202	1	7.23936e+06	0	0	1	0	0	1347;			1347;	1	0	0	1	15	0.0742574
368	P01637	P01637	P01637;	205	1	1.32965e+07	484994	0	2	2	4	2868;	2868;		2868;	1	1	0	1	18	0.0878049
369	P01638	P01638	P01638;	203	1	0	3.25554e+06	3.85261e+07	0	1	2		3060;	3114;	3060;3114;	0	1	1	2	39	0.192118
370	Cln3	Q61124	Q61124;	502	1	1.70071e+06	0	0	3	0	0	1377;			1377;	1	0	0	1	15	0.0298805
371	Ssr1	Q9CY50	Q9CY50;	385	1	1.89204e+07	0	2.83183e+07	5	0	6	1388;2923;		1388;2923;3124;	1388;2923;3124;	2	0	3	3	34	0.0883117
372	Rps13	P62301	P62301;	233	1	7.25747e+06	6.64011e+06	8.58118e+06	2	2	2	1394;	2128;	2128;	1394;2128;	1	1	1	2	22	0.0944206
373	Eprs	Q8CGC7	Q8CGC7;	1611	1	3.5958e+06	0	0	4	0	0	1395;2794;			1395;2794;	2	0	0	2	28	0.0173805
374	Ptprm	P28828	P28828;	1555	1	1.20825e+06	0	0	1	0	0	1400;			1400;	1	0	0	1	15	0.0096463
375	Nampt	Q99KQ4	Q99KQ4;	587	1	4.95108e+06	0	0	3	0	0	1406;2970;			1406;2970;	2	0	0	2	36	0.0613288
376	Rtn4	Q99P72	Q99P72;	1229	1	2.54592e+07	0	0	4	0	0	1414;1937;			1414;1937;	2	0	0	2	32	0.0260374
377	Gnai2	P08752	P08752;	468	1	7.02931e+06	0	0	3	0	0	1426;1938;			1426;1938;	2	0	0	2	26	0.0555556
378	Rab18	P35293	P35293;	290	1	1.45548e+07	1.48751e+06	6.4705e+07	5	1	6	1431;2547;	2313;	1431;2313;2547;	1431;2313;2547;	2	1	3	3	36	0.124138
379	Mogs	Q80UM7	Q80UM7;	926	1	1.70933e+06	0	0	1	0	0	1481;			1481;	1	0	0	1	18	0.0194384
380	Gbp5	Q8CFB4	Q8CFB4;	673	1	5.13532e+06	0	0	2	0	0	1498;2069;			1498;2069;	2	0	0	2	33	0.0490342
381	Higd1a	Q9JLR9	Q9JLR9;	197	1	4.0033e+06	0	0	2	0	0	1508;			1508;	1	0	0	1	18	0.0913706
382	Hmox1	P14901	P14901;	363	1	1.51223e+07	0	0	2	0	0	1530;1923;			1530;1923;	2	0	0	2	28	0.077135
383	Atp5o	Q9DB20	Q9DB20;	307	1	1.03439e+07	0	1.23611e+06	7	0	1	1552;1721;2647;		1721;	1552;1721;2647;	3	0	1	3	33	0.107492
384	Dynlt1	P51807	P51807;	203	1	2.01596e+06	0	0	1	0	0	1569;			1569;	1	0	0	1	18	0.08867
385	Lpxn	Q99N69	Q99N69;	450	1	1.88988e+07	1.52907e+06	1.30483e+07	6	1	3	1583;1949;2904;	1583;	1583;1949;	1583;1949;2904;	3	1	2	3	40	0.0888889
386	Rplp2	P99027	P99027;	203	1	1.14673e+07	0	0	2	0	0	1676;1920;			1676;1920;	2	0	0	2	45	0.221675
387	Acss1	Q99NB1	Q99NB1;	790	1	1.79142e+07	0	0	1	0	0	1704;			1704;	1	0	0	1	8	0.0101266
388	Tfap2d	Q91ZK0	Q91ZK0;	541	1	1.4404e+07	0	0	2	0	0	1706;			1706;	1	0	0	1	7	0.012939
389	Fnip2	Q80TD3	Q80TD3;	1198	1	3.69532e+06	0	9.08576e+06	1	0	1	1715;		1715;	1715;	1	0	1	1	7	0.00584307
390	Spcs2	Q9CYN2	Q9CYN2;	318	1	2.69372e+08	0	0	1	0	0	1716;			1716;	1	0	0	1	7	0.0220126
391	Cyba	Q61462	Q61462;	277	1	6.16908e+07	0	0	2	0	0	1718;1846;			1718;1846;	2	0	0	2	17	0.0613718
392	Adprh	P54923	P54923;	459	1	1.92684e+06	0	0	1	0	0	1719;			1719;	1	0	0	1	7	0.0152505
393	Rps10	P63325	P63325;	247	1	4.01677e+06	0	0	1	0	0	1720;			1720;	1	0	0	1	7	0.0283401
394	F13a1	Q8BH61	Q8BH61;	820	1	6.58514e+06	0	0	8	0	0	1744;2656;2667;2937;			1744;2656;2667;2937;	4	0	0	4	34	0.0414634
395	Hspd1	P63038	P63038;	670	1	3.33763e+06	1.06909e+07	3.37896e+06	3	6	1	1756;2168;	1756;2168;2406;	2168;	1756;2168;2406;	2	3	1	3	40	0.0597015
396	Ehd4	Q9EQP2	Q9EQP2;	627	1	3.335e+06	653360	1.75265e+06	1	1	1	1764;	1764;	1764;	1764;	1	1	1	1	8	0.0127592
397	Slc7a11	Q9WTR6	Q9WTR6;	589	1	2.72701e+06	0	0	1	0	0	1767;			1767;	1	0	0	1	9	0.0152801
398	Abcc1	O35379	O35379;	1626	1	2.10322e+06	0	0	1	0	0	1775;			1775;	1	0	0	1	9	0.00553506
399	Cybb	Q61093	Q61093;	655	1	5.97553e+07	1.99215e+06	8.54614e+06	11	1	3	1779;1792;2649;2719;2747;2924;	2924;	1792;2747;2924;	1779;1792;2649;2719;2747;2924;	6	1	3	6	54	0.0824427
400	Iqgap1	Q9JKF1	Q9JKF1;	1757	1	3.46521e+06	8.3222e+06	5.32942e+06	1	6	2	1781;	1781;2277;2298;2484;	2277;2484;	1781;2277;2298;2484;	1	4	2	4	42	0.0239044
401	Agk	Q9ESW4	Q9ESW4;	509	1	6.41675e+06	0	0	1	0	0	1789;			1789;	1	0	0	1	8	0.0157171
402	Atp5d	Q9D3D9	Q9D3D9;	266	1	7.0502e+06	0	0	2	0	0	1795;1980;			1795;1980;	2	0	0	2	23	0.0864662
403	A2m	Q61838	Q61838;	1570	1	3.96511e+06	0	0	1	0	0	1797;			1797;	1	0	0	1	9	0.00573248
404	Rps4x	P62702	P62702;	355	1	3.81041e+07	2.89087e+06	1.80648e+07	15	2	4	1798;2640;2644;2648;2699;2720;2765;	1798;2644;	2640;3088;	1798;2640;2644;2648;2699;2720;2765;3088;	7	2	2	8	71	0.2
405	Dync1h1	Q9JHU4	Q9JHU4;	4738	1	1.32807e+06	0	0	1	0	0	1802;			1802;	1	0	0	1	9	0.00189954
406	Disp2	Q8CIP5	Q8CIP5;	1431	1	3.69337e+06	0	0	1	0	0	1808;			1808;	1	0	0	1	9	0.00628931
407	Hk3	Q3TRM8	Q3TRM8;	989	1	8.13044e+06	0	0	2	0	0	1814;2006;			1814;2006;	2	0	0	2	24	0.0242669
408	Ap3b1	Q9Z1T1	Q9Z1T1;	1190	1	4.31095e+06	0	0	4	0	0	1816;2777;			1816;2777;	2	0	0	2	19	0.0159664
409	Pigs	Q6PD26	Q6PD26;	643	1	2.293e+06	0	0	1	0	0	1817;			1817;	1	0	0	1	8	0.0124417
410	Tmem120a	Q8C1E7	Q8C1E7;	430	1	1.62139e+06	0	0	1	0	0	1823;			1823;	1	0	0	1	9	0.0209302
411	Nos3	P70313	P70313;	1292	1	1.18032e+07	0	0	1	0	0	1824;			1824;	1	0	0	1	8	0.00619195
412	Cyth4	Q80YW0	Q80YW0;	461	1	1.08078e+07	2.26615e+06	5.55103e+06	1	1	2	1825;	1825;	1825;	1825;	1	1	1	1	8	0.0173536
413	Lgals8	Q9JL15	Q9JL15;	384	1	3.43658e+06	0	0	1	0	0	1832;			1832;	1	0	0	1	10	0.0260417
414	Rpl37a	P61514	P61514;	177	1	432499	0	0	1	0	0	1836;			1836;	1	0	0	1	9	0.0508475
415	Prpf6	Q91YR7	Q91YR7;	1026	1	3.12842e+06	0	0	1	0	0	1837;			1837;	1	0	0	1	10	0.00974659
416	Tor4a	Q8BH02	Q8BH02;	493	1	6.08149e+06	0	0	1	0	0	1851;			1851;	1	0	0	1	11	0.0223124
417	Bst2	Q8R2Q8	Q8R2Q8;	257	1	1.17476e+06	0	0	1	0	0	1874;			1874;	1	0	0	1	10	0.0389105
418	Atp5l	Q9CPQ8	Q9CPQ8;	198	1	2.98234e+06	0	0	1	0	0	1881;			1881;	1	0	0	1	9	0.0454545
419	Irf3	P70671	P70671;	505	1	6.21009e+06	0	0	1	0	0	1883;			1883;	1	0	0	1	10	0.019802
420	Mtco2	P00405	P00405;	314	1	1.6486e+07	0	0	6	0	0	1893;2635;2871;			1893;2635;2871;	3	0	0	3	37	0.117834
421	Sod1	P08228	P08228;	238	1	5.09772e+06	0	0	1	0	0	1894;			1894;	1	0	0	1	12	0.0504202
422	ptplad1	Q8K2C9	Q8K2C9;	474	1	2.45371e+06	0	0	1	0	0	1903;			1903;	1	0	0	1	10	0.021097
423	Sfxn2	Q925N2	Q925N2;	394	1	1.82119e+06	0	0	1	0	0	1928;			1928;	1	0	0	1	13	0.0329949
424	Rpl4	Q9D8E6	Q9D8E6;	498	1	2.72226e+06	0	0	1	0	0	1935;			1935;	1	0	0	1	12	0.0240964
425	Rab7a	P51150	P51150;	291	1	5.08799e+06	1.53915e+06	5.48542e+06	3	1	2	1942;2951;	2209;	2209;	1942;2209;2951;	2	1	1	3	36	0.123711
426	Exo5	Q9CXP9	Q9CXP9;	442	1	2.98157e+06	0	0	1	0	0	1944;			1944;	1	0	0	1	10	0.0226244
427	P01635	P01635	P01635;	203	1	3.01177e+07	0	0	1	0	0	1960;			1960;	1	0	0	1	13	0.0640394
428	Crnkl1	P63154	P63154;	776	1	2.74169e+07	0	0	1	0	0	1961;			1961;	1	0	0	1	11	0.0141753
429	Nop58	Q6DFW4	Q6DFW4;	614	1	659223	0	0	1	0	0	1962;			1962;	1	0	0	1	13	0.0211726
430	Eef1g	Q9D8N0	Q9D8N0;	519	1	5.14241e+06	1.09975e+06	4.21279e+06	3	2	3	1973;	1973;	1973;	1973;	1	1	1	1	13	0.0250482
431	Rer1	Q9CQU3	Q9CQU3;	264	1	4.79837e+06	0	0	1	0	0	1974;			1974;	1	0	0	1	11	0.0416667
432	Soat1	Q61263	Q61263;	624	1	3.66452e+06	0	0	1	0	0	1982;			1982;	1	0	0	1	11	0.0176282
433	Gmds	Q8K0C9	Q8K0C9;	455	1	4.32241e+06	0	0	1	0	0	1988;			1988;	1	0	0	1	12	0.0263736
434	Rap2c	Q8BU31	Q8BU31;	267	1	8.3687e+06	0	0	3	0	0	1991;2682;			1991;2682;	2	0	0	2	21	0.0786517
435	Aldh1b1	Q9CZS1	Q9CZS1;	618	1	1.02981e+07	0	0	5	0	0	2021;2793;2827;2936;			2021;2793;2827;2936;	4	0	0	4	54	0.0873786
437	Rnf219	Q8K2Y0	Q8K2Y0;	804	1	3.05034e+07	0	0	1	0	0	2036;			2036;	1	0	0	1	14	0.0174129
438	Rdh13	Q8CEE7	Q8CEE7;	416	1	1.34983e+06	0	0	1	0	0	2038;			2038;	1	0	0	1	17	0.0408654
439	Rps8	P62242	P62242;	287	1	2.90056e+06	0	0	1	0	0	2045;			2045;	1	0	0	1	15	0.0522648
440	Dhx8	A2A4P0	A2A4P0;	1331	1	5.97027e+06	0	0	2	0	0	2053;			2053;	1	0	0	1	16	0.012021
441	Ctss	O70370	O70370;	407	1	1.31443e+07	0	0	3	0	0	2066;2814;			2066;2814;	2	0	0	2	31	0.0761671
442	Tpm2	P58774	P58774;	362	1	0	8.35194e+07	0	0	12	0		2109;2117;2289;2342;2363;2474;		2109;2117;2289;2342;2363;2474;	0	6	0	6	52	0.143646
443	Treh	Q9JLT2	Q9JLT2;	641	1	0	3.38104e+06	7.61759e+06	0	2	1		2114;	2114;	2114;	0	1	1	1	7	0.0109204
444	Abcg2	Q7TMS5	Q7TMS5;	757	1	0	2.25318e+07	1.44977e+08	0	9	7		2120;2247;2262;	2120;2247;2262;2537;	2120;2247;2262;2537;	0	3	4	4	35	0.0462351
446	Col4a3	Q9QZS0	Q9QZS0;	1754	1	0	6.23543e+06	0	0	1	0		2124;		2124;	0	1	0	1	9	0.00513113
448	Col1a2	Q01149	Q01149;	1456	1	0	8.81424e+07	0	0	7	0		2127;2140;2439;		2127;2140;2439;	0	3	0	3	28	0.0192308
449	Muc1	Q02496	Q02496;	693	1	0	6.72131e+06	0	0	3	0		2131;		2131;	0	1	0	1	8	0.011544
450	Taldo1	Q93092	Q93092;	409	1	0	2.55126e+06	2.60107e+06	0	2	1		2143;	2143;	2143;	0	1	1	1	8	0.0195599
451	Cd36	Q08857	Q08857;	551	1	0	7.51466e+07	2.5301e+08	0	4	4		2155;	2155;	2155;	0	1	1	1	8	0.0145191
452	Diaph1	O08808	O08808;	1342	1	0	1.23207e+07	0	0	3	0		2171;		2171;	0	1	0	1	8	0.00596125
453	Exosc3	Q7TQK4	Q7TQK4;	364	1	636080	3.94008e+07	5.86476e+08	1	3	4	2172;	2172;	2172;	2172;	1	1	1	1	8	0.021978
454	P4hb	P09103	P09103;	593	1	1.25294e+06	1.42581e+07	1.29975e+07	2	10	3	2173;	2173;2175;2208;2259;2480;2491;	2173;2622;	2173;2175;2208;2259;2480;2491;2622;	1	6	2	7	73	0.123103
456	Fgb	Q8K0E8	Q8K0E8;	557	1	0	4.57997e+06	0	0	3	0		2182;		2182;	0	1	0	1	9	0.016158
457	Slit1	Q80TR4	Q80TR4;	1611	1	0	3.61159e+07	0	0	1	0		2185;		2185;	0	1	0	1	9	0.00558659
458	Mdh2	P08249	P08249;	429	1	0	2.16802e+06	0	0	1	0		2187;		2187;	0	1	0	1	9	0.020979
459	Hhipl2	Q9D2G9	Q9D2G9;	795	1	0	2.10212e+07	1.46446e+08	0	4	11		2233;2453;	2233;2453;2512;2559;2579;2617;	2233;2453;2512;2559;2579;2617;	0	2	6	6	48	0.0603774
460	Krt26	Q3TRJ4	Q3TRJ4;	551	1	0	1.92384e+07	2.06866e+07	0	2	1		2205;	2205;	2205;	0	1	1	1	8	0.0145191
461	Lpl	P11152	P11152;	547	1	0	2.89485e+08	1.14095e+09	0	25	21		2206;2326;2383;2391;2506;2532;	2206;2326;2383;2391;2532;	2206;2326;2383;2391;2506;2532;	0	6	5	6	66	0.120658
462	Rab35	Q6PHN9	Q6PHN9;	285	1	0	2.36738e+07	4.36481e+07	0	3	3		2214;	2214;	2214;	0	1	1	1	11	0.0385965
463	Tsnax	Q9QZE7	Q9QZE7;	377	1	6.21265e+07	1.14024e+08	0	1	2	0	2231;	2231;		2231;	1	1	0	1	9	0.0238727
464	Itgax	Q9QXH4	Q9QXH4;	1242	1	0	2.18906e+06	0	0	4	0		2232;2343;		2232;2343;	0	2	0	2	24	0.0193237
465	Lamp1	P11438	P11438;	507	1	0	6.11628e+06	0	0	2	0		2249;		2249;	0	1	0	1	11	0.0216963
466	Xdh	Q00519	Q00519;	1419	1	0	5.37091e+07	2.26339e+08	0	12	9		2256;2318;3030;3040;	2256;2318;2615;	2256;2318;2615;3030;3040;	0	4	3	5	47	0.0331219
467	Nucb1	Q02819	Q02819;	531	1	0	1.48318e+06	2.23912e+07	0	1	5		2281;	2281;2544;2580;	2281;2544;2580;	0	1	3	3	32	0.0602637
468	Akr1a1	Q9JII6	Q9JII6;	415	1	0	5.87445e+06	0	0	1	0		2285;		2285;	0	1	0	1	12	0.0289157
469	Fkbp1a	P26883	P26883;	209	1	0	1.95865e+06	0	0	1	0		2295;		2295;	0	1	0	1	13	0.062201
470	Arg1	Q61176	Q61176;	390	1	0	3.98824e+06	0	0	1	0		2306;		2306;	0	1	0	1	11	0.0282051
471	Muc15	Q8C6Z1	Q8C6Z1;	397	1	0	7.93142e+06	4.36663e+07	0	2	4		2312;	2312;	2312;	0	1	1	1	11	0.0277078
472	Npc1	O35604	O35604;	1356	1	0	5.33885e+06	0	0	2	0		2323;		2323;	0	1	0	1	12	0.00884956
473	Eef1d	P57776-2	P57776-2;	344	1	0	3.6726e+06	0	0	2	0		2324;2499;		2324;2499;	0	2	0	2	34	0.0988372
474	Znfx1	Q8R151	Q8R151;	2009	1	0	2.21792e+06	3.96668e+07	0	2	3		2329;	2329;	2329;	0	1	1	1	11	0.00547536
475	Tf	Q921I1	Q921I1;	766	1	0	6.55114e+07	1.41104e+07	0	5	3		2334;3036;	2334;2608;	2334;2608;3036;	0	2	2	3	22	0.0287206
476	Trap1	Q9CQN1	Q9CQN1;	804	1	0	1.47072e+07	0	0	2	0		2337;		2337;	0	1	0	1	14	0.0174129
477	Ahctf1	Q8CJF7	Q8CJF7;	2313	1	0	3.18537e+06	0	0	2	0		2358;		2358;	0	1	0	1	14	0.00605275
479	Pgk1	P09411	P09411;	498	1	0	2.06407e+06	0	0	1	0		2392;		2392;	0	1	0	1	18	0.0361446
480	Polh	Q9JJN0	Q9JJN0;	768	1	0	7.10516e+07	0	0	1	0		2397;		2397;	0	1	0	1	19	0.0247396
481	Ctage5	Q8R311	Q8R311;	859	1	0	814288	0	0	1	0		2432;		2432;	0	1	0	1	7	0.00814901
482	Saa3	P04918	P04918;	203	1	0	2.42176e+06	5.82925e+06	0	1	1		2435;	2435;	2435;	0	1	1	1	9	0.044335
483	Ahcy	P50247	P50247;	510	1	0	794678	3.18383e+06	0	1	1		2441;	2619;	2441;2619;	0	1	1	2	20	0.0392157
484	Cdc5l	Q6A068	Q6A068;	894	1	0	2.63808e+07	0	0	2	0		2442;		2442;	0	1	0	1	7	0.00782998
485	Telo2	Q9DC40	Q9DC40;	945	1	0	2.49621e+07	0	0	2	0		2450;		2450;	0	1	0	1	8	0.00846561
486	Hp	Q61646	Q61646;	411	1	0	3.56709e+06	2.91009e+06	0	1	1		2451;	2531;	2451;2531;	0	1	1	2	17	0.0413625
487	Lama4	P97927	P97927;	1897	1	0	4.49642e+06	0	0	1	0		2459;		2459;	0	1	0	1	9	0.00474433
488	Tpd52l2	Q9CYZ2	Q9CYZ2;	297	1	0	1.11074e+07	0	0	3	0		2462;2994;		2462;2994;	0	2	0	2	20	0.0673401
489	Ndufs1	Q91VD9	Q91VD9;	846	1	0	562231	1.46423e+06	0	1	1		2464;	2464;	2464;	0	1	1	1	10	0.0118203
490	Bivm	Q8CBX9	Q8CBX9;	617	1	0	1.93419e+06	4.02793e+06	0	2	1		2465;	2465;	2465;	0	1	1	1	10	0.0162075
491	Nlrp14	Q6B966	Q6B966;	1100	1	0	1.85134e+07	0	0	1	0		2466;		2466;	0	1	0	1	10	0.00909091
492	F2	P19221	P19221;	683	1	0	893186	3.86529e+06	0	1	1		2471;	2471;	2471;	0	1	1	1	9	0.0131772
493	Rnase4	Q9JJH1	Q9JJH1;	221	1	0	2.18315e+07	1.48199e+08	0	5	5		2489;	2489;	2489;	0	1	1	1	13	0.0588235
494	Nme1	P15532	P15532;	239	1	0	8.69715e+06	6.34193e+06	0	1	3		2492;	2555;2577;	2492;2555;2577;	0	1	2	3	39	0.16318
495	Park7	Q99LX0	Q99LX0;	259	1	0	0	895118	0	0	1			2507;	2507;	0	0	1	1	7	0.027027
496	Fen1	P39749	P39749;	453	1	0	0	5.08085e+06	0	0	2			2510;	2510;	0	0	1	1	7	0.0154525
497	Atp6ap2	Q9CYN9	Q9CYN9;	423	1	0	0	5.70312e+06	0	0	2			2515;	2515;	0	0	1	1	8	0.0189125
498	Npc2	Q9Z0J0	Q9Z0J0;	236	1	0	0	4.62213e+06	0	0	1			2517;	2517;	0	0	1	1	7	0.029661
499	Serping1	P97290	P97290;	591	1	0	0	6.27452e+06	0	0	1			2519;	2519;	0	0	1	1	7	0.0118443
500	Serpind1	P49182	P49182;	556	1	0	0	2.11638e+06	0	0	1			2520;	2520;	0	0	1	1	7	0.0125899
501	Zadh2	Q8BGC4	Q8BGC4;	497	1	0	0	1.14024e+07	0	0	2			2522;	2522;	0	0	1	1	7	0.0140845
502	Fasn	P19096	P19096;	2578	1	0	0	4.24812e+07	0	0	8			2523;2553;2557;2589;	2523;2553;2557;2589;	0	0	4	4	48	0.0186191
503	Fgg	Q8VCM7	Q8VCM7;	513	1	0	0	1.32112e+07	0	0	2			2526;	2526;	0	0	1	1	8	0.0155945
504	Slc34a2	Q9DBP0	Q9DBP0;	804	1	0	0	1.95961e+08	0	0	3			2533;2600;	2533;2600;	0	0	2	2	15	0.0186567
505	Folr1	P35846	P35846;	334	1	0	0	1.62923e+07	0	0	2			2535;	2535;	0	0	1	1	7	0.0209581
506	Mrps21	P58059	P58059;	185	1	0	0	5.39539e+06	0	0	2			2539;	2539;	0	0	1	1	7	0.0378378
507	Crtac1	Q8R555	Q8R555;	731	1	0	0	1.13029e+07	0	0	2			2541;	2541;	0	0	1	1	8	0.0109439
508	Ldhb	P16125	P16125;	421	1	0	0	7.72399e+06	0	0	2			2542;	2542;	0	0	1	1	9	0.0213777
509	Ggt1	Q60928	Q60928;	654	1	0	0	4.74242e+06	0	0	1			2545;	2545;	0	0	1	1	8	0.0122324
510	Timp3	P39876	P39876;	298	1	0	0	4.26317e+07	0	0	2			2549;	2549;	0	0	1	1	8	0.0268456
511	Ppib	P24369	P24369;	309	1	0	8.50726e+06	1.3222e+07	0	2	2		2551;	2551;	2551;	0	1	1	1	9	0.0291262
512	Hspa13	Q8BM72	Q8BM72;	558	1	0	0	1.75592e+06	0	0	1			2552;	2552;	0	0	1	1	9	0.016129
513	Vcp	Q01853	Q01853;	902	1	0	0	918727	0	0	1			2561;	2561;	0	0	1	1	13	0.0144124
514	Pdxk	Q8K183	Q8K183;	384	1	0	0	1.33834e+06	0	0	1			2562;	2562;	0	0	1	1	10	0.0260417
515	Dnajb11	Q99KV1	Q99KV1;	452	1	0	0	2.65351e+06	0	0	1			2568;	2568;	0	0	1	1	11	0.0243363
516	Pradc1	Q9D9N8	Q9D9N8;	294	1	0	0	7.59599e+06	0	0	1			2571;	2571;	0	0	1	1	12	0.0408163
517	Htra1	Q9R118	Q9R118;	559	1	0	0	8.67242e+06	0	0	2			2574;2604;	2574;2604;	0	0	2	2	21	0.0375671
518	Serpinf1	P97298	P97298;	510	1	0	0	8.02938e+08	0	0	1			2582;	2582;	0	0	1	1	14	0.027451
519	Ctnnb1	Q02248	Q02248;	854	1	0	0	2.81041e+06	0	0	1			2597;	2597;	0	0	1	1	7	0.00819672
520	Sil1	Q9EPK6	Q9EPK6;	552	1	0	0	1.12208e+07	0	0	1			2601;	2601;	0	0	1	1	8	0.0144928
521	Ptbp1	P17225	P17225;	623	1	0	0	4.2577e+06	0	0	1			2602;	2602;	0	0	1	1	7	0.011236
522	Mettl7b	Q9DD20	Q9DD20;	337	1	0	0	1.90686e+07	0	0	1			2603;	2603;	0	0	1	1	7	0.0207715
523	Apoa1	Q00623	Q00623;	340	1	0	0	1.1901e+07	0	0	1			2623;	2623;	0	0	1	1	10	0.0294118
524	Fn1	P11276	P11276;	2543	1	4.37311e+06	0	9.44444e+06	3	0	2	2795;2907;		2624;2907;	2624;2795;2907;	2	0	2	3	32	0.0125836
525	Snx2	Q9CWK8	Q9CWK8;	590	1	0	0	6.31296e+06	0	0	1			2625;	2625;	0	0	1	1	14	0.0237288
526	Gprc5b	Q923Z0	Q923Z0;	521	1	0	0	4.6131e+06	0	0	1			2626;	2626;	0	0	1	1	12	0.0230326
527	Psmd3	P14685	P14685;	634	1	0	0	6.0149e+07	0	0	1			2631;	2631;	0	0	1	1	16	0.0252366
528	Atp5h	Q9DCX2	Q9DCX2;	256	1	2.81081e+07	0	0	4	0	0	2634;2744;2881;			2634;2744;2881;	3	0	0	3	23	0.0898438
529	Bcan	Q61361	Q61361;	960	1	1.34193e+06	0	0	1	0	0	2638;			2638;	1	0	0	1	7	0.00729167
530	Pcsk9	Q80W65	Q80W65;	797	1	1.33817e+06	0	0	1	0	0	2639;			2639;	1	0	0	1	7	0.00878294
531	Dhx58	Q99J87	Q99J87;	777	1	2.80158e+06	0	0	3	0	0	2650;2779;			2650;2779;	2	0	0	2	18	0.023166
532	Farsa	Q8C0C7	Q8C0C7;	605	1	4.50635e+06	0	955979	2	0	1	2651;		2651;	2651;	1	0	1	1	7	0.0115702
533	Gm2a	Q60648	Q60648;	274	1	1.90564e+06	0	0	2	0	0	2654;2696;			2654;2696;	2	0	0	2	17	0.0620438
534	Cct6a	P80317	P80317;	620	1	1.66758e+06	0	0	1	0	0	2657;			2657;	1	0	0	1	7	0.0112903
535	Fscn1	Q61553	Q61553;	557	1	290328	0	0	2	0	0	2662;			2662;	1	0	0	1	9	0.016158
536	Hexb	P20060	P20060;	624	1	3.47892e+07	0	0	8	0	0	2666;2690;2711;2841;2850;			2666;2690;2711;2841;2850;	5	0	0	5	56	0.0897436
537	Aldh3b1	Q80VQ0	Q80VQ0;	569	1	1.85199e+07	1.33329e+06	7.96541e+06	7	1	4	2672;2788;2816;2905;	3054;	2788;3054;	2672;2788;2816;2905;3054;	4	1	2	5	56	0.0984183
538	Stom	P54116	P54116;	384	1	7.61756e+06	0	1.66382e+06	3	0	1	2675;2926;		3075;	2675;2926;3075;	2	0	1	3	30	0.078125
539	Atp5f1	Q9CQQ7	Q9CQQ7;	366	1	1.14358e+07	0	0	3	0	0	2676;2922;			2676;2922;	2	0	0	2	18	0.0491803
540	Cndp2	Q9D1A2	Q9D1A2;	567	1	2.1803e+08	0	0	3	0	0	2677;2914;			2677;2914;	2	0	0	2	18	0.031746
541	Rras	P10833	P10833;	299	1	1.63216e+07	0	6.29851e+06	5	0	1	2679;2842;2887;2969;		2679;	2679;2842;2887;2969;	4	0	1	4	53	0.177258
542	Q8BHE8	Q8BHE8	Q8BHE8;	394	1	1.12346e+06	0	0	2	0	0	2691;			2691;	1	0	0	1	9	0.0228426
543	Umps	P13439	P13439;	570	1	6.17804e+06	0	0	6	0	0	2693;2882;2925;2933;2966;			2693;2882;2925;2933;2966;	5	0	0	5	57	0.1
544	Ugt1a7c	Q6ZQM8	Q6ZQM8;	623	1	3.9433e+07	0	0	17	0	0	2697;2708;2724;2726;2781;2800;2819;2820;2837;			2697;2708;2724;2726;2781;2800;2819;2820;2837;	9	0	0	9	87	0.139647
545	Pdia3	P27773	P27773;	593	1	3.9319e+06	0	0	3	0	0	2702;2757;			2702;2757;	2	0	0	2	21	0.0354132
546	Uqcrfs1	Q9CR68	Q9CR68;	386	1	4.23966e+06	0	0	2	0	0	2703;			2703;	1	0	0	1	8	0.0207254
547	Sod2	P09671	P09671;	318	1	7.44216e+07	0	0	3	0	0	2707;2939;			2707;2939;	2	0	0	2	22	0.0691824
548	Rab21	P35282	P35282;	306	1	1.42934e+07	1.46652e+06	5.68905e+06	5	1	2	2709;2756;2932;	2709;	2709;	2709;2756;2932;	3	1	1	3	35	0.114379
549	Nars	Q8BP47	Q8BP47;	651	1	891914	0	0	2	0	0	2718;			2718;	1	0	0	1	8	0.0122888
550	Rab43	Q8CG50	Q8CG50;	294	1	1.35448e+07	0	0	8	0	0	2722;2771;2809;2838;2854;			2722;2771;2809;2838;2854;	5	0	0	5	67	0.227891
551	Rnpep	Q8VCT3	Q8VCT3;	723	1	1.26081e+06	0	0	3	0	0	2731;2911;			2731;2911;	2	0	0	2	19	0.0262794
552	Tecr	Q9CY27	Q9CY27;	399	1	6.46699e+06	0	0	4	0	0	2735;2751;			2735;2751;	2	0	0	2	19	0.047619
553	Syngr2	O55101	O55101;	296	1	2.65881e+06	0	0	2	0	0	2752;			2752;	1	0	0	1	10	0.0337838
554	Dpm1	O70152	O70152;	364	1	2.23285e+07	0	0	7	0	0	2754;2759;2769;2829;			2754;2759;2769;2829;	4	0	0	4	48	0.131868
555	Ap3d1	O54774	O54774;	1285	1	7.33259e+06	0	0	5	0	0	2762;2784;2906;2964;			2762;2784;2906;2964;	4	0	0	4	49	0.0381323
556	Tmed3	Q78IS1	Q78IS1;	326	1	1.98891e+06	0	0	2	0	0	2763;			2763;	1	0	0	1	10	0.0306748
557	Ruvbl1	P60122	P60122;	526	1	1.57093e+06	0	930637	2	0	1	2778;		3094;	2778;3094;	1	0	1	2	24	0.0456274
558	Aldh3a2	P47740	P47740;	572	1	1.03236e+07	0	0	8	0	0	2780;2804;2821;2836;			2780;2804;2821;2836;	4	0	0	4	55	0.0961538
559	P01636	P01636	P01636;	191	1	4.08392e+06	0	0	2	0	0	2782;			2782;	1	0	0	1	13	0.0680628
560	Arcn1	Q5XJY5	Q5XJY5;	590	1	365898	0	0	2	0	0	2799;			2799;	1	0	0	1	12	0.020339
561	Ifit1	Q64282	Q64282;	580	1	2.83824e+06	0	0	3	0	0	2802;2909;			2802;2909;	2	0	0	2	22	0.037931
562	Fbxl4	Q8BH70	Q8BH70;	705	1	1.03119e+07	0	0	1	0	0	2810;			2810;	1	0	0	1	11	0.0156028
563	Tbxas1	P36423	P36423;	613	1	1.20912e+07	0	0	1	0	0	2825;			2825;	1	0	0	1	13	0.0212072
564	P18528	P18528	P18528;	175	1	1.63743e+07	0	0	1	0	0	2852;			2852;	1	0	0	1	19	0.108571
565	Il1a	P01582	P01582;	345	1	1.04195e+06	0	0	2	0	0	2870;			2870;	1	0	0	1	20	0.057971
566	Ppp6r1	Q7TSI3	Q7TSI3;	974	1	1.65695e+06	0	0	2	0	0	2874;			2874;	1	0	0	1	23	0.023614
567	P01631	P01631	P01631;	194	1	1.15463e+07	0	0	1	0	0	2877;			2877;	1	0	0	1	7	0.0360825
568	Macf1	Q9QXZ0	Q9QXZ0;	7452	1	2.63293e+06	0	0	1	0	0	2878;			2878;	1	0	0	1	7	0.000939345
569	Btbd11	Q6GQW0	Q6GQW0;	1227	1	1.69921e+07	0	0	1	0	0	2883;			2883;	1	0	0	1	8	0.00651997
570	Casr	Q9QY96	Q9QY96;	1173	1	1.19471e+06	0	0	1	0	0	2884;			2884;	1	0	0	1	7	0.0059676
571	Rrp12	Q6P5B0	Q6P5B0;	1371	1	7.1628e+06	0	0	1	0	0	2885;			2885;	1	0	0	1	7	0.00510576
572	Prl7c1	Q9CRB5	Q9CRB5;	323	1	1.93566e+06	0	0	1	0	0	2888;			2888;	1	0	0	1	7	0.0216718
573	Pdhb	Q9D051	Q9D051;	478	1	1.30007e+06	0	0	1	0	0	2892;			2892;	1	0	0	1	8	0.0167364
574	Psmc5	P62196	P62196;	496	1	1.62194e+07	0	0	1	0	0	2897;			2897;	1	0	0	1	9	0.0181452
575	Becn1	O88597	O88597;	514	1	1.82666e+06	0	0	1	0	0	2900;			2900;	1	0	0	1	8	0.0155642
576	Stard3nl	Q9DCI3	Q9DCI3;	327	1	3.17955e+06	0	0	1	0	0	2917;			2917;	1	0	0	1	10	0.030581
577	Vps4a	Q8VEJ9	Q8VEJ9;	541	1	3.44655e+07	0	0	1	0	0	2919;			2919;	1	0	0	1	11	0.0203327
578	Iars	Q8BU30	Q8BU30;	1354	1	3.17219e+07	0	0	1	0	0	2928;			2928;	1	0	0	1	10	0.00738552
579	Samm50	Q8BGH2	Q8BGH2;	579	1	1.10424e+06	0	0	1	0	0	2934;			2934;	1	0	0	1	12	0.0207254
580	Atxn10	P28658	P28658;	543	1	1.46799e+06	0	0	1	0	0	2938;			2938;	1	0	0	1	13	0.0239411
581	Eci1	P42125	P42125;	387	1	682711	0	0	1	0	0	2948;			2948;	1	0	0	1	15	0.0387597
582	Psma5	Q9Z2U1	Q9Z2U1;	329	1	2.99088e+06	0	0	1	0	0	2963;			2963;	1	0	0	1	19	0.0577508
583	Znf280d	Q68FE8-2	Q68FE8-2;	876	1	0	185050	0	0	1	0		2972;		2972;	0	1	0	1	7	0.00799087
584	Rasip1	Q3U0S6	Q3U0S6;	1044	1	0	8.86423e+06	0	0	1	0		2975;		2975;	0	1	0	1	7	0.00670498
585	Cc2d1b	Q8BRN9	Q8BRN9;	954	1	0	3.18734e+07	0	0	1	0		2982;		2982;	0	1	0	1	9	0.00943396
586	Capn5	O08688	O08688;	706	1	0	3.20047e+06	0	0	1	0		3029;		3029;	0	1	0	1	7	0.00991501
587	Ccl24	Q9JKC0	Q9JKC0;	199	1	0	9.34993e+06	0	0	1	0		3042;		3042;	0	1	0	1	8	0.040201
588	Arhgdia	Q99PT1	Q99PT1;	296	1	0	777295	0	0	1	0		3043;		3043;	0	1	0	1	7	0.0236486
589	Aox3	G3X982	G3X982;	1409	1	0	681801	0	0	1	0		3045;		3045;	0	1	0	1	9	0.00638751
590	Cntrob	Q8CB62	Q8CB62;	955	1	0	1.3368e+06	0	0	1	0		3046;		3046;	0	1	0	1	11	0.0115183
591	Skp1	Q9WTX5	Q9WTX5;	254	1	0	6.35156e+06	0	0	1	0		3058;		3058;	0	1	0	1	16	0.0629921
592	F8	Q06194	Q06194;	2395	1	0	2.54137e+07	0	0	1	0		3061;		3061;	0	1	0	1	23	0.00960334
593	Pnmal1	Q80VM8	Q80VM8;	508	1	0	0	0	0	0	1				3064;	0	0	0	1	7	0.0137795
594	Lrtm2	Q8BGX3	Q8BGX3;	493	1	0	0	8.98923e+06	0	0	1			3083;	3083;	0	0	1	1	10	0.020284
595	Psmb4	P99026	P99026;	351	1	0	0	1.51859e+06	0	0	2			3084;	3084;	0	0	1	1	10	0.02849
596	Mndal	D0QMC3	D0QMC3;	653	1	0	0	1.53544e+07	0	0	1			3085;	3085;	0	0	1	1	11	0.0168453
597	Mmp12	P34960	P34960;	557	1	0	0	4.47309e+06	0	0	2			3095;3097;	3095;3097;	0	0	2	2	24	0.043088
598	Tmod2	Q9JKK7	Q9JKK7;Q9JKK7-3;	423	2	3.65645e+07	1.00876e+07	0	4	2	0	2;	2;		2;	1	1	0	1	7	0.0165485
599	Aldoa	P05064	P05064;crap_ALDOA_RABIT;	454	2	2.75908e+07	9.50574e+06	7.81683e+06	4	5	2	35;1025;	1025;2102;2355;	1025;	35;1025;2102;2355;	2	3	1	4	42	0.092511
600	Slk	O54988	O54988;O54988-2;	1329	2	1.24536e+09	0	8.0599e+08	2	0	1	38;		38;	38;	1	0	1	1	7	0.00526712
601	Irgm1	Q60766	Q60766;Q60766-2;	509	2	1.68304e+08	3.8877e+06	8.69124e+06	23	3	3	39;288;338;742;829;877;1343;1831;	39;877;	338;1343;3065;	39;288;338;742;829;877;1343;1831;3065;	8	2	3	9	85	0.166994
602	Tuba1a	P68369	P68369;	532	1	1.19567e+07	0	0	1	0	0	1998;			1998;	1	0	0	1	14	0.0263158
603	Immt	Q8CAQ8	Q8CAQ8;Q8CAQ8-2;Q8CAQ8-5;	841	3	5.31446e+08	7.70415e+07	9.08372e+07	58	30	21	56;124;154;158;239;279;353;512;714;886;889;1248;1253;1273;1301;1379;1462;1507;1550;1758;1804;1910;2076;	124;154;158;239;889;1248;1253;1273;1301;1379;1462;1550;2260;	158;239;889;1248;1273;1301;1462;1550;2558;2573;2583;2629;	56;124;154;158;239;279;353;512;714;886;889;1248;1253;1273;1301;1379;1462;1507;1550;1758;1804;1910;2076;2260;2558;2573;2583;2629;	23	13	12	28	311	0.369798
604	Actb	P60710	P60710;P63260;	451	2	8.26223e+09	1.51425e+09	2.32745e+09	116	44	59	674;1263;1351;1520;1608;1633;1693;	674;1263;1520;1608;1633;1693;	674;1263;1520;1608;1633;1693;	674;1263;1351;1520;1608;1633;1693;	7	6	6	7	97	0.215078
605	Actc1	P68033	P68033;P68134;	463	2	1.68313e+09	2.34992e+08	1.59476e+08	24	11	5	670;1523;	1523;2384;	1523;	670;1523;2384;	2	2	1	3	44	0.0950324
606	Tapbp	Q9R233	Q9R233;Q9R233-2;	529	2	1.94957e+08	1.14049e+07	1.06283e+07	33	5	1	68;163;350;408;1044;1084;1277;2079;2673;2750;	68;163;	163;	68;163;350;408;1044;1084;1277;2079;2673;2750;	10	2	1	10	102	0.192817
607	Krt10	P02535	P02535;P02535-2;P02535-3;	659	3	7.83924e+07	0	0	2	0	0	445;			445;	1	0	0	1	9	0.0136571
610	Igk-V19-17	P01633	P01633;P01634;	233	2	1.52579e+08	4.07964e+07	1.18496e+08	4	4	3	75;	75;	75;	75;	1	1	1	1	7	0.0300429
611	Krt85	Q9Z2T6	Q9Z2T6;	595	1	2.52301e+06	0	0	2	0	0	80;			80;	1	0	0	1	7	0.0117647
612	Ywhab	Q9CQV8	Q9CQV8;Q9CQV8-2;	329	2	1.6473e+06	0	0	2	0	0	2760;			2760;	1	0	0	1	11	0.0334347
613	Hist2h2bb	Q64525	Q64525;Q6ZWY9;Q8CGP1;Q8CGP2;Q8CGP2-2;P10853;P10854;Q64475;Q64478;	208	9	4.23081e+07	5.07658e+07	7.98753e+07	6	12	11	91;747;1772;1882;	747;1772;1882;2365;	747;1772;2365;	91;747;1772;1882;2365;	4	4	3	5	51	0.245192
615	Hist1h3a	P68433	P02301;P68433;P84228;P84244;	207	4	1.6602e+07	7.58776e+06	6.00134e+07	3	4	3	112;139;	2199;	2199;	112;139;2199;	2	1	1	3	23	0.111111
616	Myo9b	Q9QY06	Q9QY06;Q9QY06-2;Q9QY06-3;	2197	3	3.5424e+06	0	0	3	0	0	123;391;			123;391;	2	0	0	2	16	0.00728266
617	Atp2a2	O55143	O55143;O55143-2;	1154	2	9.53348e+07	0	5.4612e+06	18	0	1	131;156;211;472;625;1103;1285;1306;1599;1862;		1862;	131;156;211;472;625;1103;1285;1306;1599;1862;	10	0	1	10	118	0.102253
618	Hist1h2af	Q8CGP5	Q8CGP5;P0C0S6;Q8CGP5;Q6GSS7;Q8BFU2;Q8CGP6;Q8CGP7;Q8R1M2;	212	8	6.29869e+07	3.04332e+07	4.86209e+07	4	3	3	140;259;2065;	259;2065;	259;	140;259;2065;	3	2	1	3	35	0.165094
619	Nlrp3	Q8R4B8	Q8R4B8;	1138	1	8.74299e+09	1.04321e+09	2.30676e+09	167	72	81	144;203;234;242;263;315;392;416;498;551;563;574;665;716;763;852;861;910;1045;1126;1258;1353;1446;1471;1516;1551;1585;1685;1815;1852;2239;	144;203;242;263;392;416;551;563;574;665;852;861;1045;1126;1258;1446;1471;1516;1551;1685;1852;2239;2488;	203;242;263;315;392;416;498;551;563;574;665;852;861;1045;1126;1258;1446;1516;1551;1585;1685;1852;2239;	144;203;234;242;263;315;392;416;498;551;563;574;665;716;763;852;861;910;1045;1126;1258;1353;1446;1471;1516;1551;1585;1685;1815;1852;2239;2488;	31	23	23	32	325	0.285589
620	Tpd52	Q62393-2	Q62393-2;	265	1	1.38654e+08	0	4.26077e+06	14	0	2	1123;1555;1941;		1123;	1123;1555;1941;	3	0	1	3	26	0.0981132
621	Rtn3	Q9ES97	Q9ES97;Q9ES97-2;Q9ES97-3;Q9ES97-4;Q9ES97-5;	1031	5	6.88188e+06	0	0	2	0	0	157;			157;	1	0	0	1	8	0.00775946
622	Dnm1	P39053	P39053;P39053-2;P39053-4;P39053-5;P39053-6;P39053-3;	932	6	1.41573e+07	0	0	3	0	0	727;			727;	1	0	0	1	10	0.0107296
623	Dnm2	P39054	P39054;P39054-2;	935	2	3.84504e+06	0	0	4	0	0	2733;2916;2960;			2733;2916;2960;	3	0	0	3	27	0.028877
624	Trip4	Q9QXN3	Q9QXN3;Q9QXN3-2;	671	2	1.15395e+07	617581	7.57509e+06	7	1	3	170;357;1635;2039;	2973;	357;2973;3108;	170;357;1635;2039;2973;3108;	4	1	3	6	77	0.114754
625	Sfxn3	Q91V61	Q91V61;Q91V61-2;	393	2	4.87878e+07	0	0	12	0	0	180;1154;1350;1518;1888;2028;2029;			180;1154;1350;1518;1888;2028;2029;	7	0	0	7	93	0.236641
626	P2rx4	Q9JJX6	Q9JJX6;Q9JJX6-2;Q9JJX6-3;Q9JJX6-4;	464	4	9.9856e+06	768314	0	10	1	0	190;251;1330;2824;	251;		190;251;1330;2824;	4	1	0	4	44	0.0948276
627	Ighm	P01872	P01872;P01872-2;	530	2	1.1192e+07	0	0	3	0	0	193;2048;			193;2048;	2	0	0	2	25	0.0471698
628	Nptn	P97300	P97300;P97300-1;P97300-3;	465	3	2.0541e+07	3.09202e+06	0	4	3	0	204;728;	728;		204;728;	2	1	0	2	19	0.0408602
629	Rap1b	Q99JI6	Q99JI6;P62835;	268	2	5.8166e+06	0	8.16969e+06	3	0	3	217;2546;		2546;2570;	217;2546;2570;	2	0	2	3	29	0.108209
630	Gnb2	P62880	P29387;P62880;	460	2	7.9004e+06	7.71713e+06	1.24185e+06	3	4	1	220;442;	442;	442;	220;442;	2	1	1	2	17	0.0369565
631	Plec	Q9QXS1	Q9QXS1;Q9QXS1-2;Q9QXS1-10;Q9QXS1-9;Q9QXS1-15;Q9QXS1-11;Q9QXS1-12;Q9QXS1-13;Q9QXS1-14;Q9QXS1-16;Q9QXS1-3;Q9QXS1-4;Q9QXS1-5;Q9QXS1-6;Q9QXS1-7;Q9QXS1-8;	4754	16	1.34745e+07	9.20786e+06	0	2	4	0	224;	224;2457;2461;		224;2457;2461;	1	3	0	3	18	0.00378629
632	Ergic3	Q9CQE7	Q9CQE7;Q9CQE7-2;	504	2	1.54924e+08	0	0	4	0	0	273;2645;			273;2645;	2	0	0	2	15	0.0297619
633	Aifm2	Q8BUE4	Q8BUE4-2;Q8BUE4;	458	2	9.89594e+06	0	3.52871e+06	6	0	1	282;519;926;		519;	282;519;926;	3	0	1	3	28	0.0611354
634	Eif4a1	P60843	P10630;P10630-2;P60843;	498	3	1.34005e+07	2.66363e+06	0	7	2	0	289;643;1106;	643;		289;643;1106;	3	1	0	3	32	0.064257
635	Mia3	Q8BI84	Q8BI84;Q8BI84-3;	2024	2	1.04517e+07	0	0	2	0	0	290;1740;			290;1740;	2	0	0	2	16	0.00790514
636	Ppp2ca	P63330	P63330;P62715;	439	2	405460	0	0	1	0	0	297;			297;	1	0	0	1	8	0.0182232
637	Tbc1d22a	Q8R5A6	Q8R5A6;Q8R5A6-2;	606	2	1.99556e+07	0	0	7	0	0	300;346;1012;1800;2896;			300;346;1012;1800;2896;	5	0	0	5	43	0.0709571
638	Naip2	Q9QUK4	Q9QWK5;Q9QUK4;Q9R016;Q9JIB3;Q9JIB6;	1549	5	2.8675e+06	0	0	1	0	0	302;			302;	1	0	0	1	9	0.0058102
639	Myo3b	Q1EG27	Q1EG27;Q1EG27-2;	1374	2	91350.3	0	0	1	0	0	312;			312;	1	0	0	1	8	0.00582242
640	Rpl10	Q6ZWV3	Q6ZWV3;P86048;	296	2	3.37577e+07	5.81717e+06	2.16428e+09	8	4	1	314;786;1871;1926;	314;786;	2611;	314;786;1871;1926;2611;	4	2	1	5	40	0.135135
641	Lmna	P48678	P48678;P48678-2;	733	2	8.44074e+07	1.82959e+07	6.73087e+07	12	9	13	473;648;779;1069;2005;2049;2621;	473;2149;2178;2225;2246;	648;1069;2049;2178;2246;2621;2627;3069;	473;648;779;1069;2005;2049;2149;2178;2225;2246;2621;2627;3069;	7	5	8	13	142	0.193724
642	Lpcat2	Q8BYI6	Q8BYI6;Q8BYI6-2;Q8BYI6-3;	644	3	4.88436e+06	0	0	1	0	0	365;			365;	1	0	0	1	9	0.0139752
643	Itgb1	P09055	P09055;P09055-2;	870	2	9.37664e+06	0	0	5	0	0	367;2087;			367;2087;	2	0	0	2	30	0.0344828
644	Cd68	P31996	P31996;P31996-2;	393	2	5.60762e+07	6.78002e+06	0	2	2	0	368;436;	368;		368;436;	2	1	0	2	18	0.0458015
645	Slc3a2	P10852	P10852;P10852-2;	619	2	4.15289e+06	0	3.10829e+07	2	0	1	370;2016;		2620;	370;2016;2620;	2	0	1	3	35	0.0565428
646	Nckap1	P28660	P28660;P28660-2;	1211	2	4.0076e+06	0	0	1	0	0	401;			401;	1	0	0	1	9	0.00743187
647	Igh-3	P01867	P01867;P01867-2;	488	2	1.72341e+08	5.12517e+08	3.56016e+08	15	26	25	403;1437;2062;2236;	1437;2062;2159;2236;2373;	403;1437;2062;2236;2373;	403;1437;2062;2159;2236;2373;	4	5	5	6	75	0.153689
648	P01747	P01747	P01747;P06327;	198	2	1.56765e+07	0	0	5	0	0	427;			427;	1	0	0	1	8	0.040404
649	Parp9	Q8CAS9	Q8CAS9;Q8CAS9-2;	954	2	4.37563e+06	0	0	3	0	0	447;2040;			447;2040;	2	0	0	2	24	0.0251572
650	Fam120c	Q8C3F2	Q8C3F2;Q8C3F2-3;	1204	2	6.68433e+07	1.00142e+07	8.68778e+06	5	6	3	493;604;1076;1355;	604;1076;1355;	1076;1355;	493;604;1076;1355;	4	3	2	4	48	0.0398671
651	H2-D1	P01899	P01899;	474	1	8.2361e+07	1.995e+06	0	12	1	0	508;827;1163;1771;1839;	1839;		508;827;1163;1771;1839;	5	1	0	5	49	0.103376
652	Tubb2a	Q7TMM9	Q7TMM9;Q9CWF2;	525	2	4.64511e+07	4.02522e+06	8.53544e+06	6	2	1	513;1403;	513;	513;	513;1403;	2	1	1	2	24	0.0457143
653	Opa1	P58281	P58281;P58281-2;	1059	2	1.72901e+07	0	0	6	0	0	520;528;1404;1901;1924;			520;528;1404;1901;1924;	5	0	0	5	55	0.0519358
654	Rps27a	P62983	P62983;P62984;P0CG49;P0CG50;	251	5	7.43975e+08	2.48389e+08	2.29652e+08	11	11	8	552;562;1442;1579;	552;562;1442;1579;2388;	552;562;1442;	552;562;1442;1579;2388;	4	5	3	5	36	0.143426
655	Ascc3	E9PZJ8	E9PZJ8;E9PZJ8-2;	2306	2	1.12185e+07	0	0	3	0	0	569;590;1137;			569;590;1137;	3	0	0	3	32	0.0138768
656	Prdx5	P99029	P99029;P99029-2;	298	2	9.46631e+06	0	0	2	0	0	586;			586;	1	0	0	1	11	0.0369128
657	Ighg1	P01868	P01868;P01869;	421	2	6.8163e+07	7.17558e+06	1.49946e+07	6	2	2	611;884;	611;	611;	611;884;	2	1	1	2	22	0.0522565
658	Dnm3	Q8BZ98	Q8BZ98;Q8BZ98-2;	928	2	1.14681e+07	0	2.86043e+06	4	0	1	1746;		1746;	1746;	1	0	1	1	7	0.0075431
659	Tlk2	O55047	O55047;O55047-2;O55047-3;Q8C0V0;	820	4	2.44129e+06	0	0	2	0	0	703;			703;	1	0	0	1	9	0.0109756
660	Tcp1	P11983	P11983;P11983-2;	645	2	5.47773e+07	1.00751e+06	3.51142e+06	15	1	1	706;708;787;830;1950;2797;2798;2912;	2797;	2797;	706;708;787;830;1950;2797;2798;2912;	8	1	1	8	76	0.117829
661	Slc37a2	Q9WU81	Q9WU81;Q9WU81-2;	587	2	2.22096e+07	1.145e+07	6.48322e+06	2	2	3	831;	831;	831;	831;	1	1	1	1	12	0.0204429
662	Vdac1	Q60932	Q60932;Q60932-2;	405	2	8.45714e+07	0	2.75183e+06	13	0	1	839;1114;1571;1593;2792;		839;	839;1114;1571;1593;2792;	5	0	1	5	74	0.182716
663	Tnpo3	Q6P2B1	Q6P2B1;Q6P2B1-2;	994	2	489768	0	0	2	0	0	880;			880;	1	0	0	1	12	0.0120724
664	Mup6	P02762	P02762;P04938;P11588;P11589;P11591;B5X0G2;	259	6	7.3614e+06	0	0	2	0	0	911;			911;	1	0	0	1	11	0.042471
665	Plet1	Q8VEN2	Q8VEN2-2;Q8VEN2;	334	2	2.37046e+06	0	0	1	0	0	928;			928;	1	0	0	1	11	0.0329341
666	Atp1a3	Q6PIC6	Q6PIC6;Q6PIE5;	1124	2	0	1.94021e+06	0	0	1	0		2270;		2270;	0	1	0	1	11	0.00978648
667	Cept1	Q8BGS7	Q8BGS7;Q8BGS7-2;	514	2	3.77081e+07	0	0	5	0	0	932;			932;	1	0	0	1	11	0.0214008
668	Rab11b	P46638	P46638;P62492;	304	2	5.64244e+06	5.83295e+08	2.59591e+07	4	4	3	940;2572;	940;2220;2988;	2220;2572;	940;2220;2572;2988;	2	3	2	4	45	0.148026
669	Hbb-bh0	P04443	P04443;P04444;	232	2	4.12789e+06	0	0	2	0	0	961;			961;	1	0	0	1	10	0.0431034
670	Yif1b	Q9CX30	Q9CX30;Q9CX30-2;	382	2	4.20571e+06	0	0	4	0	0	969;			969;	1	0	0	1	13	0.0340314
671	Dock7	Q8R1A4	Q8R1A4;Q8R1A4-2;	2222	2	1.03918e+06	0	0	1	0	0	993;			993;	1	0	0	1	11	0.0049505
672	Rab31	Q921E2	Q921E2;P35285;	278	2	4.6204e+07	0	0	2	0	0	1031;			1031;	1	0	0	1	11	0.0395683
673	Cyb5r3	Q9DCN2	Q9DCN2;Q9DCN2-2;	390	2	9.7651e+06	4.01294e+09	0	2	1	0	1111;	2447;		1111;2447;	1	1	0	2	21	0.0538462
674	Dtx3l	Q3UIR3	Q3UIR3;Q3UIR3-2;	839	2	4.6625e+06	0	0	2	0	0	1264;2037;			1264;2037;	2	0	0	2	28	0.0333731
675	Ppp1cc	P63087	P63087;P63087-2;P62141;P62137;	445	4	1.72021e+06	0	0	1	0	0	1359;			1359;	1	0	0	1	14	0.0314607
676	Itgam	P05555	P05555;P05555-2;	1226	2	4.1321e+06	0	0	4	0	0	1369;1424;			1369;1424;	2	0	0	2	29	0.0236542
677	Stat3	P42227	P42227;P42227-2;P42227-3;	878	3	3.491e+06	0	0	2	0	0	1486;			1486;	1	0	0	1	17	0.0193622
678	Faf2	Q3TDN2	Q3TDN2;Q3TDN2-2;	524	2	1.77243e+06	0	0	1	0	0	1554;			1554;	1	0	0	1	18	0.0343511
679	Dsg1b	Q7TSF1	Q7TSF1;Q7TSF1;	1135	2	2.01123e+07	1.24376e+07	2.1989e+06	5	2	2	1722;1821;1859;	1859;2485;	1859;	1722;1821;1859;2485;	3	2	1	4	39	0.0343612
680	Atxn2l	Q7TQH0	Q7TQH0-2;Q7TQH0;Q7TQH0-3;	1129	3	50236.2	0	0	1	0	0	1730;			1730;	1	0	0	1	9	0.00797166
681	Ubr4	A2AN08	A2AN08;A2AN08-3;A2AN08-5;	5268	3	661994	0	0	1	0	0	1745;			1745;	1	0	0	1	7	0.00132878
682	Slc39a8	Q91W10	Q91W10;Q91W10-2;	543	2	3.06706e+07	1.14402e+07	1.06688e+07	1	2	2	1747;	1747;2443;	2443;	1747;2443;	1	2	1	2	16	0.0294659
683	Map2k6	P70236	P70236;O09110;O09110-2;	451	3	2.59525e+06	0	0	1	0	0	1774;			1774;	1	0	0	1	8	0.0177384
684	Mettl3	Q8C3P7	Q8C3P7;Q8C3P7-2;	684	2	0	0	0	1	3	2				1811;	0	0	0	1	8	0.0116959
685	Slc35b2	Q91ZN5	Q91ZN5;Q91ZN5-2;	543	2	1.56821e+06	0	0	1	0	0	1843;			1843;	1	0	0	1	10	0.0184162
686	Hnrnpm	Q9D0E1	Q9D0E1;Q9D0E1-2;	829	2	2.21268e+06	0	0	3	0	0	1863;			1863;	1	0	0	1	10	0.0120627
687	Siglec1	Q62230	Q62230;Q62230-3;Q62230-2;	1764	3	0	0	0	1	0	0				1864;	0	0	0	1	11	0.00623583
688	Atad3	Q925I1	Q925I1;Q925I1-2;	694	2	7.83622e+06	0	0	2	0	0	1870;1985;			1870;1985;	2	0	0	2	22	0.0317003
689	Tbcel	Q8C5W3	Q8C5W3;Q8C5W3-2;	532	2	3.57102e+06	0	0	3	0	0	1887;2646;			1887;2646;	2	0	0	2	18	0.0338346
690	Adam17	Q9Z0F8	Q9Z0F8;Q9Z0F8-2;	948	2	3.63176e+06	0	0	1	0	0	1891;			1891;	1	0	0	1	10	0.0105485
691	Ddx3x	Q62167	P16381;Q62167;	752	2	1.14226e+07	0	0	1	0	0	1895;			1895;	1	0	0	1	12	0.0159574
692	Hgsnat	Q3UDW8	Q3UDW8;Q3UDW8-2;	762	2	4.47477e+06	0	0	2	0	0	1898;			1898;	1	0	0	1	11	0.0144357
693	Nin	Q61043	Q61043;Q61043-2;	2095	2	124419	0	0	1	0	0	1931;			1931;	1	0	0	1	11	0.0052506
694	Pcmt1	P23506	P23506;P23506-2;	339	2	1.69356e+08	3.27153e+06	6.20043e+06	15	2	2	2001;2768;2861;2862;2863;2910;2921;2965;	2971;	2971;	2001;2768;2861;2862;2863;2910;2921;2965;2971;	8	1	1	9	88	0.259587
695	Dnaja3	Q99M87	Q99M87;Q99M87-2;Q99M87-3;	587	3	3.95284e+06	0	0	1	0	0	2034;			2034;	1	0	0	1	16	0.0272572
696	Ap2a2	P17427	P17427;P17426;P17426-2;	1024	3	0	7.14346e+06	0	0	1	0		2107;		2107;	0	1	0	1	7	0.00683594
697	Ptgds	O09114	O09114;O09114-2;	275	2	0	7.28078e+07	1.03462e+08	0	7	3		2112;2135;	2112;2135;	2112;2135;	0	2	2	2	14	0.0509091
698	Hist1h1c	P15864	P15864;P43277;	283	2	0	2.19545e+08	4.55824e+06	0	3	3		2129;2257;	2129;3130;	2129;2257;3130;	0	2	2	3	32	0.113074
699	Dlst	Q9D2G2	Q9D2G2;Q9D2G2-2;	622	2	0	1.29062e+06	0	0	1	0		2133;		2133;	0	1	0	1	8	0.0128617
700	Slco1b2	Q9JJL3	Q9JJL3;Q9JJL3-2;	807	2	0	2.1826e+07	0	0	1	0		2154;		2154;	0	1	0	1	8	0.00991326
701	Osbpl6	Q8BXR9	Q8BXR9;Q8BXR9-2;	1061	2	0	1.25387e+07	0	0	1	0		2165;		2165;	0	1	0	1	8	0.00754006
702	Hhipl1	Q14DK5	Q14DK5;Q14DK5-2;	869	2	0	0	6.00164e+06	0	0	1			2616;	2616;	0	0	1	1	10	0.0115075
703	Hspb1	P14602	P14602;P14602-2;P14602-3;	292	3	0	1.08273e+06	0	0	2	0		2234;		2234;	0	1	0	1	9	0.0308219
704	Agbl5	Q09M02	Q09M02-2;Q09M02-7;Q09M02;Q09M02-3;Q09M02-4;Q09M02-6;	985	6	0	2.49887e+06	6.22264e+06	0	1	1		2238;	2238;	2238;	0	1	1	1	10	0.0101523
705	Kdelr2	Q9CQM2	Q9CQM2;Q99JH8;	308	2	0	929909	0	0	1	0		2287;		2287;	0	1	0	1	11	0.0357143
706	Ganab	Q8BHN3	Q8BHN3;Q8BHN3-2;	1030	2	0	1.90698e+06	2.51258e+07	0	1	3		2297;	2297;2609;	2297;2609;	0	1	2	2	21	0.0203883
707	Ppia	P17742	P17742;	257	2	0	6.06545e+06	3.94161e+07	0	2	2		2308;2468;	2554;	2308;2468;2554;	0	2	1	3	21	0.0817121
708	Gpr98	Q8VHN7	Q8VHN7;Q8VHN7-4;Q8VHN7-5;	6385	3	0	1.20148e+07	0	0	2	0		2438;		2438;	0	1	0	1	8	0.00125294
709	Arap3	Q8R5G7	Q8R5G7-3;Q8R5G7;Q8R5G7-2;	1670	3	0	1.55823e+06	3.55367e+07	0	1	1		2444;	2444;	2444;	0	1	1	1	7	0.00419162
710	Myo18a	Q9JMH9	Q9JMH9;Q9JMH9-1;Q9JMH9-4;Q9JMH9-6;Q9JMH9-2;Q9JMH9-5;Q9JMH9-7;	2137	7	0	1.8489e+06	0	0	1	0		2458;		2458;	0	1	0	1	8	0.00374357
711	Btn1a1	Q62556	Q8K243;Q62556;Q9JK39-2;	617	3	0	9.86555e+06	8.14243e+08	0	3	5		2476;	2476;	2476;	0	1	1	1	10	0.0162075
712	Myl6	Q60605	Q8CI43;Q60605;Q60605-2;	233	3	0	1.46367e+06	0	0	1	0		2477;		2477;	0	1	0	1	13	0.055794
713	Sept11	Q8C1B7	Q8C1B7;Q8C1B7-2;Q8C1B7-3;	499	3	0	2.5605e+06	2.54339e+06	0	1	1		2496;	2496;	2496;	0	1	1	1	19	0.0380762
714	B4galt1	P15535	P15535;P15535-2;	491	2	0	3.00878e+07	2.11696e+08	0	4	9		2503;2606;2980;3056;	2503;2606;2632;	2503;2606;2632;2980;3056;	0	4	3	5	67	0.136456
715	Nwd1	A6H603	A6H603;A6H603-2;A6H603-3;A6H603-4;	1666	4	0	0	1.25332e+07	0	0	1			2511;	2511;	0	0	1	1	7	0.00420168
716	Crispld2	Q8BZQ2	Q8BZQ2;Q8BZQ2-2;	612	2	0	0	1.63304e+07	0	0	1			2513;	2513;	0	0	1	1	8	0.0130719
717	Serpinc1	P32261	P32261;	541	2	0	0	4.77927e+06	0	0	1			2516;	2516;	0	0	1	1	7	0.012939
718	Qsox1	Q8BND5	Q8BND5;Q8BND5-2;Q8BND5-3;	826	3	0	523341	3.19247e+07	0	1	3		2586;	2538;2586;	2538;2586;	0	1	2	2	23	0.027845
719	Kras	P32883	P08556;P32883;P32883-2;Q61411;Q61411-2;	256	6	0	0	3.3617e+06	0	0	1			2540;	2540;	0	0	1	1	11	0.0429688
720	Chid1	Q922Q9	Q922Q9;Q922Q9-2;	488	2	0	0	6.90725e+06	0	0	2			2560;	2560;	0	0	1	1	9	0.0184426
721	Col14a1	Q80X19	Q80X19;Q80X19-2;	1884	2	0	0	6.63106e+06	0	0	2			2564;	2564;	0	0	1	1	11	0.00583864
722	Atp6v1a	P50516	P50516;P50516-2;	716	2	0	0	425928	0	0	1			2575;	2575;	0	0	1	1	12	0.0167598
723	Rab2a	P53994	P53994;P59279;	296	2	1.98551e+06	0	9.01106e+06	2	0	2	2738;		2581;	2581;2738;	1	0	1	2	24	0.0810811
724	Map2k5	Q9WVS7	Q9WVS7;Q9WVS7-2;	565	2	0	0	1.04938e+07	0	0	1			2595;	2595;	0	0	1	1	7	0.0123894
725	Lrba	Q9ESE1	Q9ESE1;Q9ESE1-2;Q9ESE1-3;	2971	3	0	0	4.97902e+06	0	0	1			2599;	2599;	0	0	1	1	7	0.00235611
726	Gna12	P27600	P27600;P27601;	488	2	0	0	7.32717e+06	0	0	1			2613;	2613;	0	0	1	1	11	0.022541
727	Kif27	Q7M6Z4	Q7M6Z4;Q7M6Z4-2;Q7TMQ7;	1478	3	2.29187e+06	0	0	2	0	0	2653;			2653;	1	0	0	1	7	0.00473613
728	P01644	P01644	P01644;P01645;P01646;P01647;P01648;P04946;	191	6	8.16238e+06	0	0	3	0	0	2659;2714;			2659;2714;	2	0	0	2	16	0.0837696
729	Slc25a45	Q8CFJ7	Q8CFJ7;Q8CFJ7-2;	383	2	774647	1.02825e+06	0	1	1	0	2695;	2695;		2695;	1	1	0	1	8	0.0208877
730	Cpne4	Q8BLR2	Q9DC53;Q0VE82;Q8BT60;Q8BLR2;Q1RLL3;Q8JZW4;Q9Z140;P59108;	623	8	1.68637e+06	0	0	2	0	0	2732;			2732;	1	0	0	1	9	0.0144462
731	Rab6a	P35279	P35279;P35279-2;P61294;	292	3	5.64809e+06	0	0	2	0	0	2753;			2753;	1	0	0	1	11	0.0376712
732	Itga3	Q62470	Q62470;Q62470-2;Q62470-3;	1126	3	431795	0	0	1	0	0	2755;			2755;	1	0	0	1	10	0.00888099
733	P03987	P03987	P03987;P03987-2;	472	2	3.02021e+06	0	0	3	0	0	2766;2853;			2766;2853;	2	0	0	2	27	0.0572034
734	Skt	A2AQ25	A2AQ25;A2AQ25-2;	2019	2	984311	0	0	1	0	0	2767;			2767;	1	0	0	1	11	0.00544824
735	Hic2	Q9JLZ6	Q9JLZ6;Q9JLZ6-2;	710	2	1.0088e+07	0	0	2	0	0	2770;			2770;	1	0	0	1	10	0.0140845
736	Mtss1	Q8R1S4	Q8R1S4;Q8R1S4-2;	848	2	2.92962e+07	0	0	1	0	0	2834;			2834;	1	0	0	1	16	0.0188679
737	Adck1	Q9D0L4	Q9D0L4;Q9D0L4-2;	638	2	1.45619e+06	0	0	3	0	0	2843;2945;			2843;2945;	2	0	0	2	30	0.0470219
738	Lyn	P25911	P25911;P25911-2;	593	2	754367	0	0	1	0	0	2880;			2880;	1	0	0	1	7	0.0118044
739	Rab7b	Q8VEA8	Q8VEA8;Q8VEA8-2;	283	2	984322	0	0	1	0	0	2899;			2899;	1	0	0	1	8	0.0282686
740	Tmcc1	Q69ZZ6	Q69ZZ6;Q69ZZ6-2;	754	2	202567	0	0	1	0	0	2901;			2901;	1	0	0	1	7	0.00928382
741	Fcgr2	P08101	P08101;P08101-2;P08101-3;P08508;	443	4	4.48733e+06	0	0	1	0	0	2918;			2918;	1	0	0	1	10	0.0225734
742	Cyc1	Q9D0M3	Q9D0M3;Q9D0M3-2;	422	2	1.87094e+06	0	0	1	0	0	2929;			2929;	1	0	0	1	12	0.028436
743	Hck	P08103	P08103;P08103-2;	605	2	711504	0	0	1	0	0	2944;			2944;	1	0	0	1	12	0.0198347
744	Sfmbt2	Q5DTW2	Q5DTW2;Q5DTW2-2;	1037	2	0	5.84899e+08	0	0	1	0		2974;		2974;	0	1	0	1	7	0.00675024
745	Kdm5b	Q80Y84	Q80Y84;Q80Y84-2;	1632	2	0	9.87684e+06	0	0	1	0		2977;		2977;	0	1	0	1	8	0.00490196
746	H1foo	Q8VIK3	Q8VIK3;Q8VIK3-2;	374	2	0	8.35336e+06	0	0	1	0		2983;		2983;	0	1	0	1	9	0.0240642
747	Klhl22	Q99JN2	Q99JN2;Q99JN2-2;	714	2	0	1.93504e+07	0	0	1	0		2984;		2984;	0	1	0	1	8	0.0112045
748	Dync2h1	Q45VK7	Q45VK7;Q45VK7-2;	4400	2	0	6.99401e+07	0	0	1	0		2985;		2985;	0	1	0	1	9	0.00204545
749	Lrrc16a	Q6EDY6	Q6EDY6;Q6EDY6-3;	1476	2	0	9.91632e+07	0	0	1	0		3031;		3031;	0	1	0	1	7	0.00474255
750	Gucy2c	Q3UWA6	Q3UWA6;Q3UWA6-2;	1163	2	0	0	0	0	1	0				3032;	0	0	0	1	7	0.00601892
751	Med1	Q925J9	Q925J9;Q925J9-4;	1684	2	0	2.02282e+07	6.0722e+06	0	1	1		3047;	3047;	3047;	0	1	1	1	11	0.00653207
752	Cdca2	Q14B71	Q14B71;Q14B71-2;	1080	2	0	0	5.62969e+06	0	0	2			3068;	3068;	0	0	1	1	8	0.00740741
753	Sbno2	Q7TNB8	Q7TNB8;Q7TNB8-2;	1441	2	0	0	899540	0	0	1			3072;	3072;	0	0	1	1	8	0.0055517
754	Pgam2	O70250	O70250;Q9DBJ1;	336	2	0	0	1.37771e+06	0	0	1			3086;	3086;	0	0	1	1	11	0.0327381

## Sheet: S4C
Protein Group ID	gene	Major Protein accession	Protein Group accession	length	Protein number	Intensity_LPS_Ni_Normal_bio1	Intensity_LPS_Ni_Normal_bio2	Intensity_LPS_Ni_Normal_bio3	SC_LPS_Ni_Normal_bio1	SC_LPS_Ni_Normal_bio2	SC_LPS_Ni_Normal_bio3	Unique_pep_ID_LPS_Ni_Normal_bio1	Unique_pep_ID_LPS_Ni_Normal_bio2	Unique_pep_ID_LPS_Ni_Normal_bio3	PeptideID	Unique_pep_ID_LPS_Ni_Normal_bio1_Number	Unique_pep_ID_LPS_Ni_Normal_bio2_Number	Unique_pep_ID_LPS_Ni_Normal_bio3_Number	PeptideID_Number	Peptides Length	Peptides Coverage
1	P01728	P01728	P01728;	191	1	3.74154e+07	2.67476e+07	5.23998e+07	4	3	3	1;	1;	1;1711;	1;1711;	1	1	2	2	40	0.209424
2	Ryr1	E9PZQ0	E9PZQ0;	5111	1	3.0266e+07	9.75619e+06	4.02499e+07	3	2	4	2;	2;	2;	2;	1	1	1	1	7	0.00136959
3	Hsd17b4	P51660	P51660;	835	1	3.43792e+07	2.00143e+07	1.50709e+07	17	12	9	3;25;83;316;384;411;425;452;463;640;850;	316;384;411;425;463;640;1186;	316;384;411;425;463;640;	3;25;83;316;384;411;425;452;463;640;850;1186;	11	7	6	12	140	0.167665
4	Flna	Q8BTM8	Q8BTM8;	2712	1	5.48574e+06	0	0	6	0	0	4;467;610;			4;467;610;	3	0	0	3	43	0.0158555
5	Hspa5	P20029	P20029;	745	1	8.53738e+07	4.61429e+07	3.49449e+07	27	17	11	5;136;351;407;470;513;521;528;563;608;616;632;642;752;853;	407;470;513;521;563;616;632;752;1000;1556;	407;513;521;563;616;1000;1317;1610;	5;136;351;407;470;513;521;528;563;608;616;632;642;752;853;1000;1317;1556;1610;	15	10	8	19	237	0.318121
6	Snap47	Q8R570	Q8R570;	506	1	4.78605e+08	3.64852e+08	7.99647e+07	6	6	3	6;	6;	6;	6;	1	1	1	1	7	0.013834
7	Hspa8	P63017	P63017;	737	1	5.39212e+07	6.57499e+07	3.21887e+07	24	7	5	150;337;365;495;543;554;560;652;754;811;817;836;1502;	150;337;495;554;652;1128;	337;495;754;	150;337;365;495;543;554;560;652;754;811;817;836;1128;1502;	13	6	3	14	169	0.229308
8	Hspa2	P17156	P17156;	726	1	4.22412e+07	0	0	2	0	0	255;			255;	1	0	0	1	9	0.0123967
9	Tuba4a	P68368	P68368;	529	1	1.43829e+06	0	0	2	0	0	141;			141;	1	0	0	1	10	0.0189036
10	P01748	P01748	P01748;	192	1	8.85977e+07	4.76133e+07	4.54808e+07	2	2	2	11;	11;	11;	11;	1	1	1	1	7	0.0364583
11	P01631	P01631	P01631;	194	1	2.11304e+10	8.6719e+09	8.68772e+09	22	25	21	12;400;1400;1432;	12;400;1400;1568;1587;	12;400;1400;1432;1568;1651;	12;400;1400;1432;1568;1587;1651;	4	5	6	7	32	0.164948
12	P01747	P01747	P01747;	198	1	2.78126e+08	1.99585e+08	1.45083e+08	13	14	11	13;986;1076;1407;	13;986;1076;	13;986;1076;1407;	13;986;1076;1407;	4	3	4	4	44	0.222222
15	Lsm4	Q9QXA5	Q9QXA5;	233	1	1.55895e+07	4.90942e+08	4.34422e+08	3	4	5	16;	16;	16;	16;	1	1	1	1	7	0.0300429
16	Arf4	P61750	P61750;	261	1	5.72415e+06	1.3e+06	0	4	1	0	17;204;	204;		17;204;	2	1	0	2	17	0.0651341
17	Msn	P26041	P26041;	638	1	5.90678e+06	6.72697e+06	9.19935e+06	7	2	4	18;32;115;242;	996;1133;	242;1224;	18;32;115;242;996;1133;1224;	4	2	2	7	57	0.0893417
20	Pycr2	Q922Q4	Q922Q4;	413	1	1.66595e+08	5.14529e+07	1.60771e+07	36	16	8	21;168;176;292;326;504;523;595;603;609;	21;168;292;504;595;609;894;	21;168;	21;168;176;292;326;504;523;595;603;609;894;	10	7	2	11	122	0.2954
21	Gpnmb	Q99P91	Q99P91;	662	1	7.42773e+07	1.01258e+08	6.1249e+07	16	13	8	22;658;682;	22;658;682;	22;658;682;	22;658;682;	3	3	3	3	27	0.0407855
22	Lpxn	Q99N69	Q99N69;	450	1	8.95277e+06	8.09885e+06	0	3	5	0	23;391;	23;391;		23;391;	2	2	0	2	18	0.04
23	P84750	P84750	P84750;	208	1	1.59879e+09	7.73072e+08	8.45742e+08	14	12	12	24;137;1234;1425;	24;137;1234;1425;	24;137;1234;	24;137;1234;1425;	4	4	3	4	40	0.192308
24	Gapdh	P16858	P16858;	429	1	9.78391e+08	6.16858e+07	1.78825e+09	15	11	13	28;676;869;1040;1430;	28;676;1040;1430;	28;676;1040;1430;1664;1665;	28;676;869;1040;1430;1664;1665;	5	4	6	7	96	0.223776
26	Krt17	Q9QWL7	Q9QWL7;	522	1	6.49642e+06	5.18166e+07	3.9062e+07	4	18	10	280;348;	280;348;1152;1526;	280;348;1152;1526;	280;348;1152;1526;	2	4	4	4	37	0.0708812
27	Krt14	Q61781	Q61781;	573	1	0	2.26172e+07	6.95833e+07	0	8	26		995;1092;	995;1092;1275;1340;	995;1092;1275;1340;	0	2	4	4	45	0.078534
28	Krt42	Q6IFX2	Q6IFX2;	541	1	7.03158e+07	1.0538e+08	7.54882e+07	4	8	11	309;	309;1051;1094;1553;	309;1094;1313;1553;1640;	309;1051;1094;1313;1553;1640;	1	4	5	6	51	0.0942699
30	Krt13	P08730	P08730;	526	1	0	0	9.03076e+08	0	0	12			1220;1223;1607;1666;1670;1671;	1220;1223;1607;1666;1670;1671;	0	0	6	6	55	0.104563
31	Krt16	Q9Z2K1	Q9Z2K1;	558	1	8.74757e+06	2.63148e+08	2.45955e+08	4	23	19	659;789;805;	659;789;805;977;1005;1056;1176;	659;789;805;977;1005;1056;1176;	659;789;805;977;1005;1056;1176;	3	7	7	7	62	0.111111
32	Krt19	P19001	P19001;	492	1	0	3.1645e+06	1.93164e+07	0	3	8		1033;	1033;1248;	1033;1090;1248;	0	1	2	3	31	0.0630081
33	Igk-V19-17	P01633	P01633;	233	1	5.95388e+09	2.80421e+09	3.69498e+09	68	66	63	161;225;1456;	161;225;1456;	161;225;1456;	161;225;1456;	3	3	3	3	39	0.167382
34	P01634	P01634	P01634;	218	1	6.98556e+08	4.74614e+08	6.42599e+08	50	63	60	159;	159;1570;	159;	159;1570;	1	2	1	2	30	0.137615
36	Krt5	Q922U2	Q922U2;	667	1	3.18359e+08	5.70695e+08	9.24366e+08	44	58	67	33;305;327;394;477;690;845;961;1254;	33;305;327;394;477;845;961;1052;1185;1254;1332;	33;305;327;394;477;845;961;1052;1185;1254;1332;1617;	33;305;327;394;477;690;845;961;1052;1185;1254;1332;1617;	9	11	12	13	85	0.127436
37	Hist1h1e	P43274	P43274;	290	1	2.36996e+07	0	0	3	0	0	509;			509;	1	0	0	1	16	0.0551724
38	Gapdhs	Q64467	Q64467;	555	1	0	2.59323e+06	0	0	1	0		1164;		1164;	0	1	0	1	11	0.0198198
39	Ctsz	Q9WUU7	Q9WUU7;	373	1	4.07721e+07	2.09025e+07	1.77559e+07	6	7	5	36;166;321;	36;166;1025;	36;166;1025;	36;166;321;1025;	3	3	3	4	39	0.104558
40	Jup	Q02257	Q02257;	820	1	1.53396e+07	2.8084e+07	1.22771e+08	5	13	34	38;158;355;423;	38;158;423;1037;1054;1069;1089;1512;	38;158;355;1037;1054;1069;1089;1202;1253;1265;1276;1512;1629;	38;158;355;423;1037;1054;1069;1089;1202;1253;1265;1276;1512;1629;	4	8	13	14	163	0.19878
41	P04942	P04942	P04942;	193	1	1.24981e+08	6.08066e+07	8.64609e+07	4	6	5	39;	39;	39;	39;	1	1	1	1	8	0.0414508
42	Cfl1	P18760	P18760;	231	1	4.17939e+07	6.3888e+06	7.34852e+06	5	2	2	40;283;421;	40;421;	421;	40;283;421;	3	2	1	3	30	0.12987
43	Eno1	P17182	P17182;	503	1	8.58524e+07	9.14144e+06	1.85089e+07	22	5	7	41;81;455;473;606;791;797;928;1360;	473;791;928;	455;791;928;1657;	41;81;455;473;606;791;797;928;1360;1657;	9	3	4	10	115	0.228628
44	Ywhaz	P63101	P63101;	328	1	0	0	2.97199e+07	0	0	7			1641;1649;1659;1691;1702;	1641;1649;1659;1691;1702;	0	0	5	5	44	0.134146
45	Sfn	O70456	O70456;	324	1	0	0	2.2651e+07	0	0	6			1247;1684;1703;	1247;1684;1703;	0	0	3	3	39	0.12037
46	Ywhag	P61982	P61982;	325	1	0	1.80008e+06	1.89932e+06	0	2	1		1547;1585;	1585;	1547;1585;	0	2	1	2	20	0.0615385
47	Ywhae	P62259	P62259;	335	1	0	0	4.83975e+06	0	0	1			1214;	1214;	0	0	1	1	8	0.0238806
48	Sgpl1	Q8R0X7	Q8R0X7;	657	1	2.20861e+07	4.96077e+06	900451	12	2	1	45;566;748;796;1242;1497;	45;566;	1242;	45;566;748;796;1242;1497;	6	2	1	6	67	0.101979
49	Igkv7-33	P01632	P01632;	206	1	5.98605e+07	7.95867e+07	8.8904e+06	3	3	4	46;1445;	46;1563;1564;	1563;1564;	46;1445;1563;1564;	2	3	2	4	24	0.116505
50	P01878	P01878	P01878;	415	1	1.43359e+09	9.88968e+08	9.88006e+08	59	50	48	47;75;542;545;570;1343;1458;	47;75;542;545;570;1569;	47;75;542;545;570;1343;1458;1569;	47;75;542;545;570;1343;1458;1569;	7	6	8	8	87	0.209639
51	Calm1	P62204	P62204;	216	1	7.55981e+06	0	0	4	0	0	48;619;			48;619;	2	0	0	2	24	0.111111
53	Prdx1	P35700	P35700;	272	1	1.34505e+08	1.37215e+07	1.57451e+07	7	4	1	51;1008;1363;1431;	1008;1146;1431;	1363;	51;1008;1146;1363;1431;	4	3	1	5	51	0.1875
54	P01837	P01837	P01837;	177	1	7.5564e+10	4.98546e+10	4.34446e+10	472	396	564	53;515;529;673;730;952;1024;1408;1409;	53;515;529;673;952;1024;1199;1409;	53;515;529;673;730;952;1024;1199;1408;1409;1673;	53;515;529;673;730;952;1024;1199;1408;1409;1673;	9	8	11	11	69	0.389831
56	P01638	P01638	P01638;	203	1	5.32611e+08	2.17219e+08	3.01139e+08	8	7	8	657;	657;	657;	657;	1	1	1	1	18	0.08867
57	P01637	P01637	P01637;	205	1	7.52683e+07	1.00638e+08	2.74064e+08	6	1	2	1451;1452;	1452;	1452;	1451;1452;	2	1	1	2	18	0.0878049
59	Stat1	P42225	P42225;	857	1	1.56571e+08	0	0	12	0	0	58;311;315;518;564;586;798;829;851;			58;311;315;518;564;586;798;829;851;	9	0	0	9	101	0.117853
60	Irg1	P54987	P54987;	571	1	1.23316e+08	4.59017e+06	0	30	2	0	62;73;302;500;574;771;856;1356;1374;1387;1391;1455;	62;73;		62;73;302;500;574;771;856;1356;1374;1387;1391;1455;	12	2	0	12	136	0.238179
61	Rps2	P25444	P25444;	372	1	975096	0	0	1	0	0	63;			63;	1	0	0	1	8	0.0215054
62	P01647	P01647	P01647;	191	1	2.25601e+08	1.07087e+08	1.22536e+08	9	6	6	890;	890;	890;	890;	1	1	1	1	21	0.109948
63	P01646	P01646	P01646;	191	1	4.74798e+06	1.73422e+07	1.6901e+07	3	3	5	1447;1500;	1500;1598;	1500;1598;	1447;1500;1598;	2	2	2	3	18	0.0942408
64	C4b	P01029	P01029;	1808	1	2.54492e+07	2.01702e+07	1.35036e+08	9	12	9	65;540;712;	65;540;712;966;1039;1550;	540;966;1039;1623;	65;540;712;966;1039;1550;1623;	3	6	4	7	64	0.0353982
65	Samhd1	Q60710	Q60710;	741	1	6.58314e+06	0	0	5	0	0	68;549;806;			68;549;806;	3	0	0	3	32	0.0431849
66	Fth1	P09528	P09528;	258	1	6.34114e+06	0	0	3	0	0	70;810;			70;810;	2	0	0	2	18	0.0697674
67	Lgals1	P16045	P16045;	203	1	3.46462e+06	3.11831e+06	2.79645e+06	2	2	2	71;	71;	71;	71;	1	1	1	1	8	0.0394089
68	Tf	Q921I1	Q921I1;	766	1	5.01661e+07	3.40547e+07	8.02184e+07	21	10	11	72;91;105;117;121;357;424;465;800;818;860;	72;105;424;465;1118;1181;	72;105;465;1118;1181;	72;91;105;117;121;357;424;465;800;818;860;1118;1181;	11	6	5	13	120	0.156658
69	Slc25a5	P51881	P51881;	378	1	1.55049e+08	3.56427e+07	3.59338e+07	14	13	12	106;259;985;1367;	106;259;985;1004;1367;	106;259;985;1004;1367;	106;259;985;1004;1367;	4	5	5	5	39	0.103175
70	Slc25a4	P48962	P48962;	378	1	1.07498e+07	4.81773e+06	5.36607e+06	4	3	2	1375;1392;	1375;1392;	1375;1392;	1375;1392;	2	2	2	2	18	0.047619
71	Pigr	O70570	O70570;	860	1	2.37974e+06	0	0	3	0	0	82;618;			82;618;	2	0	0	2	24	0.027907
72	Pfkl	P12382	P12382;	884	1	2.59949e+06	0	0	4	0	0	85;637;			85;637;	2	0	0	2	27	0.030543
73	Dsp	E9Q557	E9Q557;	2949	1	4.78654e+07	7.84874e+08	2.2804e+08	28	43	58	86;99;103;207;267;286;444;460;534;626;740;882;	86;103;207;267;286;444;460;909;911;941;949;956;964;982;993;1129;1168;1326;	86;99;103;207;267;286;444;460;740;882;909;941;956;964;982;993;1129;1168;1225;1230;1241;1321;1326;1616;1625;1676;	86;99;103;207;267;286;444;460;534;626;740;882;909;911;941;949;956;964;982;993;1129;1168;1225;1230;1241;1321;1326;1616;1625;1676;	12	18	26	30	285	0.0966429
75	Txn	P10639	P10639;	171	1	3.61324e+06	0	0	1	0	0	820;			820;	1	0	0	1	13	0.0760234
76	Fhl3	Q9R059	Q9R059;	382	1	2.86872e+08	1.86848e+08	1.20718e+08	16	12	10	90;238;341;525;1366;	90;238;341;525;	90;238;525;1366;	90;238;341;525;1366;	5	4	4	5	54	0.141361
77	P01635	P01635	P01635;	203	1	9.4376e+09	3.78692e+09	4.71586e+09	29	29	27	92;273;408;600;	92;273;408;	92;273;408;600;	92;273;408;600;	4	3	4	4	47	0.231527
78	Cltc	Q68FD5	Q68FD5;	1753	1	3.32125e+07	718002	0	18	1	0	96;201;240;248;390;419;428;462;580;650;739;	462;		96;201;240;248;390;419;428;462;580;650;739;	11	1	0	11	122	0.069595
79	Rps19	Q9CZX8	Q9CZX8;	227	1	2.03075e+06	1.78919e+06	0	2	3	0	100;122;	100;		100;122;	2	1	0	2	19	0.0837004
80	C3	P01027	P01027;	1729	1	1.67538e+09	1.1115e+09	1.00345e+09	12	22	29	101;200;253;269;839;910;	101;200;906;907;910;925;988;1041;1173;	101;200;906;907;910;925;988;1041;1173;1263;1683;	101;200;253;269;839;906;907;910;925;988;1041;1173;1263;1683;	6	9	11	14	129	0.0746096
81	Fcgr1	P26151	P26151;	510	1	3.11815e+09	8.88086e+08	1.22374e+09	74	52	48	104;219;220;264;310;332;427;520;536;583;631;843;	104;219;220;264;310;332;427;520;536;583;631;843;	219;220;264;310;332;427;520;536;583;631;843;	104;219;220;264;310;332;427;520;536;583;631;843;	12	12	11	12	111	0.217647
82	Hspa9	P38647	P38647;	769	1	3.19657e+07	7.17419e+06	0	18	3	0	108;151;177;360;387;482;489;522;729;799;865;	108;482;799;		108;151;177;360;387;482;489;522;729;799;865;	11	3	0	11	126	0.163849
83	P18524	P18524	P18524;	192	1	1.58007e+09	1.09616e+09	1.31168e+09	7	6	7	109;	109;	109;	109;	1	1	1	1	10	0.0520833
84	Chil3	O35744	O35744;	480	1	6.65834e+06	0	0	4	0	0	110;426;763;			110;426;763;	3	0	0	3	33	0.06875
86	Hsp90b1	P08113	P08113;	872	1	1.78928e+06	4.19207e+06	1.77515e+06	3	3	2	116;788;	788;1064;	788;	116;788;1064;	2	2	1	3	32	0.0366972
88	Hp	Q61646	Q61646;	411	1	2.70183e+06	0	0	2	0	0	124;134;			124;134;	2	0	0	2	17	0.0413625
89	Alb	P07724	P07724;	676	1	6.69927e+08	6.42356e+08	6.40916e+08	58	47	45	125;156;290;363;474;484;493;494;539;565;639;714;751;778;901;	125;156;290;363;474;484;493;494;565;639;751;778;901;	125;156;290;363;474;484;493;565;639;751;778;901;	125;156;290;363;474;484;493;494;539;565;639;714;751;778;901;	15	13	12	15	157	0.232249
90	Rps25	P62852	P62852;	207	1	1.46304e+07	2.20819e+06	3.15121e+06	3	2	1	126;224;	126;	126;	126;224;	2	1	1	2	19	0.0917874
91	Hpx	Q91X72	Q91X72;	524	1	3.1584e+06	0	0	2	0	0	128;			128;	1	0	0	1	9	0.0171756
92	Eef1a1	P10126	P10126;	548	1	3.01213e+07	1.15225e+08	1.93763e+08	15	17	26	129;258;453;697;	129;453;697;934;1132;1148;	129;258;453;697;934;1132;1148;	129;258;453;697;934;1132;1148;	4	6	7	7	81	0.14781
93	Atp5b	P56480	P56480;	626	1	2.15865e+07	1.40538e+07	1.64265e+07	9	7	7	130;475;1383;1414;1501;	130;1057;1383;	130;1057;1414;1646;1696;	130;475;1057;1383;1414;1501;1646;1696;	5	3	5	8	107	0.170927
94	Acsl1	P41216	P41216;	792	1	6.47252e+06	0	0	7	0	0	132;256;728;			132;256;728;	3	0	0	3	24	0.030303
97	P01864	P01864	P01864;	423	1	2.17297e+10	1.50657e+10	1.81006e+10	260	247	231	593;634;635;665;917;1464;	593;634;635;665;917;1464;	593;634;635;665;917;1464;1707;	593;634;635;665;917;1464;1707;	6	6	7	7	53	0.125296
98	Rpl19	P84099	P84099;	278	1	870797	2.12523e+06	7.06633e+06	2	2	2	142;	142;	142;	142;	1	1	1	1	9	0.0323741
99	Clta	O08585	O08585;	313	1	1.46674e+06	0	0	1	0	0	143;			143;	1	0	0	1	9	0.028754
100	Hist1h4a	P62806	P62806;	171	1	1.45519e+07	1.91387e+07	7.77856e+07	5	4	12	144;319;413;	319;413;1162;	319;413;1162;1328;	144;319;413;1162;1328;	3	3	4	5	52	0.304094
101	Ighv1-61	P01749	P01749;	203	1	1.10893e+08	9.67825e+07	1.39188e+08	6	7	8	145;1469;	145;1469;	145;1469;1667;1699;	145;1469;1667;1699;	2	2	4	4	49	0.241379
102	Glg1	Q61543	Q61543;	1257	1	953401	0	0	1	0	0	146;			146;	1	0	0	1	8	0.00636436
103	Mdh2	P08249	P08249;	429	1	1.6799e+06	0	0	2	0	0	147;352;			147;352;	2	0	0	2	20	0.04662
104	Mug1	P28665	P28665;	1548	1	4.8547e+07	1.29681e+07	6.54814e+06	14	3	4	148;306;456;480;674;743;775;827;	148;456;	456;	148;306;456;480;674;743;775;827;	8	2	1	8	95	0.0613695
105	Lgals3bp	Q07797	Q07797;	664	1	484860	0	0	1	0	0	153;			153;	1	0	0	1	9	0.0135542
106	Krt2	Q3TTY5	Q3TTY5;	804	1	787029	0	0	2	0	0	155;			155;	1	0	0	1	9	0.011194
107	Ctsb	P10605	P10605;	406	1	2.58539e+07	3.63807e+07	3.51836e+07	10	10	9	167;832;1428;1498;	167;832;1428;1498;	167;832;1428;1498;	167;832;1428;1498;	4	4	4	4	35	0.0862069
108	Acot13	Q9CQR4	Q9CQR4;	230	1	2.97359e+07	1.58049e+07	7.30135e+06	4	3	2	169;382;	169;1143;	169;	169;382;1143;	2	2	1	3	30	0.130435
109	Rpn1	Q91YQ5	Q91YQ5;	736	1	1.12986e+07	0	0	5	0	0	172;377;454;			172;377;454;	3	0	0	3	32	0.0434783
110	Vim	P20152	P20152;	529	1	6.86633e+07	1.22786e+08	1.00754e+08	22	17	13	179;228;235;251;304;389;514;1257;1423;1494;	179;228;235;251;304;389;1018;1233;1257;1561;	179;228;235;1018;1233;1257;	179;228;235;251;304;389;514;1018;1233;1257;1423;1494;1561;	10	10	6	13	144	0.272212
111	Atp5a1	Q03265	Q03265;	652	1	6.13536e+07	1.00331e+07	3.23779e+06	17	5	1	181;308;546;900;1371;1401;1478;1493;	181;900;1371;1518;	546;	181;308;546;900;1371;1401;1478;1493;1518;	8	4	1	9	95	0.145706
112	P01810	P01810	P01810;	196	1	2.93979e+06	3.48881e+06	0	3	1	0	1381;	1381;		1381;	1	1	0	1	9	0.0459184
113	P01812	P01812	P01812;	198	1	0	0	3.11758e+06	0	0	1			1662;	1662;	0	0	1	1	22	0.111111
114	Vdac3	Q60931	Q60931;	392	1	651239	0	0	1	0	0	185;			185;	1	0	0	1	10	0.0255102
115	Tpm3	P21107-2	P21107-2;	334	1	1.41482e+06	0	0	2	0	0	187;			187;	1	0	0	1	10	0.0299401
116	Rps9	Q6ZWN5	Q6ZWN5;	273	1	4.98996e+06	0	0	2	0	0	188;813;			188;813;	2	0	0	2	20	0.0732601
118	Slc25a3	Q8VEM8	Q8VEM8;	456	1	9.50142e+07	3.38597e+07	5.91984e+08	12	9	12	193;434;1350;1351;1357;	193;434;1350;1351;1558;	193;434;1350;1351;1357;1558;1688;	193;434;1350;1351;1357;1558;1688;	5	5	7	7	67	0.14693
119	Rpl27	P61358	P61358;	218	1	1.49524e+07	1.78582e+06	0	2	1	0	195;835;	1125;		195;835;1125;	2	1	0	3	28	0.12844
120	Anxa2	P07356	P07356;	407	1	2.04365e+07	4.69288e+06	2.28889e+07	7	4	7	196;249;516;715;833;	249;1006;	249;715;1006;1638;	196;249;516;715;833;1006;1638;	5	2	4	7	70	0.17199
122	Ldha	P06151	P06151;	419	1	6.29257e+06	3.28805e+06	0	5	1	0	203;257;734;	734;		203;257;734;	3	1	0	3	28	0.0668258
123	Rab7a	P51150	P51150;	291	1	652851	5.35993e+06	1.4035e+06	1	2	1	205;	205;	1338;	205;1338;	1	1	1	2	27	0.0927835
124	Psap	Q61207	Q61207;	622	1	1.4789e+07	9.86318e+06	1.15732e+07	3	1	2	208;284;	208;	208;	208;284;	2	1	1	2	21	0.0337621
125	Krt77	Q6IFZ6	Q6IFZ6;	662	1	1.4422e+06	1.61598e+06	6.48973e+06	1	1	3	209;	209;	209;1692;	209;1648;1692;	1	1	2	3	33	0.0498489
126	Rps18	P62270	P62270;	234	1	2.02635e+06	0	0	2	0	0	210;			210;	1	0	0	1	8	0.034188
127	Mvp	Q9EQK5	Q9EQK5;	934	1	6.23005e+06	0	0	4	0	0	212;229;722;			212;229;722;	3	0	0	3	27	0.0289079
128	Fn1	P11276	P11276;	2543	1	5.81933e+06	0	5.03388e+07	5	0	2	213;1292;		1292;1330;	213;1292;1330;	2	0	2	3	29	0.0114039
129	Krt76	Q3UV17	Q3UV17;	687	1	9.56943e+08	1.25703e+09	2.04745e+09	4	8	6	216;	216;	216;	216;	1	1	1	1	9	0.0131004
130	Krt6a	P50446	P50446;	643	1	5.13446e+07	2.30559e+08	6.15473e+08	5	15	29	252;1139;	1007;1035;1139;1156;	252;1007;1035;1139;1156;1329;1635;1636;1668;	252;1007;1035;1139;1156;1329;1635;1636;1668;	2	4	9	9	70	0.108865
131	Krt75	Q8BGZ7	Q8BGZ7;	641	1	4.16224e+07	6.33204e+07	1.03638e+08	3	5	5	368;	368;	368;	368;	1	1	1	1	10	0.0156006
132	Krt8	P11679	P11679;	577	1	0	1.72174e+06	0	3	1	0		1053;		550;1053;	0	1	0	2	26	0.0450607
133	Krt73	Q6NXH9	Q6NXH9;	629	1	0	0	8.28911e+07	0	0	6			1261;	1261;	0	0	1	1	12	0.0190779
134	Krt72	Q6IME9	Q6IME9;	610	1	6.69859e+07	1.19679e+09	2.61048e+09	8	9	12	492;	492;	492;	492;	1	1	1	1	12	0.0196721
135	Krt4	P07744	P07744;	612	1	0	0	1.61369e+08	0	0	21			1259;1325;1327;1602;1613;1633;1634;1689;	1259;1325;1327;1602;1613;1633;1634;1689;	0	0	8	8	46	0.0751634
136	Idh1	O88844	O88844;	513	1	2.98005e+06	1.18899e+07	2.39244e+07	2	6	8	227;	227;957;1032;1178;	227;1032;1178;1213;1323;	227;957;1032;1178;1213;1323;	1	4	5	6	61	0.118908
137	Rps3	P62908	P62908;	322	1	1.74172e+07	3.12353e+06	0	9	3	0	234;766;834;842;857;	834;1117;		234;766;834;842;857;1117;	5	2	0	6	67	0.208075
138	Rps16	P14131	P14131;	228	1	3.48339e+06	1.01723e+06	0	2	1	0	236;	236;		236;	1	1	0	1	10	0.0438596
139	P01786	P01786	P01786;	198	1	9.3002e+08	2.36492e+08	5.91895e+08	12	5	8	243;	243;	243;	243;	1	1	1	1	9	0.0454545
141	Serpina1b	P22599	P22599;	498	1	8.59636e+06	5.01776e+06	3.16082e+06	5	2	3	247;655;979;	979;	979;1307;	247;655;979;1307;	3	1	2	4	47	0.0943775
143	Ddb1	Q3U1J4	Q3U1J4;	1224	1	1.39549e+06	0	0	2	0	0	270;			270;	1	0	0	1	10	0.00816993
144	Tubb5	P99024	P99024;	521	1	4.52708e+07	0	0	9	0	0	558;816;			558;816;	2	0	0	2	27	0.0518234
145	Tubb4b	P68372	P68372;	525	1	1.28827e+06	0	2.1959e+06	1	0	2	1492;		1492;	1492;	1	0	1	1	12	0.0228571
146	Ctsa	P16675	P16675;	558	1	3.2573e+07	1.21603e+07	1.64401e+07	10	4	5	274;383;446;662;	274;383;446;	274;383;446;	274;383;446;662;	4	3	3	4	52	0.09319
147	P01636	P01636	P01636;	191	1	6.10871e+09	2.28411e+09	2.57346e+09	26	24	22	275;398;627;1364;	275;398;627;1364;	275;398;627;1364;	275;398;627;1364;	4	4	4	4	47	0.246073
148	P06330	P06330	P06330;	202	1	5.8508e+09	2.49598e+09	3.08477e+09	74	81	74	281;620;1081;1424;	281;620;1081;1424;	281;620;1081;1424;1650;	281;620;1081;1424;1650;	4	4	5	5	46	0.227723
149	Lrrc59	Q922Q8	Q922Q8;	407	1	2.23534e+07	1.38044e+07	8.598e+06	4	5	3	282;405;	282;1066;	282;1066;	282;405;1066;	2	2	2	3	35	0.0859951
150	P01630	P01630	P01630;	195	1	2.57215e+09	1.07857e+09	1.03964e+09	21	18	19	285;386;	285;386;	285;386;	285;386;	2	2	2	2	24	0.123077
151	Hsp90ab1	P11499	P11499;	815	1	1.35796e+06	0	0	1	0	0	295;			295;	1	0	0	1	10	0.0122699
152	Sod1	P08228	P08228;	238	1	3.35309e+06	0	0	3	0	0	301;438;			301;438;	2	0	0	2	25	0.105042
153	Phb2	O35129	O35129;	367	1	5.5745e+06	0	0	4	0	0	313;370;872;			313;370;872;	3	0	0	3	40	0.108992
154	Fhl2	O70433	O70433;	372	1	3.61789e+06	4.49054e+06	0	5	2	0	323;	323;		323;	1	1	0	1	11	0.0295699
155	Slc16a3	P57787	P57787;	558	1	949118	0	0	1	0	0	336;			336;	1	0	0	1	13	0.0232975
157	Pfn1	P62962	P62962;	207	1	6.52525e+06	0	0	4	0	0	347;840;			347;840;	2	0	0	2	26	0.125604
158	Rpl22	P67984	P67984;	210	1	3.4813e+08	7.73365e+07	0	2	1	0	359;	359;		359;	1	1	0	1	13	0.0619048
160	P01674	P01674	P01674;	192	1	4.29955e+08	1.77238e+08	1.89199e+08	6	4	6	372;	372;	372;	372;	1	1	1	1	12	0.0625
161	Anxa5	P48036	P48036;	387	1	4.15786e+06	6.27223e+06	0	4	2	0	375;753;779;	955;		375;753;779;955;	3	1	0	4	39	0.100775
162	Lgals3	P16110	P16110;	332	1	4.40394e+06	5.34925e+07	2.00789e+07	3	15	5	376;1073;	376;1026;1062;1073;1074;	1026;1062;1073;	376;1026;1062;1073;1074;	2	5	3	5	64	0.192771
163	Efhd2	Q9D8Y0	Q9D8Y0;	334	1	951427	0	0	1	0	0	380;			380;	1	0	0	1	12	0.0359281
164	Tmed10	Q9D1D4	Q9D1D4;	326	1	1.08223e+06	1.42e+06	0	2	1	0	385;	1157;		385;1157;	1	1	0	2	20	0.0613497
165	Vdac2	Q60930	Q60930;	404	1	7.91027e+06	4.06755e+06	0	6	4	0	388;468;760;884;	388;468;760;		388;468;760;884;	4	3	0	4	55	0.136139
166	A2m	Q61838	Q61838;	1570	1	2.52932e+09	1.31186e+06	0	5	2	0	393;686;725;821;838;	1001;		393;686;725;821;838;1001;	5	1	0	6	77	0.0490446
167	P01803	P01803	P01803;	191	1	4.17118e+07	1.59294e+07	1.932e+07	4	4	3	395;	395;	395;	395;	1	1	1	1	13	0.0680628
168	Erlin2	Q8BFZ9	Q8BFZ9;	406	1	2.25659e+06	0	0	2	0	0	402;			402;	1	0	0	1	12	0.0295567
169	P01783	P01783	P01783;	227	1	1.48235e+09	5.13092e+08	7.88928e+08	25	12	14	412;	412;	412;	412;	1	1	1	1	11	0.0484581
170	P18528	P18528	P18528;	175	1	1.90645e+09	1.1269e+09	1.61114e+09	2	3	8	873;	873;	873;1705;	873;1705;	1	1	2	2	40	0.228571
171	P18525	P18525	P18525;	194	1	3.50474e+08	1.53987e+08	1.6454e+08	4	6	6	847;	847;	847;	847;	1	1	1	1	16	0.0824742
172	P01629	P01629	P01629;	193	1	2.82681e+09	1.06034e+09	1.16645e+09	4	4	4	418;	418;	418;	418;	1	1	1	1	13	0.0673575
173	P03976	P03976	P03976;	196	1	1.1032e+09	4.05812e+08	8.67243e+08	10	7	6	432;	432;	432;	432;	1	1	1	1	13	0.0663265
174	Anxa1	P10107	P10107;	414	1	763092	5.43496e+06	4.36737e+07	2	3	8	445;	445;931;	445;931;1251;1318;	445;931;1251;1318;	1	2	4	4	40	0.0966184
175	P01843	P01843	P01843;	179	1	9.22777e+08	5.55933e+08	7.6457e+08	53	38	53	449;868;1449;	449;868;1449;1567;	449;868;1449;1567;1701;	449;868;1449;1567;1701;	3	4	5	5	65	0.363128
176	P01750	P01750	P01750;	193	1	3.80521e+08	2.39511e+08	2.50517e+08	10	9	9	451;1421;1422;	451;1422;	451;1422;	451;1421;1422;	3	2	2	3	25	0.129534
177	Ssr4	Q62186	Q62186;	271	1	3.6309e+06	1.31869e+08	0	2	2	0	459;	1050;		459;1050;	1	1	0	2	24	0.0885609
178	C1qb	P14106	P14106;	346	1	2.57854e+08	6.47043e+07	8.04541e+07	11	9	14	464;1188;1419;1433;1434;	464;1188;1434;	464;1188;1419;1434;	464;1188;1419;1433;1434;	5	3	4	5	53	0.153179
179	P01741	P01741	P01741;	186	1	3.28412e+08	1.45637e+08	1.35394e+08	10	9	10	469;	469;	469;	469;	1	1	1	1	13	0.0698925
180	Lamp1	P11438	P11438;	507	1	833667	3.48169e+06	2.77919e+06	1	2	1	471;	992;	992;	471;992;	1	1	1	2	23	0.0453649
181	Gm5571	P01639	P01639;	222	1	1.03422e+09	5.36471e+08	6.28771e+08	20	22	23	483;887;1429;1459;	483;887;1429;1459;1560;1600;	483;887;1429;1459;1560;1600;	483;887;1429;1459;1560;1600;	4	6	6	6	37	0.166667
182	Rac2	Q05144	Q05144;	290	1	2.61042e+07	7.92281e+06	7.11774e+06	6	2	2	485;745;	745;	745;	485;745;	2	1	1	2	22	0.0758621
183	Tgm3	Q08189	Q08189;	794	1	1.83364e+06	1.92917e+06	0	2	1	0	498;	498;		498;	1	1	0	1	13	0.0163728
184	C1qc	Q02105	Q02105;	339	1	5.35265e+08	2.69107e+08	2.5658e+08	18	13	13	499;879;1373;1376;1380;	499;879;1373;1380;1588;	499;879;1373;1380;1588;	499;879;1373;1376;1380;1588;	5	5	5	6	72	0.212389
185	P18527	P18527	P18527;	173	1	4.94962e+08	3.17146e+08	3.68156e+08	17	13	12	503;1410;	503;1410;	503;1410;1645;	503;624;1410;1645;	2	2	3	4	30	0.17341
186	P01811	P01811	P01811;	195	1	3.35195e+07	1.63004e+07	1.48907e+07	5	4	2	777;	777;	777;	777;	1	1	1	1	9	0.0461538
187	P01789	P01789	P01789;	199	1	0	0	1.26824e+06	0	0	1			1631;	1631;	0	0	1	1	10	0.0502513
188	Sfxn1	Q99JR1	Q99JR1;	394	1	2.16774e+06	0	0	2	0	0	512;781;			512;781;	2	0	0	2	22	0.0558376
189	P01798	P01798	P01798;	194	1	9.23638e+06	9.51927e+06	2.50093e+07	4	3	4	772;	772;	772;1642;	772;1642;	1	1	2	2	20	0.103093
190	P01800	P01800	P01800;	194	1	709530	0	0	1	0	0	1491;			1491;	1	0	0	1	11	0.056701
191	P01801	P01801	P01801;	196	1	3.98962e+07	3.78698e+06	7.65572e+06	4	2	2	1416;1417;	1416;	1416;	1416;1417;	2	1	1	2	13	0.0663265
192	Tceanc	Q3US16	Q3US16;	500	1	0	0	0	1	0	0				519;	0	0	0	1	15	0.03
193	C1qa	P98086	P98086;	338	1	1.5715e+08	8.08995e+07	7.48202e+07	10	12	9	530;1009;1426;1427;	530;1009;1559;	530;1009;1426;1427;1559;	530;1009;1426;1427;1559;	4	3	5	5	53	0.156805
194	P03977	P03977	P03977;	195	1	1.15093e+08	5.14827e+07	6.20765e+07	2	3	3	1388;	1388;	1388;	1388;	1	1	1	1	11	0.0564103
196	Gvin1	Q80SU7	Q80SU7;	2523	1	791695	0	0	1	0	0	575;			575;	1	0	0	1	15	0.0059453
197	P01672	P01672	P01672;	195	1	1.11391e+08	2.24999e+07	3.28879e+07	7	2	2	1461;1462;1463;1504;	1462;	1462;	1461;1462;1463;1504;1709;	4	1	1	5	25	0.128205
198	P04945	P04945	P04945;	191	1	2.29679e+08	1.34082e+08	1.76736e+08	6	4	4	581;	581;	581;	581;	1	1	1	1	16	0.0837696
199	Gm5629	P06327	P06327;	211	1	1.88793e+08	8.85608e+07	2.54117e+08	8	8	15	588;1457;	588;898;	588;898;1457;	588;898;1457;	2	2	3	3	43	0.203791
200	Dhx8	A2A4P0	A2A4P0;	1331	1	2.10157e+07	1.55671e+07	1.35558e+07	4	1	1	605;	605;	605;	605;	1	1	1	1	16	0.012021
201	Igh-VJ558	P01758	P01758;	207	1	3.10865e+08	2.14821e+08	1.9218e+08	12	9	12	615;	615;	615;	615;	1	1	1	1	15	0.0724638
202	P01660	P01660	P01660;	204	1	6.52326e+08	1.1278e+08	1.28369e+08	5	2	3	782;	782;	782;	782;	1	1	1	1	11	0.0539216
203	P01667	P01667	P01667;	195	1	3.30283e+06	4.30009e+06	9.91066e+06	1	2	2	1438;	1438;	1438;	1438;	1	1	1	1	16	0.0820513
204	P01643	P01643	P01643;	191	1	3.77953e+07	6.90498e+06	6.41713e+07	2	2	2	1444;	1444;	1444;1697;	1444;1697;	1	1	2	2	16	0.0837696
205	Slc25a12	Q8BH59	Q8BH59;	790	1	520352	0	0	1	0	0	643;			643;	1	0	0	1	18	0.0227848
206	Rhog	P84096	P84096;	283	1	4.47812e+06	0	0	3	0	0	661;746;			661;746;	2	0	0	2	28	0.0989399
207	P01725	P01725	P01725;	189	1	0	3.98456e+06	4.09318e+06	0	1	2		1515;	1515;	1515;	0	1	1	1	8	0.042328
208	P06329	P06329	P06329;	202	1	1.18857e+06	4.00296e+06	0	1	1	0	1483;	1483;		1483;	1	1	0	1	9	0.0445545
209	Prdx2	Q61171	Q61171;	271	1	1.15027e+06	0	2.20534e+06	1	0	2	716;		716;	716;	1	0	1	1	7	0.0258303
210	Osbpl3	Q9DBS9	Q9DBS9;	957	1	1.22984e+06	0	1.04302e+07	1	0	1	719;		719;	719;	1	0	1	1	7	0.00731452
211	Ackr1	Q9QUI6	Q9QUI6;	421	1	1.54217e+06	0	0	1	0	0	720;			720;	1	0	0	1	7	0.0166271
212	Snrpd2	P62317	P62317;	213	1	838075	0	0	1	0	0	723;			723;	1	0	0	1	7	0.0328638
213	Rpl12	P35979	P35979;	247	1	1.28627e+06	3.34436e+06	2.86277e+06	1	2	1	727;	727;	727;	727;	1	1	1	1	9	0.0364372
214	Haus7	Q8BKT8	Q8BKT8;	456	1	1.23811e+06	0	0	1	0	0	732;			732;	1	0	0	1	7	0.0153509
215	Ass1	P16460	P16460;	494	1	1.86302e+06	0	0	1	0	0	738;			738;	1	0	0	1	8	0.0161943
216	Ttr	P07309	P07309;	215	1	1.19898e+06	0	0	1	0	0	741;			741;	1	0	0	1	10	0.0465116
217	Rps15a	P62245	P62245;	215	1	4.95681e+06	0	0	1	0	0	756;			756;	1	0	0	1	9	0.0418605
218	Lcp1	Q61233	Q61233;	692	1	958658	5.50545e+07	3.70403e+06	1	5	2	758;	1533;1540;1562;1593;	1533;1694;	758;1533;1540;1562;1593;1694;	1	4	2	6	68	0.0982659
219	Isg15	Q64339	Q64339;	247	1	3.85816e+06	0	0	1	0	0	759;			759;	1	0	0	1	9	0.0364372
221	Gsdma	Q9EST1	Q9EST1;	515	1	1.07915e+06	0	0	1	0	0	769;			769;	1	0	0	1	8	0.015534
222	Lipa	Q9Z0M5	Q9Z0M5;	502	1	1.29373e+06	0	0	1	0	0	770;			770;	1	0	0	1	10	0.0199203
223	Rab1b	Q9D1G1	Q9D1G1;	285	1	4.39872e+06	0	0	4	0	0	1412;1437;			1412;1437;	2	0	0	2	26	0.0912281
224	Rab1A	P62821	P62821;	289	1	3.10276e+06	2.80004e+06	4.10273e+06	3	1	2	1378;1485;	1509;	1300;1378;	1300;1378;1485;1509;	2	1	2	4	28	0.0968858
225	Atp5c1	Q91VR2	Q91VR2;	397	1	1.18696e+06	0	0	1	0	0	774;			774;	1	0	0	1	10	0.0251889
226	Krt12	Q64291	Q64291;	576	1	0	0	1.22967e+08	0	0	3			1310;	1310;	0	0	1	1	8	0.0138889
227	Rpl35	Q6ZWV7	Q6ZWV7;	205	1	1.05117e+06	1.15472e+07	2.17115e+06	1	2	1	787;	987;	1271;	787;987;1271;	1	1	1	3	32	0.156098
228	Lmnb1	P14733	P14733;	654	1	445620	0	0	1	0	0	790;			790;	1	0	0	1	10	0.0152905
229	Erap1	Q9EQH2	Q9EQH2;	1026	1	3.07331e+06	0	0	2	0	0	792;828;			792;828;	2	0	0	2	23	0.0224172
230	Rps17	P63276	P63276;	217	1	3.74149e+06	2.74929e+06	0	1	1	0	793;	1151;		793;1151;	1	1	0	2	19	0.0875576
232	Hsp90aa1	P07901	P07901;	825	1	0	0	2.10387e+06	0	0	2			1293;1320;	1293;1320;	0	0	2	2	17	0.0206061
233	Rpl18	P35980	P35980;	270	1	4.44411e+06	2.65953e+06	0	1	3	0	804;	804;1595;		804;1595;	1	2	0	2	24	0.0888889
234	Gsdmdc1	Q9D8T2	Q9D8T2;	558	1	727733	0	0	1	0	0	807;			807;	1	0	0	1	12	0.0215054
235	Arf6	P62331	P62331;	256	1	2.63954e+06	0	0	1	0	0	808;			808;	1	0	0	1	11	0.0429688
236	Gm10881	P01642	P01642;	214	1	9.56074e+08	3.33635e+08	4.32447e+08	14	16	14	809;867;	809;867;	809;867;	809;867;	2	2	2	2	27	0.126168
237	Slc25a20	Q9Z2Z6	Q9Z2Z6;	414	1	1.22241e+06	0	0	1	0	0	812;			812;	1	0	0	1	11	0.02657
238	Akr1a1	Q9JII6	Q9JII6;	415	1	3.38235e+06	0	516237	1	0	1	814;		1299;	814;1299;	1	0	1	2	20	0.0481928
239	Rars	Q9D0I9	Q9D0I9;	750	1	328006	0	0	1	0	0	815;			815;	1	0	0	1	12	0.016
240	P01804	P01804	P01804;	204	1	7.00207e+06	3.60342e+06	1.29572e+07	2	1	2	1402;	1402;	1402;	1402;	1	1	1	1	14	0.0686275
241	Ctsc	P97821	P97821;	540	1	7.68849e+06	0	0	3	0	0	823;			823;	1	0	0	1	12	0.0222222
242	Tgm1	Q9JLF6	Q9JLF6;	916	1	878084	775112	1.66469e+06	1	1	2	841;	1177;	1177;	841;1177;	1	1	1	2	25	0.0272926
243	Mpeg1	A1L314	A1L314;	806	1	1.70287e+06	0	0	1	0	0	844;			844;	1	0	0	1	13	0.016129
244	Rps8	P62242	P62242;	287	1	1.04658e+06	0	0	1	0	0	848;			848;	1	0	0	1	13	0.0452962
245	Pkp1	P97350	P97350;	797	1	1.13645e+06	0	1.43461e+07	1	0	4	849;		849;1249;	849;1249;	1	0	2	2	26	0.0326223
246	Hba	P01942	P01942;	220	1	4.95442e+06	2.43198e+07	2.55631e+07	3	7	5	852;1349;	852;969;1017;1079;	852;969;1079;	852;969;1017;1079;1349;	2	4	3	5	59	0.268182
247	Capg	P24452	P24452;	434	1	1.00942e+06	2.95029e+06	3.12573e+06	1	3	4	858;	858;1020;	858;1020;	858;1020;	1	2	2	2	26	0.0599078
248	Plac8	Q9JI48	Q9JI48;	202	1	1.80322e+06	0	0	1	0	0	859;			859;	1	0	0	1	15	0.0742574
249	Slc25a11	Q9CR62	Q9CR62;	425	1	1.81586e+07	600300	0	6	1	0	861;1359;1397;1488;	1359;		861;1359;1397;1488;	4	1	0	4	44	0.103529
250	Ptpn13	Q64512	Q64512;	2561	1	1.56694e+06	0	0	1	0	0	870;			870;	1	0	0	1	14	0.00546661
251	Abhd12	Q99LR1	Q99LR1;	487	1	601824	0	0	1	0	0	878;			878;	1	0	0	1	17	0.0349076
252	Usp42	B2RQC2	B2RQC2;	1422	1	0	840743	0	0	1	0		895;		895;	0	1	0	1	7	0.00492264
253	Xdh	Q00519	Q00519;	1419	1	0	3.62284e+07	4.59205e+07	0	9	5		897;998;1049;	998;1049;	897;998;1049;	0	3	2	3	31	0.0218464
255	Tpi1	P17751	P17751;	380	1	1.0179e+06	3.56659e+06	3.72881e+07	1	6	3	904;	904;1514;	1514;1678;1695;	904;1514;1678;1695;	1	2	3	4	37	0.0973684
257	Rps13	P62301	P62301;	233	1	0	8.0836e+06	8.09323e+06	0	2	2		915;	915;	915;	0	1	1	1	7	0.0300429
258	Taldo1	Q93092	Q93092;	409	1	0	1.61953e+06	2.69028e+06	0	2	2		921;	921;	921;	0	1	1	1	8	0.0195599
259	Zadh2	Q8BGC4	Q8BGC4;	497	1	0	2.50715e+06	4.25423e+06	0	2	2		922;	922;	922;	0	1	1	1	7	0.0140845
260	Fasn	P19096	P19096;	2578	1	0	3.12941e+06	7.28784e+06	0	2	3		923;	923;1235;	923;1235;	0	1	2	2	17	0.00659426
261	Adrbk1	Q99MK8	Q99MK8;	781	1	0	6.06597e+06	0	0	2	0		924;		924;	0	1	0	1	7	0.00896287
262	Fgg	Q8VCM7	Q8VCM7;	513	1	0	5.119e+06	5.12557e+06	0	3	2		927;1170;	927;	927;1170;	0	2	1	2	19	0.037037
263	Lpl	P11152	P11152;	547	1	0	2.0684e+08	3.71713e+08	0	22	28		935;968;1060;1082;1088;	935;968;1060;1082;1088;1203;	935;968;1060;1082;1088;1203;	0	5	6	6	73	0.133455
264	Slc34a2	Q9DBP0	Q9DBP0;	804	1	0	1.97415e+07	4.59666e+07	0	3	3		936;1119;1296;	936;1296;	936;1119;1296;	0	3	2	3	22	0.0273632
265	Cd36	Q08857	Q08857;	551	1	0	5.53871e+07	9.66371e+07	0	4	4		937;	937;1314;	937;1314;	0	1	2	2	16	0.0290381
266	Rpl8	P62918	P62918;	336	1	0	1.32994e+06	0	0	1	0		942;		942;	0	1	0	1	11	0.0327381
267	Crtac1	Q8R555	Q8R555;	731	1	0	1.04131e+07	1.18889e+07	0	3	2		943;1130;1149;	943;1130;	943;1130;1149;	0	3	2	3	26	0.0355677
268	Exosc3	Q7TQK4	Q7TQK4;	364	1	0	8.20916e+07	0	0	1	0		944;		944;	0	1	0	1	8	0.021978
269	Rpl34	Q9D1R9	Q9D1R9;	199	1	0	2.38521e+06	0	0	2	0		947;		947;	0	1	0	1	8	0.040201
270	Fgb	Q8K0E8	Q8K0E8;	557	1	0	1.92684e+06	0	0	2	0		948;		948;	0	1	0	1	9	0.016158
271	Rab18	P35293	P35293;	290	1	0	1.34729e+07	9.37113e+06	0	4	2		954;1046;1154;	1046;1154;	954;1046;1154;	0	3	2	3	32	0.110345
272	Timp3	P39876	P39876;	298	1	0	8.45631e+06	8.43723e+06	0	1	3		960;	960;	960;	0	1	1	1	8	0.0268456
273	P01680	P01680	P01680;	210	1	1.30096e+09	6.68646e+08	8.21285e+08	2	9	9	973;	973;1543;	973;1543;	973;1543;	1	2	2	2	22	0.104762
274	Eef2	P58252	P58252;	932	1	0	1.05248e+06	0	0	1	0		980;		980;	0	1	0	1	9	0.00965665
275	Abcg2	Q7TMS5	Q7TMS5;	757	1	0	2.63771e+07	3.87892e+07	0	5	10		989;1002;1137;	989;1002;1137;1294;	989;1002;1137;1294;	0	3	4	4	35	0.0462351
276	Pgam1	Q9DBJ1	Q9DBJ1;	337	1	0	2.05801e+06	1.20103e+07	0	3	8		991;1525;	991;1525;1652;	991;1525;1652;	0	2	3	3	35	0.103858
277	Nccrp1	G3X9C2	G3X9C2;	346	1	0	1.19773e+06	2.84448e+06	0	1	2		1010;	1010;	1010;	0	1	1	1	11	0.0317919
278	Rps20	P60867	P60867;	201	1	0	1.84337e+06	0	0	2	0		1013;		1013;	0	1	0	1	11	0.0547264
280	Muc15	Q8C6Z1	Q8C6Z1;	397	1	0	6.1995e+06	1.37445e+07	0	1	1		1045;	1045;	1045;	0	1	1	1	11	0.0277078
281	Hhipl2	Q9D2G9	Q9D2G9;	795	1	0	2.82687e+07	6.8752e+07	0	5	5		1063;1141;1145;1155;	1063;1141;1145;1155;	1063;1141;1145;1155;	0	4	4	4	40	0.0503145
282	Hspe1	Q64433	Q64433;	199	1	0	1.37135e+06	0	0	1	0		1065;		1065;	0	1	0	1	12	0.0603015
283	Rnase4	Q9JJH1	Q9JJH1;	221	1	0	1.3742e+07	2.97169e+07	0	3	4		1077;	1077;	1077;	0	1	1	1	13	0.0588235
284	Igj	P01592	P01592;	235	1	1.19976e+08	8.92459e+07	4.86778e+07	5	7	4	1078;1355;	1078;1355;	1078;	1078;1355;	2	2	1	2	23	0.0978723
285	Rasgrf1	P27671	P27671;	1372	1	0	8.25403e+06	0	0	1	0		1116;		1116;	0	1	0	1	7	0.00510204
286	Saa3	P04918	P04918;	203	1	0	2.54049e+06	0	0	1	0		1123;		1123;	0	1	0	1	9	0.044335
287	Krt80	Q0VBK2	Q0VBK2;	542	1	0	9.71836e+07	1.00917e+08	0	2	1		1126;	1126;	1126;	0	1	1	1	7	0.0129151
288	Rpl31	P62900	P62900;	207	1	0	924894	1.93577e+06	0	1	1		1142;	1142;	1142;	0	1	1	1	9	0.0434783
289	Pthlh	P22858	P22858;	267	1	0	1.34779e+06	1.13356e+07	0	1	1		1144;	1144;	1144;	0	1	1	1	8	0.0299625
290	Ctsd	P18242	P18242;	477	1	0	6.70187e+06	0	0	2	0		1150;1538;		1150;1538;	0	2	0	2	20	0.0419287
291	Vcp	Q01853	Q01853;	902	1	0	1.85229e+06	549068	0	2	1		1160;1171;	1160;	1160;1171;	0	2	1	2	25	0.0277162
292	Rfx5	Q9JL61	Q9JL61;	738	1	0	2.66273e+06	0	0	1	0		1163;		1163;	0	1	0	1	10	0.0135501
293	Plp2	Q9R1Q7	Q9R1Q7;	229	1	0	2.48344e+06	0	0	1	0		1166;		1166;	0	1	0	1	12	0.0524017
294	Ube2o	Q6ZPJ3	Q6ZPJ3;	1389	1	0	6.00501e+06	0	0	1	0		1174;		1174;	0	1	0	1	12	0.00863931
295	Vat1	Q62465	Q62465;	509	1	0	1.58298e+06	0	0	2	0		1184;		1184;	0	1	0	1	15	0.0294695
296	Psmd3	P14685	P14685;	634	1	0	2.59895e+07	0	0	1	0		1192;		1192;	0	1	0	1	16	0.0252366
297	Ighv3-6	P18531	P18531;	203	1	0	2.44527e+06	4.48283e+07	0	1	8		1195;	1195;1637;1655;1690;	1195;1637;1655;1690;	0	1	4	4	46	0.226601
298	Muc1	Q02496	Q02496;	693	1	0	0	1.68639e+07	0	0	4			1206;	1206;	0	0	1	1	8	0.011544
299	Serpini1	O35684	O35684;	481	1	0	0	2.48504e+06	0	0	1			1210;	1210;	0	0	1	1	7	0.014553
300	Cdc5l	Q6A068	Q6A068;	894	1	0	0	4.93478e+07	0	0	1			1211;	1211;	0	0	1	1	7	0.00782998
301	Prdx6	O08709	O08709;	297	1	0	0	4.81924e+06	0	0	2			1212;	1212;	0	0	1	1	7	0.023569
302	Tnfrsf18	O35714-2	O35714-2;	412	1	0	0	8.21017e+07	0	0	3			1219;	1219;	0	0	1	1	9	0.0218447
303	Nucb1	Q02819	Q02819;	531	1	0	0	4.12984e+06	0	0	3			1221;1324;	1221;1324;	0	0	2	2	19	0.0357815
304	P4hb	P09103	P09103;	593	1	0	941007	2.32098e+06	0	1	1		1222;	1222;	1222;	0	1	1	1	8	0.0134907
305	Cenpe	Q6RT24	Q6RT24;	2563	1	0	0	4.15727e+07	0	0	1			1226;	1226;	0	0	1	1	8	0.00312134
306	Ppib	P24369	P24369;	309	1	0	0	9.8523e+06	0	0	3			1231;1262;	1231;1262;	0	0	2	2	22	0.0711974
307	Pdia3	P27773	P27773;	593	1	0	1.37394e+06	2.92182e+06	0	1	1		1531;	1250;	1250;1531;	0	1	1	2	21	0.0354132
308	Fkbp1a	P26883	P26883;	209	1	0	0	6.74585e+06	0	0	1			1258;	1258;	0	0	1	1	13	0.062201
309	Znfx1	Q8R151	Q8R151;	2009	1	0	0	3.45252e+06	0	0	2			1267;	1267;	0	0	1	1	11	0.00547536
311	Plin3	Q9DBG5	Q9DBG5;	506	1	0	0	3.93584e+07	0	0	1			1288;	1288;	0	0	1	1	7	0.013834
312	Aco1	P28271	P28271;	976	1	0	0	2.9958e+06	0	0	1			1289;	1289;	0	0	1	1	7	0.00717213
313	Fen1	P39749	P39749;	453	1	0	0	2.01513e+06	0	0	1			1290;	1290;	0	0	1	1	7	0.0154525
314	Fabp5	Q05816	Q05816;	230	1	0	0	1.40587e+07	0	0	1			1302;	1302;	0	0	1	1	9	0.0391304
315	Folr1	P35846	P35846;	334	1	0	0	9.303e+06	0	0	1			1303;	1303;	0	0	1	1	7	0.0209581
316	Mrps21	P58059	P58059;	185	1	0	0	1.77148e+06	0	0	1			1304;	1304;	0	0	1	1	7	0.0378378
317	Diras2	Q5PR73	Q5PR73;	285	1	0	0	5.66695e+06	0	0	1			1305;	1305;	0	0	1	1	11	0.0385965
318	Ggt1	Q60928	Q60928;	654	1	0	0	2.16903e+06	0	0	1			1306;	1306;	0	0	1	1	8	0.0122324
319	Ppl	Q9R269	Q9R269;	1820	1	0	0	5.56076e+06	0	0	1			1311;	1311;	0	0	1	1	8	0.0043956
320	Acacb	E9Q4Z2	E9Q4Z2;	2530	1	0	0	9.19732e+06	0	0	1			1319;	1319;	0	0	1	1	10	0.00395257
321	Rab10	P61027	P61027;	284	1	0	0	435059	0	0	1			1322;	1322;	0	0	1	1	11	0.0387324
322	Fbxl4	Q8BH70	Q8BH70;	705	1	1.28716e+07	0	6.30643e+06	1	0	1	1334;		1334;	1334;	1	0	1	1	11	0.0156028
323	Adamts4	Q8BNJ2	Q8BNJ2;	956	1	2.5757e+07	0	0	2	0	0	1345;			1345;	1	0	0	1	7	0.00732218
324	Rps4x	P62702	P62702;	355	1	1.2169e+07	9.67635e+06	1.35808e+07	7	6	4	1346;1348;1369;1489;	1348;1369;1535;1545;	1604;1621;	1346;1348;1369;1489;1535;1545;1604;1621;	4	4	2	8	71	0.2
325	P01759	P01759	P01759;	213	1	5.93425e+07	1.68589e+07	2.88841e+07	8	3	5	1347;1441;1442;1443;	1442;1508;	1441;1442;1508;	1347;1441;1442;1443;1508;	4	2	3	5	22	0.103286
326	P01795	P01795	P01795;	221	1	4.25803e+06	4.37141e+06	5.39487e+06	2	1	1	1352;	1352;	1352;	1352;	1	1	1	1	8	0.0361991
327	Emr1	Q61549	Q61549;	1048	1	1.46585e+06	0	0	2	0	0	1362;			1362;	1	0	0	1	10	0.00954198
328	Dbt	P53395	P53395;	643	1	3.84542e+06	5.30024e+06	1.75044e+06	2	2	1	1365;	1365;1581;	1365;	1365;1581;	1	2	1	2	18	0.0279938
329	P01821	P01821	P01821;	194	1	0	0	1.91121e+06	0	0	1			1663;	1663;	0	0	1	1	23	0.118557
330	Rab14	Q91V41	Q91V41;	299	1	4.87033e+06	7.8878e+06	0	2	4	0	1379;1479;	1379;1479;1510;		1379;1479;1510;	2	3	0	3	24	0.0802676
331	Cybb	Q61093	Q61093;	655	1	892363	0	0	1	0	0	1389;			1389;	1	0	0	1	11	0.0167939
332	Mtco2	P00405	P00405;	314	1	2.20779e+06	756801	0	2	1	0	1390;	1390;		1390;	1	1	0	1	10	0.0318471
333	Abca7	Q91V24	Q91V24;	2259	1	1.54536e+07	0	0	2	0	0	1394;			1394;	1	0	0	1	11	0.00486941
334	Hexa	P29416	P29416;	617	1	1.60182e+07	0	0	6	0	0	1403;1406;1418;1480;			1403;1406;1418;1480;	4	0	0	4	41	0.0664506
335	Sod2	P09671	P09671;	318	1	9.13052e+06	0	0	2	0	0	1413;			1413;	1	0	0	1	14	0.0440252
336	Ctss	O70370	O70370;	407	1	1.14405e+07	0	2.678e+06	2	0	1	1420;		1420;	1420;	1	0	1	1	13	0.031941
337	Iglc2	P01844	P01844;	187	1	1.57961e+08	7.92785e+07	1.3458e+08	16	7	12	1435;1439;1450;	1435;1450;	1435;1450;1656;1698;	1435;1439;1450;1656;1698;	3	2	4	5	51	0.272727
338	P01652	P01652	P01652;	187	1	8.80119e+06	6.51229e+06	8.79572e+06	2	2	2	1436;	1436;	1436;	1436;	1	1	1	1	16	0.0855615
339	Nav3	Q80TN7	Q80TN7;	2433	1	1.45523e+07	0	0	1	0	0	1475;			1475;	1	0	0	1	7	0.00287711
340	Insrr	Q9WTL4	Q9WTL4;	1390	1	1.05885e+07	1.71126e+07	2.36162e+07	1	4	2	1476;	1527;1528;	1527;1528;	1476;1527;1528;	1	2	2	3	8	0.0057554
341	H1f0	P10922	P10922;	261	1	1.06162e+07	0	0	1	0	0	1477;			1477;	1	0	0	1	9	0.0344828
342	Ccr1l1	P51676	P51676;	454	1	6.43892e+07	0	0	1	0	0	1486;			1486;	1	0	0	1	7	0.0154185
343	Sntb1	Q99L88	Q99L88;	612	1	5.20065e+07	0	0	1	0	0	1487;			1487;	1	0	0	1	10	0.0163399
344	Tpp1	O89023	O89023;	641	1	1.75557e+06	0	0	1	0	0	1495;			1495;	1	0	0	1	14	0.0218409
345	Hexb	P20060	P20060;	624	1	3.04202e+06	0	0	1	0	0	1499;			1499;	1	0	0	1	15	0.0240385
346	P18529	P18529	P18529;	194	1	0	8.07032e+06	8.97938e+06	0	2	2		1519;	1519;	1519;	0	1	1	1	7	0.0360825
347	Rps26	P62855	P62855;	197	1	0	664098	0	0	1	0		1521;		1521;	0	1	0	1	9	0.0456853
348	Calr	P14211	P14211;	484	1	0	6.05027e+06	0	0	3	0		1524;1594;		1524;1594;	0	2	0	2	21	0.0433884
349	Stom	P54116	P54116;	384	1	0	5.33301e+06	0	0	4	0		1529;1548;1566;1599;		1529;1548;1566;1599;	0	4	0	4	41	0.106771
350	Tmem110	Q3UF25	Q3UF25;	373	1	0	1.61005e+07	1.60968e+07	0	2	1		1532;	1532;	1532;	0	1	1	1	8	0.0214477
351	Ran	P62827	P62827;	301	1	0	1.79912e+06	0	0	2	0		1534;		1534;	0	1	0	1	11	0.0365449
352	Psmb4	P99026	P99026;	351	1	0	1.69269e+06	0	0	2	0		1539;		1539;	0	1	0	1	10	0.02849
353	P01822	P01822	P01822;	218	1	0	1.60964e+07	0	0	1	0		1546;		1546;	0	1	0	1	10	0.0458716
354	Pdia6	Q922R8	Q922R8;	528	1	0	427856	0	0	1	0		1555;		1555;	0	1	0	1	14	0.0265152
355	Wwp1	Q8BZZ3	Q8BZZ3;	1017	1	0	43177.7	0	0	1	0		1575;		1575;	0	1	0	1	7	0.00688299
356	Pop5	Q9DB28	Q9DB28;	264	1	0	8.25416e+06	0	0	1	0		1576;		1576;	0	1	0	1	7	0.0265152
357	Casc3	Q8K3W3	Q8K3W3;	769	1	0	6.10285e+08	0	0	1	0		1580;		1580;	0	1	0	1	7	0.00910273
358	Cndp2	Q9D1A2	Q9D1A2;	567	1	0	1.55592e+06	0	0	1	0		1582;		1582;	0	1	0	1	8	0.0141093
359	Fnip2	Q80TD3	Q80TD3;	1198	1	0	0	3.27857e+06	0	0	1			1601;	1601;	0	0	1	1	7	0.00584307
360	Spatc1l	Q9D9W0	Q9D9W0;	424	1	0	0	1.46824e+06	0	0	1			1606;	1606;	0	0	1	1	7	0.0165094
361	Hmcn2	A2AJ76	A2AJ76;	5170	1	0	0	3.98689e+06	0	0	2			1608;	1608;	0	0	1	1	8	0.00154739
362	Arhgdia	Q99PT1	Q99PT1;	296	1	0	0	1.02815e+06	0	0	1			1620;	1620;	0	0	1	1	7	0.0236486
363	Neurod4	O09105	O09105;	424	1	0	0	5.62485e+06	0	0	1			1622;	1622;	0	0	1	1	8	0.0188679
364	Myo1g	Q5SUA5	Q5SUA5;	1106	1	0	0	7.18915e+06	0	0	2			1639;	1639;	0	0	1	1	10	0.00904159
365	P01745	P01745	P01745;	200	1	0	0	1.71949e+06	0	0	2			1654;	1654;	0	0	1	1	15	0.075
366	Tfap2d	Q91ZK0	Q91ZK0;	541	1	0	0	4.24933e+06	0	0	1			1675;	1675;	0	0	1	1	7	0.012939
367	Aasdh	Q80WC9	Q80WC9;	1193	1	0	0	9.88291e+06	0	0	1			1677;	1677;	0	0	1	1	8	0.00670578
368	Q6PAC4	Q6PAC4	Q6PAC4;	1367	1	0	0	7.13266e+06	0	0	1			1682;	1682;	0	0	1	1	9	0.00658376
369	P01675	P01675	P01675;P01676;P01677;P01678;P01679;	190	5	3.46203e+08	2.21839e+08	2.72004e+08	12	14	9	532;613;	532;613;	532;613;	532;613;	2	2	2	2	32	0.168421
370	Slk	O54988	O54988;O54988-2;	1329	2	4.14185e+08	0	0	2	0	0	9;			9;	1	0	0	1	7	0.00526712
371	Tuba1b	P05213	P05213;P68369;	532	2	2.93746e+07	1.02777e+07	1.43223e+07	8	4	6	226;576;881;962;	962;	576;881;962;	226;576;881;962;	4	1	3	4	54	0.101504
372	Immt	Q8CAQ8	Q8CAQ8;Q8CAQ8-2;Q8CAQ8-5;Q8CAQ8-3;	841	4	1.7254e+06	0	0	2	0	0	19;197;			19;197;	2	0	0	2	16	0.019025
373	Actb	P60710	P60710;P63260;	451	2	1.01579e+09	5.31783e+08	6.04332e+08	34	41	39	272;508;646;672;685;705;	272;508;646;672;685;705;	272;508;646;672;685;705;	272;508;646;672;685;705;	6	6	6	6	93	0.206208
374	Actc1	P68033	P68033;P68134;	463	2	1.3514e+08	4.47972e+07	4.66572e+07	9	5	4	268;648;	648;	648;	268;648;	2	1	1	2	26	0.0561555
375	Arf1	P84078	P61205;P84078;	262	2	1.37346e+07	1.91312e+08	0	4	1	0	27;231;863;	231;		27;231;863;	3	1	0	3	32	0.122137
376	Krt10	P02535	P02535;P02535-2;P02535-3;	659	3	0	0	7.11101e+08	0	0	4			1229;	1229;	0	0	1	1	9	0.0136571
378	Hist1h1d	P43277	P43277;P15864;	292	2	2.26912e+07	0	0	2	0	0	334;			334;	1	0	0	1	12	0.0410959
379	Ywhab	Q9CQV8	Q9CQV8;Q9CQV8-2;	329	2	1.04578e+06	0	0	1	0	0	1395;			1395;	1	0	0	1	11	0.0334347
380	Hist1h2bc	Q6ZWY9	Q6ZWY9;Q8CGP1;Q8CGP2;Q8CGP2-2;P10853;P10854;Q64475;Q64478;Q64525;P70696;	212	10	1.27907e+07	3.54293e+07	8.5019e+07	5	4	8	43;107;303;	43;107;303;	43;107;303;	43;107;303;	3	3	3	3	27	0.127358
381	Ighv1-72	P01751	P01751;P01753;P01754;	234	3	7.12742e+08	1.09589e+09	2.03912e+10	4	8	13	49;	49;	49;	49;	1	1	1	1	7	0.0299145
382	Col1a1	P11087	P11087;P11087-2;	1537	2	2.37735e+07	6.62337e+06	0	7	1	0	55;61;	55;		55;61;	2	1	0	2	18	0.0117111
383	P01648	P01648	P01648;	190	1	8.81796e+08	4.09126e+08	6.17382e+08	16	11	10	636;	636;	636;	636;	1	1	1	1	18	0.0947368
384	P03987	P03987	P03987;P03987-2;	472	2	7.44045e+08	5.34432e+08	8.43253e+08	21	17	17	66;572;641;1384;1386;1398;1399;	66;572;641;1384;1386;1398;1399;	66;572;641;1384;1386;1398;1399;	66;572;641;1384;1386;1398;1399;	7	7	7	7	68	0.144068
385	Tapbp	Q9R233	Q9R233;Q9R233-2;	529	2	5.06691e+06	5.08036e+06	5.94537e+06	4	3	1	69;1411;	69;	69;	69;1411;	2	1	1	2	21	0.0396975
386	Ighm	P01872	P01872;P01872-2;	530	2	1.01277e+08	9.74028e+07	8.61492e+07	20	17	14	79;409;417;535;587;696;726;933;	79;535;587;933;	79;535;587;933;	79;409;417;535;587;696;726;933;	8	4	4	8	102	0.192453
387	Sh3rf1	Q69ZI1	Q69ZI1;Q69ZI1-2;Q69ZI1-3;	985	3	67271.2	0	0	2	0	0	80;			80;	1	0	0	1	7	0.0071066
388	Ighg	P01863	P01863;P01865;	422	2	6.51479e+10	4.47486e+10	5.63789e+10	390	296	286	88;436;614;645;647;675;	88;436;614;645;647;1278;	88;436;614;645;647;675;1278;1687;	88;436;614;645;647;675;1278;1687;	6	6	8	8	76	0.180095
389	Plec	Q9QXS1	Q9QXS1;Q9QXS1-2;Q9QXS1-11;Q9QXS1-12;Q9QXS1-13;Q9QXS1-14;Q9QXS1-15;Q9QXS1-16;Q9QXS1-3;Q9QXS1-4;Q9QXS1-5;Q9QXS1-6;Q9QXS1-7;Q9QXS1-8;Q9QXS1-10;Q9QXS1-9;	4754	16	4.73593e+06	0	0	2	0	0	93;			93;	1	0	0	1	8	0.00168279
390	Aldoa	P05064	P05064;	454	2	2.8275e+06	0	0	3	0	0	98;768;			98;768;	2	0	0	2	17	0.0374449
391	Hspd1	P63038	P63038;P63038-2;	670	2	2.79282e+06	5.41505e+06	2.10556e+06	3	4	2	111;	111;	111;	111;	1	1	1	1	9	0.0134328
392	Sec61a1	P61620	P61620;Q9JLR1;	591	2	3.32713e+06	0	0	2	0	0	123;298;			123;298;	2	0	0	2	20	0.0338409
393	Cd68	P31996	P31996;P31996-2;	393	2	8.03806e+06	0	0	4	0	0	138;171;			138;171;	2	0	0	2	18	0.0458015
394	Gnb1	P62874	P62874;P29387;	460	2	733123	3.38449e+06	1.70582e+07	1	2	2	174;	174;1147;	174;	174;1147;	1	2	1	2	20	0.0434783
395	Dsg1c	Q7TSF0	Q7TSF0;Q7TSF0-2;Q7TSF1;	987	3	8.3419e+06	0	5.29502e+06	2	0	4	180;		1205;1240;	180;1205;1240;	1	0	2	3	26	0.0263425
396	Tubb2a	Q7TMM9	Q7TMM9;Q9CWF2;	525	2	2.14713e+06	0	0	4	0	0	198;			198;	1	0	0	1	9	0.0171429
397	H2-Q7	P14429	P14429;P14426;P01899;P01895;P01895-2;P01896;P01897;P01898;P01900;P01901;P03991;P04223;P04223-2;P14428;P14430;	445	15	2.22177e+06	1.10967e+06	0	1	1	0	202;	202;		202;	1	1	0	1	10	0.0224719
398	Gna13	P27601	P27601;P27600;	486	2	2.12012e+06	0	0	2	0	0	206;			206;	1	0	0	1	11	0.0226337
399	Rps27a	P62983	P62983;P62984;P0CG49;P0CG50;	251	5	1.82141e+08	9.6373e+07	2.13615e+08	11	7	9	221;596;660;681;	221;596;972;	221;596;972;	221;596;660;681;972;	4	3	3	5	39	0.155378
400	Ighg1	P01868	P01868;P01869;	421	2	7.3018e+10	3.39993e+10	3.64553e+10	155	188	173	241;344;361;562;607;622;678;700;1482;1505;	241;344;361;562;607;622;700;971;1482;1571;	241;344;361;607;622;678;700;971;1632;	241;344;361;562;607;622;678;700;971;1482;1505;1571;1632;	10	10	9	13	137	0.325416
401	Igh-3	P01867	P01867;P01867-2;	488	2	5.86493e+10	4.61439e+10	4.71298e+10	140	89	93	254;594;612;629;669;757;877;938;1377;	254;594;612;629;669;757;877;938;1377;	254;594;612;629;669;757;877;938;1377;1685;1693;1706;	254;594;612;629;669;757;877;938;1377;1685;1693;1706;	9	9	12	12	98	0.20082
402	Hbb-b2	P02089	P02089;P02088;	230	2	419616	4.54907e+06	2.94517e+06	1	2	1	733;	733;	1256;	733;1256;	1	1	1	2	20	0.0869565
403	Tpm1	P58771	P58771;P58771-2;	365	2	1.01965e+07	0	0	1	0	0	287;			287;	1	0	0	1	9	0.0246575
404	Lmna	P48678	P48678;P48678-2;	733	2	1.54225e+07	4.66554e+07	4.95689e+07	8	18	19	288;299;431;765;784;	288;431;765;1513;1523;1544;1557;1577;1583;1586;1591;1596;	288;431;765;784;1513;1523;1544;1583;1586;1609;1624;	288;299;431;765;784;1513;1523;1544;1557;1577;1583;1586;1591;1596;1609;1624;	5	12	11	16	162	0.22101
405	P01654	P01654	P01654;	203	1	3.26308e+08	1.51006e+08	2.17867e+08	10	10	12	314;1465;1466;	314;1465;1466;1572;	314;1465;1466;1572;	314;1465;1466;1572;	3	4	4	4	36	0.17734
406	Hspa1b	P17879	P17879;Q61696;	729	2	782451	0	2.69371e+06	2	0	1	891;		1273;	891;1273;	1	0	1	2	40	0.0548697
407	Irgm1	Q60766	Q60766;Q60766-2;	509	2	1.8671e+06	0	0	2	0	0	358;			358;	1	0	0	1	10	0.0196464
408	P01820	P01820	P01820;	192	1	2.09209e+08	1.34206e+08	1.69793e+08	21	13	12	364;	364;	364;	364;	1	1	1	1	11	0.0572917
409	Krt85	Q9Z2T6	Q9Z2T6;	595	1	1.19997e+06	0	0	1	0	0	718;			718;	1	0	0	1	7	0.0117647
410	P01787	P01787	P01787;P01788;P01790;P01791;P01794;	227	5	7.48717e+07	4.60882e+07	4.94941e+07	3	2	3	481;	481;	481;	481;	1	1	1	1	13	0.0572687
411	P01756	P01756	P01756;P01757;	199	2	1.04377e+08	4.64588e+07	4.12205e+07	7	6	5	487;	487;	487;	487;	1	1	1	1	12	0.0603015
412	P01628	P01628	P01628;P01627;	197	2	2.44318e+07	1.19986e+07	9.06921e+07	3	1	3	559;	559;	559;	559;	1	1	1	1	16	0.0812183
413	P01665	P01665	P01665;P01666;	195	2	4.13819e+07	5.93941e+07	2.67054e+08	5	6	11	568;	568;	568;	568;	1	1	1	1	16	0.0820513
414	P01671	P01671	P01671;	195	1	7.39139e+07	3.16092e+07	0	2	2	0	1385;	1385;		1385;	1	1	0	1	11	0.0564103
415	P01662	P01662	P01662;P01663;	203	2	2.48005e+07	4.91837e+07	8.62892e+07	6	6	3	623;	623;	623;	623;	1	1	1	1	18	0.08867
416	P01659	P01659	P01659;	197	1	0	7.57902e+06	0	0	1	0		1589;		1589;	0	1	0	1	0	0
417	P01723	P01723	P01723;P01726;	191	2	2.30283e+07	1.13829e+07	8.83361e+07	4	1	5	1470;1471;	1471;	1470;1471;	1470;1471;	2	1	2	2	33	0.172775
418	Tmod2	Q9JKK7	Q9JKK7;Q9JKK7-3;	423	2	4.31971e+06	0	0	1	0	0	710;			710;	1	0	0	1	7	0.0165485
419	Hist2h2aa1	Q6GSS7	Q6GSS7;Q8BFU2;Q8CGP5;Q8CGP6;Q8CGP7;Q8R1M2;P22752;Q64523;P0C0S6;Q3THW5;P27661;	213	11	2.19696e+07	2.64418e+07	8.91433e+07	2	3	5	724;742;	724;742;	724;742;	724;742;	2	2	2	2	16	0.0751174
420	Rpl10	Q6ZWV3	Q6ZWV3;P86048;	296	2	922361	1.57829e+06	0	1	1	0	749;	999;		749;999;	1	1	0	2	20	0.0675676
421	Hsd17b11	Q9EQ06	Q9EQ06;Q9EQ06-2;	393	2	1.93942e+06	0	0	1	0	0	786;			786;	1	0	0	1	11	0.0279898
422	Myl6	Q60605	Q60605;Q60605-2;Q8CI43;	233	3	2.94319e+06	0	4.32987e+06	1	0	1	826;		826;	826;	1	0	1	1	13	0.055794
423	Cyb5r3	Q9DCN2	Q9DCN2;Q9DCN2-2;	390	2	2.57774e+06	1.31355e+07	3.91518e+06	1	4	1	830;	830;1043;	830;	830;1043;	1	2	1	2	25	0.0641026
424	Vdac1	Q60932	Q60932;Q60932-2;	405	2	6.05517e+06	0	0	3	0	0	831;1396;			831;1396;	2	0	0	2	24	0.0592593
425	Sfxn3	Q91V61	Q91V61;Q91V61-2;	393	2	865023	0	0	1	0	0	837;			837;	1	0	0	1	13	0.0330789
426	Ftl1	P29391	P29391;P49945;	262	2	1.72338e+06	0	0	1	0	0	866;			866;	1	0	0	1	16	0.0610687
427	Ear1	P97426	P97426;P97425;	240	2	1.41036e+06	0	0	1	0	0	885;			885;	1	0	0	1	19	0.0791667
428	Map2k5	Q9WVS7	Q9WVS7;Q9WVS7-2;	565	2	0	2.4165e+06	3.25398e+06	0	1	1		896;	896;	896;	0	1	1	1	7	0.0123894
429	Ptgds	O09114	O09114;O09114-2;	275	2	0	1.22804e+08	6.02624e+07	0	6	5		905;914;	905;914;	905;914;	0	2	2	2	14	0.0509091
430	Gpr98	Q8VHN7	Q8VHN7;Q8VHN7-4;Q8VHN7-5;	6385	3	0	9.16147e+06	1.98009e+07	0	1	1		916;	916;	916;	0	1	1	1	8	0.00125294
431	Ggh	Q9Z0L8	Q9Z0L8;Q9Z0L8-2;	395	2	0	854836	854239	0	1	1		918;	918;	918;	0	1	1	1	8	0.0202532
432	B4galt1	P15535	P15535;P15535-2;	491	2	0	3.57317e+07	4.08218e+07	0	7	7		929;939;1101;	929;939;1101;	929;939;1101;	0	3	3	3	36	0.0733198
433	Qsox1	Q8BND5	Q8BND5;Q8BND5-2;Q8BND5-3;	826	3	0	6.61308e+06	1.07488e+07	0	2	1		940;	940;	940;	0	1	1	1	8	0.00968523
434	Rap2c	Q8BU31	Q8BU31;Q80ZJ1;Q80ZJ1-2;P61226;	267	4	0	1.1831e+06	0	0	1	0		945;		945;	0	1	0	1	11	0.0411985
435	Rab3b	Q9CZT8	Q9CZT8;P63011;P62823;Q9DD03;P35276;P55258;P61028;	303	7	0	2.56123e+06	0	0	2	0		950;		950;	0	1	0	1	8	0.0264026
436	Rhoc	Q62159	Q62159;Q9QUI0;	285	2	0	3.1278e+06	0	0	2	0		953;		953;	0	1	0	1	8	0.0280702
437	Arl8a	Q8VEH3	Q8VEH3;Q9CQW2;	283	2	0	1.33278e+06	0	0	1	0		970;		970;	0	1	0	1	9	0.0318021
438	Hspb1	P14602	P14602;P14602-2;P14602-3;	292	3	0	652702	4.89162e+07	0	1	9		981;	981;1605;1628;	981;1605;1628;	0	1	3	3	26	0.0890411
439	Tpd52	Q62393	Q62393;Q62393-2;Q62393-3;	299	3	0	5.53239e+07	1.43155e+07	0	14	7		983;990;1030;1038;1093;1549;	983;990;1030;1093;	983;990;1030;1038;1093;1549;	0	6	4	6	67	0.22408
440	Btn1a1	Q62556	Q8K243;Q62556;Q9JK39-2;	617	3	0	2.81633e+07	3.96886e+07	0	5	4		1023;	1023;	1023;	0	1	1	1	10	0.0162075
441	Ganab	Q8BHN3	Q8BHN3-2;Q8BHN3;	1030	2	0	5.56795e+06	1.01576e+07	0	3	4		1029;1140;	1029;1298;1336;	1029;1140;1298;1336;	0	2	3	4	43	0.0417476
442	Pgam5	Q8BX10	Q8BX10;Q8BX10-2;	403	2	0	1.12155e+06	0	0	1	0		1120;		1120;	0	1	0	1	7	0.0173697
443	Nwd1	A6H603	A6H603;A6H603-2;A6H603-3;A6H603-4;	1666	4	0	4.37393e+06	7.56191e+06	0	1	1		1121;	1121;	1121;	0	1	1	1	7	0.00420168
444	Kif27	Q7M6Z4	Q7M6Z4;Q7M6Z4-2;Q7TMQ7;	1478	3	0	3.59209e+06	0	0	3	0		1124;		1124;	0	1	0	1	7	0.00473613
445	Slc39a8	Q91W10	Q91W10;Q91W10-2;	543	2	0	1.89143e+06	0	0	1	0		1134;		1134;	0	1	0	1	9	0.0165746
446	Eif4a1	P60843	P10630;P10630-2;P60843;	498	3	0	2.41319e+06	0	0	1	0		1159;		1159;	0	1	0	1	10	0.0200803
447	Agbl5	Q09M02	Q09M02-2;Q09M02-7;Q09M02;Q09M02-3;Q09M02-4;Q09M02-6;	985	6	0	4.07027e+06	0	0	1	0		1161;		1161;	0	1	0	1	10	0.0101523
448	Hnrnpul1	Q8VDM6	Q8VDM6;Q8VDM6-3;	976	2	0	1.54273e+06	0	0	1	0		1169;		1169;	0	1	0	1	10	0.0102459
449	Pgk2	P09041	P09041;P09411;	498	2	0	1.79932e+06	4.08393e+06	0	1	2		1187;	1187;	1187;	0	1	1	1	15	0.0301205
450	Nme1	P15532	P15532;Q01768;	239	2	0	1.72782e+07	1.60657e+07	0	1	2		1190;	1190;	1190;	0	1	1	1	17	0.0711297
451	Dlst	Q9D2G2	Q9D2G2;Q9D2G2-2;	622	2	3.65895e+06	0	4.55243e+06	2	0	2	1207;1473;		1207;	1207;1473;	2	0	1	2	15	0.0241158
452	Serpinc1	P32261	P32261;	541	2	0	0	2.91428e+06	0	0	2			1208;	1208;	0	0	1	1	7	0.012939
453	Mettl3	Q8C3P7	Q8C3P7;Q8C3P7-2;	684	2	0	0	0	0	2	3				1227;	0	0	0	1	8	0.0116959
454	Rab11b	P46638	P46638;P62492;	304	2	0	0	9.70253e+08	0	0	5			1232;1237;1612;1679;	1232;1237;1612;1679;	0	0	4	4	37	0.121711
455	Chid1	Q922Q9	Q922Q9;Q922Q9-2;	488	2	0	0	2.20715e+06	0	0	1			1238;	1238;	0	0	1	1	9	0.0184426
456	Il15ra	Q60819	Q60819-4;Q60819;Q60819-2;Q60819-3;Q60819-6;Q60819-5;	359	6	0	0	1.69791e+07	0	0	1			1243;	1243;	0	0	1	1	9	0.0250696
457	Actn4	P57780	O88990;P57780;Q7TPR4;	985	3	0	0	1.95607e+06	0	0	1			1297;	1297;	0	0	1	1	8	0.00812183
458	Hist1h3a	P68433	P02301;P68433;P84228;P84244;	207	4	0	0	2.56005e+07	0	0	2			1312;	1312;	0	0	1	1	9	0.0434783
459	Pkm	P52480	P52480;P52480-2;	605	2	8.00676e+06	2.86299e+06	0	4	2	0	1344;1368;1393;	1393;1522;		1344;1368;1393;1522;	3	2	0	4	37	0.061157
460	Nrcam	Q810U4	Q810U4;Q810U4-2;Q810U4-3;	1345	3	1.23775e+07	6.04785e+06	6.42473e+06	2	2	2	1354;	1354;	1354;	1354;	1	1	1	1	8	0.00594796
461	Lamp2	P17047	P17047;P17047-2;P17047-3;	516	3	4.2557e+06	0	0	2	0	0	1358;			1358;	1	0	0	1	8	0.0155039
462	Hsd17b12	O70503	O70503;O70503-2;	407	2	2.70514e+06	0	0	1	0	0	1372;			1372;	1	0	0	1	9	0.022113
463	Rab5a	Q9CQD1	Q9CQD1;P35278;P61021;	299	3	3.9033e+06	2.74534e+06	3.09827e+06	2	2	1	1382;	1382;	1382;	1382;	1	1	1	1	11	0.0367893
464	Pcmt1	P23506	P23506;P23506-2;	339	2	1.75282e+07	0	0	5	0	0	1415;1448;1490;1496;			1415;1448;1490;1496;	4	0	0	4	44	0.129794
465	Hnrnpm	Q9D0E1	Q9D0E1;Q9D0E1-2;	829	2	3.04015e+07	1.37571e+07	2.33734e+07	1	2	1	1472;	1472;	1472;	1472;	1	1	1	1	7	0.00844391
466	Specc1	Q5SXY1	Q5SXY1;Q5SXY1-3;Q5SXY1-2;	1136	3	4.79852e+06	0	0	1	0	0	1474;			1474;	1	0	0	1	7	0.00616197
467	Egfl8	Q6GUQ1	Q6GUQ1;Q6GUQ1-2;	389	2	2.94791e+06	0	0	1	0	0	1481;			1481;	1	0	0	1	7	0.0179949
468	Smg9	Q9DB90	Q9DB90;Q9DB90-2;	588	2	0	0	0	1	0	0				1484;	0	0	0	1	8	0.0136054
469	Rtn3	Q9ES97	Q9ES97;Q9ES97-2;Q9ES97-5;Q9ES97-3;Q9ES97-4;	1031	5	0	1.49667e+06	0	0	2	0		1551;		1551;	0	1	0	1	11	0.0106693
470	Tcf20	Q9EPQ8	Q9EPQ8;Q9EPQ8-2;	2068	2	0	1.12633e+07	0	0	1	0		1578;		1578;	0	1	0	1	7	0.00338491
471	Lrba	Q9ESE1	Q9ESE1;Q9ESE1-2;Q9ESE1-3;	2971	3	0	3.50364e+06	0	0	1	0		1579;		1579;	0	1	0	1	7	0.00235611
472	Shroom2	A2ALU4	A2ALU4-2;A2ALU4;	1556	2	0	314229	0	0	1	0		1592;		1592;	0	1	0	1	12	0.00771208
473	Dhx30	Q99PU8	Q99PU8;Q99PU8-2;Q99PU8-3;	1316	3	0	0	3.54186e+07	0	0	1			1611;	1611;	0	0	1	1	9	0.00683891
474	Rap1b	Q99JI6	Q99JI6;P62835;	268	2	0	0	4.00614e+06	0	0	1			1680;	1680;	0	0	1	1	11	0.0410448

## Sheet: S4D
Protein Group ID	gene	Major Protein accession	Protein Group accession	length	Protein number	Intensity_BMDM_LPS_ATP_NormalIgG_bio1	Intensity_BMDM_LPS_ATP_NormalIgG_bio2	Intensity_BMDM_LPS_ATP_NormalIgG_bio3	SC_BMDM_LPS_ATP_NormalIgG_bio1	SC_BMDM_LPS_ATP_NormalIgG_bio2	SC_BMDM_LPS_ATP_NormalIgG_bio3	Unique_pep_ID_BMDM_LPS_ATP_NormalIgG_bio1	Unique_pep_ID_BMDM_LPS_ATP_NormalIgG_bio2	Unique_pep_ID_BMDM_LPS_ATP_NormalIgG_bio3	PeptideID	Unique_pep_ID_BMDM_LPS_ATP_NormalIgG_bio1_Number	Unique_pep_ID_BMDM_LPS_ATP_NormalIgG_bio2_Number	Unique_pep_ID_BMDM_LPS_ATP_NormalIgG_bio3_Number	PeptideID_Number	Peptides Length	Unique_pep_ID_BMDM_LPS_ATP_NormalIgG_bio1_Coverage	Unique_pep_ID_BMDM_LPS_ATP_NormalIgG_bio2_Coverage	Unique_pep_ID_BMDM_LPS_ATP_NormalIgG_bio3_Coverage	Total_Peptide_Coverage
1	P01725	P01725	P01725;	189	1	0	0	1.98125e+07	0	0	2			2880;	2880;	0	0	1	1	8			0.042328	0.042328
2	Slc25a4	P48962	P48962;	378	1	1.46885e+06	5.86432e+06	1.47248e+08	2	2	13	174;	174;	174;1328;2951;3033;3076;3250;3278;	174;1328;2951;3033;3076;3250;3278;	1	1	7	7	50	0.0238095	0.0238095	0.132275	0.132275
3	Slc25a5	P51881	P51881;	378	1	2.9591e+07	1.67496e+07	5.30623e+08	4	7	19	531;2551;2748;	531;681;2551;2748;	531;1337;1338;2551;2910;2934;3019;	531;681;1337;1338;2551;2748;2910;2934;3019;	3	4	7	9	61	0.0740741	0.0767196	0.15873	0.161376
4	Tspo	P50637	P50637;	245	1	1.94446e+07	0	3.13558e+07	1	0	7	4;		4;	4;	1	0	1	1	7	0.0285714		0.0285714	0.0285714
5	Rps3	P62908	P62908;	322	1	1.21631e+07	7.35926e+06	8.71569e+07	4	5	21	5;81;221;	81;731;744;	5;81;221;731;744;881;1113;1249;1611;1685;2016;	5;81;221;731;744;881;1113;1249;1611;1685;2016;	3	3	11	11	114	0.0745342	0.114907	0.354037	0.354037
6	Rplp0	P14869	P14869;	405	1	2.60831e+06	1.3772e+06	9.70133e+06	2	1	5	6;	6;	1028;1951;	6;1028;1951;	1	1	2	3	47	0.017284	0.017284	0.0987654	0.116049
7	Zyx	Q62523	Q62523;	623	1	4.17332e+07	1.21926e+07	2.66939e+07	5	2	7	7;175;276;584;	7;	7;175;276;584;845;	7;175;276;584;845;	4	1	5	5	53	0.0738363	0.011236	0.0850722	0.0850722
8	P06330	P06330	P06330;	202	1	4.94088e+09	2.42972e+09	4.89613e+09	60	37	68	256;435;1851;	256;761;	256;435;761;1851;	256;435;761;1851;	3	2	4	4	46	0.153465	0.123762	0.227723	0.227723
9	Ighv1-61	P01749	P01749;	203	1	1.53868e+08	9.60695e+07	9.74174e+07	9	7	5	141;2577;2578;	141;	141;2577;	141;2577;2578;	3	1	2	3	11	0.0541872	0.044335	0.0541872	0.0541872
10	P06329	P06329	P06329;	202	1	5.23911e+07	1.51849e+07	6.50769e+07	4	1	4	110;	110;	110;	110;	1	1	1	1	9	0.0445545	0.0445545	0.0445545	0.0445545
11	P01750	P01750	P01750;	193	1	4.26228e+08	1.55552e+08	4.75592e+08	9	8	6	2604;2605;2627;2628;	2604;2605;2627;2628;	2604;2605;2628;	2604;2605;2627;2628;	4	4	3	4	25	0.129534	0.129534	0.129534	0.129534
12	P03980	P03980	P03980;	220	1	4.34156e+06	0	4.80225e+06	2	0	3	2519;		2519;	2519;	1	0	1	1	9	0.0409091		0.0409091	0.0409091
13	Flna	Q8BTM8	Q8BTM8;	2712	1	2.31025e+07	4.67816e+06	2.36855e+08	13	4	75	9;77;116;328;545;586;588;596;2724;	77;596;732;	9;77;116;328;545;586;588;596;732;878;943;1081;1138;1171;1287;1343;1436;1458;1541;1556;1566;1598;1632;1634;1641;1650;1736;1804;1822;1870;1926;1944;1957;2097;2127;2135;2197;2219;2255;2496;	9;77;116;328;545;586;588;596;732;878;943;1081;1138;1171;1287;1343;1436;1458;1541;1556;1566;1598;1632;1634;1641;1650;1736;1804;1822;1870;1926;1944;1957;2097;2127;2135;2197;2219;2255;2496;2724;	9	3	40	41	576	0.0475664	0.0147493	0.202434	0.212389
14	Rps2	P25444	P25444;	372	1	2.49336e+07	3.88657e+06	3.66428e+07	5	1	9	10;65;176;	176;	10;65;176;2849;	10;65;176;2849;	3	1	4	4	33	0.0698925	0.0295699	0.0887097	0.0887097
15	Snap47	Q8R570	Q8R570;	506	1	6.91435e+08	3.6026e+08	2.99487e+08	8	7	5	11;	11;	11;1587;	11;1587;	1	1	2	2	21	0.013834	0.013834	0.041502	0.041502
16	Alb	P07724	P07724;	676	1	4.84867e+08	1.88821e+08	4.31259e+08	36	26	42	12;125;132;151;262;324;402;454;	12;125;132;151;262;324;402;735;746;	12;125;132;151;262;324;402;454;735;825;2463;	12;125;132;151;262;324;402;454;735;746;825;2463;	8	9	11	12	119	0.121302	0.137574	0.156805	0.176036
17	P01759	P01759	P01759;	213	1	6.9984e+07	3.59086e+07	3.38069e+06	4	4	2	13;	13;	3179;	13;3179;	1	1	1	2	22	0.0328638	0.0328638	0.0704225	0.103286
18	Vcp	Q01853	Q01853;	902	1	4.59535e+06	0	3.3116e+07	1	0	16	14;		14;1166;1221;1474;1768;1908;2201;	14;1166;1221;1474;1768;1908;2201;	1	0	7	7	80	0.00776053		0.0886918	0.0886918
19	Hspa8	P63017	P63017;	737	1	2.54173e+07	6.01234e+06	1.33251e+08	7	3	33	15;300;451;1819;	451;783;	300;451;783;1056;1448;1719;1769;1819;1826;2075;2216;2224;2225;2226;2354;2465;2490;	15;300;451;783;1056;1448;1719;1769;1819;1826;2075;2216;2224;2225;2226;2354;2465;2490;	4	2	17	18	206	0.0691995	0.0312076	0.270014	0.279512
20	P01748	P01748	P01748;	192	1	8.24506e+07	3.15574e+07	5.34706e+07	4	2	3	16;	16;	16;	16;	1	1	1	1	7	0.0364583	0.0364583	0.0364583	0.0364583
22	Ddb1	Q3U1J4	Q3U1J4;	1224	1	7.42177e+07	0	8.04574e+06	10	0	5	19;67;128;196;232;286;552;		196;286;2501;	19;67;128;196;232;286;552;2501;	7	0	3	8	94	0.0522876		0.0408497	0.0767974
25	Pycr2	Q922Q4	Q922Q4;	413	1	5.28734e+07	1.19985e+08	1.5813e+08	9	17	40	21;172;437;471;494;557;	21;172;437;471;494;557;782;	21;172;437;471;494;782;1276;1692;1816;1835;1872;	21;172;437;471;494;557;782;1276;1692;1816;1835;1872;	6	7	11	12	116	0.123487	0.125908	0.256659	0.280872
26	Gpnmb	Q99P91	Q99P91;	662	1	1.69802e+08	7.44287e+07	2.49764e+08	6	4	21	22;	22;	22;1896;1923;	22;1896;1923;	1	1	3	3	27	0.010574	0.010574	0.0407855	0.0407855
27	P84750	P84750	P84750;	208	1	9.68722e+08	7.12578e+08	1.04738e+09	8	11	11	23;537;2762;	23;537;2823;	23;537;2762;2823;	23;537;2762;2823;	3	3	4	4	40	0.144231	0.125	0.192308	0.192308
28	Gapdh	P16858	P16858;	429	1	1.24854e+08	3.78954e+07	2.8417e+08	11	2	33	24;44;384;868;2785;	44;384;	24;44;384;868;1345;1501;1631;1814;1921;2488;	24;44;384;868;1345;1501;1631;1814;1921;2488;2785;	5	2	10	11	144	0.144522	0.0536131	0.27972	0.335664
29	Actb	P60710	P60710;	451	1	1.11491e+09	5.93256e+08	1.14105e+10	25	27	141	244;427;485;491;	244;427;485;491;772;	244;427;485;491;772;1808;1937;3156;3157;	244;427;485;491;772;1808;1937;3156;3157;	4	5	9	9	104	0.137472	0.13969	0.230599	0.230599
30	Actbl2	Q8BFZ3	Q8BFZ3;	460	1	0	0	3.81751e+08	0	0	6			3086;3087;3093;3192;	3086;3087;3093;3192;	0	0	4	4	30			0.0652174	0.0652174
33	Krt5	Q922U2	Q922U2;	667	1	1.04994e+09	6.18174e+07	1.52253e+08	69	22	37	34;122;167;268;290;319;335;397;403;578;2591;2592;2632;	34;167;268;290;319;335;397;578;	34;167;268;290;319;335;397;403;578;	34;122;167;268;290;319;335;397;403;578;2591;2592;2632;	13	8	9	13	85	0.127436	0.0869565	0.104948	0.127436
34	Hspa1l	P16627	P16627;	732	1	0	0	6.19452e+06	0	0	1			2400;	2400;	0	0	1	1	14			0.0191257	0.0191257
35	Calm1	P62204	P62204;	216	1	5.96678e+06	0	1.81432e+07	4	0	7	29;434;		29;434;2125;2454;	29;434;2125;2454;	2	0	4	4	46	0.0925926		0.212963	0.212963
36	Fn1	P11276	P11276;	2543	1	5.29841e+07	2.39667e+07	4.26266e+06	7	8	3	30;544;2606;2661;	30;544;621;	30;544;	30;544;621;2606;2661;	4	3	2	5	50	0.0169092	0.00904444	0.00629178	0.0196618
38	Krt14	Q61781	Q61781;	573	1	1.70053e+07	0	2.01038e+06	3	0	1	2559;2753;		2460;	2460;2559;2753;	2	0	1	3	26	0.017452		0.0279232	0.0453752
39	Krt17	Q9QWL7	Q9QWL7;	522	1	4.07067e+08	0	1.39988e+07	16	0	5	145;197;311;539;1254;		197;1254;	145;197;311;539;1254;	5	0	2	5	37	0.0708812		0.0344828	0.0708812
40	Krt16	Q9Z2K1	Q9Z2K1;	558	1	3.97629e+08	1.76095e+07	3.3572e+07	18	4	14	253;308;401;488;2576;2596;2755;2773;	308;	308;401;488;	253;308;401;488;2576;2596;2755;2773;	8	1	3	8	60	0.107527	0.0197133	0.0609319	0.107527
41	Krt42	Q6IFX2	Q6IFX2;	541	1	3.0055e+08	7.51135e+06	5.37547e+07	8	2	6	555;2579;	2801;	555;1120;1548;	555;1120;1548;2579;2801;	2	1	3	5	32	0.0351201	0.0184843	0.0554529	0.0591497
42	Igk-V19-17	P01633	P01633;	233	1	7.24772e+09	2.66112e+09	3.0235e+09	56	57	48	155;211;2707;	155;211;2707;	155;211;	155;211;2707;	3	3	2	3	39	0.167382	0.167382	0.0772532	0.167382
43	P01634	P01634	P01634;	218	1	1.22301e+09	5.44409e+08	5.48251e+08	49	38	36	133;2718;	133;	133;	133;2718;	2	1	1	2	30	0.137615	0.0412844	0.0412844	0.137615
44	Ctsz	Q9WUU7	Q9WUU7;	373	1	2.41141e+07	1.67742e+07	2.38697e+07	6	4	3	35;161;341;	35;161;341;	161;341;	35;161;341;	3	3	2	3	29	0.077748	0.077748	0.0589812	0.077748
45	Jup	Q02257	Q02257;	820	1	7.4502e+07	5.81183e+06	1.09489e+07	15	7	6	36;213;219;375;383;398;442;511;518;563;	375;442;511;718;790;	36;375;442;718;790;	36;213;219;375;383;398;442;511;518;563;718;790;	10	5	5	12	126	0.128049	0.0682927	0.0670732	0.153659
46	Tf	Q921I1	Q921I1;	766	1	2.05055e+07	1.09676e+07	4.00732e+06	8	6	3	37;105;113;119;519;534;	37;105;113;119;722;	105;722;	37;105;113;119;519;534;722;	6	5	2	7	64	0.0678851	0.0613577	0.0274151	0.0835509
47	Rpl18a	P62717	P62717;	261	1	2.78519e+06	0	5.08705e+06	3	0	4	38;		38;3262;	38;3262;	1	0	2	2	18	0.0306513		0.0689655	0.0689655
48	Ckap4	Q8BMK4	Q8BMK4;	666	1	6.89483e+06	0	5.70486e+06	3	0	8	39;137;		39;137;1313;1382;	39;137;1313;1382;	2	0	4	4	39	0.024024		0.0585586	0.0585586
49	P01878	P01878	P01878;	415	1	1.03205e+09	2.38025e+08	4.58609e+08	58	17	55	40;82;445;447;1858;1907;2782;	40;82;445;447;	40;82;445;447;1858;1907;2182;	40;82;445;447;1858;1907;2182;2782;	7	4	7	8	65	0.13253	0.110843	0.154217	0.156627
51	Slc25a3	Q8VEM8	Q8VEM8;	456	1	9.7325e+07	1.40565e+09	6.50066e+08	11	15	33	42;59;189;380;530;2618;	42;59;189;380;658;764;	42;59;189;380;530;1450;2618;2875;2976;3120;3121;3147;3265;3293;	42;59;189;380;530;658;764;1450;2618;2875;2976;3120;3121;3147;3265;3293;	6	6	14	16	113	0.122807	0.131579	0.195175	0.247807
53	Krt6a	P50446	P50446;	643	1	4.96981e+08	1.22889e+07	5.01284e+07	23	5	16	310;357;374;651;2544;2549;2572;	374;651;	310;357;374;651;2572;	310;357;374;651;2544;2549;2572;	7	2	5	7	43	0.066874	0.0311042	0.0513219	0.066874
54	Krt75	Q8BGZ7	Q8BGZ7;	641	1	1.93329e+07	0	1.83088e+06	2	0	2	564;		564;	564;	1	0	1	1	10	0.0156006		0.0156006	0.0156006
55	Krt2	Q3TTY5	Q3TTY5;	804	1	1.05514e+06	0	771837	1	0	1	423;		1413;	423;1413;	1	0	1	2	12	0.0149254		0.0124378	0.0149254
56	Krt1	P04104	P04104;	724	1	0	0	0	2	1	0				2654;2835;	0	0	0	2	14				0.019337
57	Krt76	Q3UV17	Q3UV17;	687	1	2.84049e+09	4.28503e+08	8.32403e+08	8	4	7	200;	200;	200;1423;	200;1423;	1	1	2	2	11	0.0131004	0.0131004	0.0160116	0.0160116
58	Krt72	Q6IME9	Q6IME9;	610	1	4.9138e+07	4.0502e+06	1.73935e+07	6	1	7	416;	416;	416;	416;	1	1	1	1	12	0.0196721	0.0196721	0.0196721	0.0196721
59	Krt8	P11679	P11679;	577	1	0	0	0	21	1	0				2653;2834;	0	0	0	2	14				0.0242634
60	Rps4x	P62702	P62702;	355	1	1.47142e+07	1.16417e+06	7.0302e+07	5	1	16	45;147;190;	1061;	147;190;1061;2336;2852;3030;3047;3118;3226;	45;147;190;1061;2336;2852;3030;3047;3118;3226;	3	1	9	10	85	0.0732394	0.0253521	0.219718	0.239437
61	Dsp	E9Q557	E9Q557;	2949	1	1.07393e+08	7.58936e+06	7.66298e+07	25	7	37	47;58;97;107;157;160;194;250;259;273;390;395;499;513;528;2505;	157;528;662;789;804;	47;107;157;194;259;273;390;395;499;528;662;964;1232;1656;2093;2505;	47;58;97;107;157;160;194;250;259;273;390;395;499;513;528;662;789;804;964;1232;1656;2093;2505;	16	5	16	23	206	0.0467955	0.0149203	0.0495083	0.0698542
62	P01837	P01837	P01837;	177	1	9.32309e+10	4.34646e+10	7.00118e+10	91	96	114	48;140;339;433;441;601;2587;	48;140;339;433;441;601;2587;	48;140;339;433;441;601;1958;	48;140;339;433;441;601;1958;2587;	7	7	7	8	64	0.361582	0.361582	0.338983	0.361582
63	Col1a2	Q01149	Q01149;	1456	1	1.07449e+07	2.68832e+06	5.78064e+06	2	1	2	53;	53;	53;	53;	1	1	1	1	9	0.00618132	0.00618132	0.00618132	0.00618132
64	P01637	P01637	P01637;	205	1	0	0	4.02278e+06	0	0	2			3200;	3200;	0	0	1	1	18			0.0878049	0.0878049
65	P01638	P01638	P01638;	203	1	2.3223e+07	0	7.01971e+07	4	0	4	2696;		2696;3198;	2696;3198;	1	0	2	2	18	0.08867		0.08867	0.08867
67	Krt80	Q0VBK2	Q0VBK2;	542	1	7.08458e+07	0	8.4941e+06	5	0	3	56;71;		56;	56;71;	2	0	1	2	14	0.0258303		0.0129151	0.0258303
68	Rps13	P62301	P62301;	233	1	9.54102e+06	0	2.93317e+07	6	0	11	57;117;546;		57;117;546;1384;1583;	57;117;546;1384;1583;	3	0	5	5	50	0.111588		0.214592	0.214592
69	Hist1h1e	P43274	P43274;	290	1	1.97476e+06	1.98424e+06	2.78115e+06	1	1	2	581;	581;	581;	581;	1	1	1	1	16	0.0551724	0.0551724	0.0551724	0.0551724
70	Gemin5	Q8BX17	Q8BX17;	1585	1	1.90798e+07	0	0	2	0	0	61;			61;	1	0	0	1	7	0.0044164			0.0044164
71	Kcnab2	P62482	P62482;	472	1	1.55927e+06	0	7.40731e+06	1	0	3	62;		62;863;	62;863;	1	0	2	2	15	0.0169492		0.0317797	0.0317797
72	Tpi1	P17751	P17751;	380	1	4.35531e+06	0	7.49326e+06	2	0	5	63;2395;		2340;2395;	63;2340;2395;	2	0	2	3	35	0.0578947		0.0736842	0.0921053
73	Rps25	P62852	P62852;	207	1	2.71791e+07	2.28043e+07	1.18534e+08	7	8	12	64;124;210;	64;124;210;	64;124;210;	64;124;210;	3	3	3	3	26	0.125604	0.125604	0.125604	0.125604
74	P01647	P01647	P01647;	191	1	2.75403e+07	0	1.39476e+08	4	0	6	2719;		2719;3214;	2719;3214;	1	0	2	2	21	0.109948		0.109948	0.109948
75	P01646	P01646	P01646;	191	1	0	0	3.44143e+06	0	0	1			3308;	3308;	0	0	1	1	18			0.0942408	0.0942408
76	Rps19	Q9CZX8	Q9CZX8;	227	1	2.07685e+07	1.26127e+06	4.81394e+07	4	1	11	68;248;527;	248;	68;248;527;1031;1777;1964;	68;248;527;1031;1777;1964;	3	1	6	6	58	0.127753	0.0396476	0.255507	0.255507
78	Samhd1	Q60710	Q60710;	741	1	4.48265e+06	0	1.68135e+07	4	0	3	75;354;		75;1729;2333;	75;354;1729;2333;	2	0	3	4	46	0.025641		0.0458839	0.0620783
79	Scrn1	Q9CZC8	Q9CZC8;	482	1	1.95253e+07	0	0	1	0	0	76;			76;	1	0	0	1	7	0.0145228			0.0145228
80	Rpl12	P35979	P35979;	247	1	7.67312e+06	1.29233e+06	1.648e+07	2	1	3	80;	80;	80;1754;	80;1754;	1	1	2	2	25	0.0364372	0.0364372	0.101215	0.101215
81	Rpl7a	P12970	P12970;	348	1	7.26612e+06	0	3.79909e+07	4	0	10	84;373;		84;373;1335;2000;3292;	84;373;1335;2000;3292;	2	0	5	5	42	0.0603448		0.12069	0.12069
82	Ywhag	P61982	P61982;	325	1	0	0	7.63742e+06	0	0	4			2996;3049;3263;	2996;3049;3263;	0	0	3	3	21			0.0646154	0.0646154
83	Ywhah	P68510	P68510;	322	1	0	0	4.66965e+06	0	0	4			2241;2990;3269;	2241;2990;3269;	0	0	3	3	23			0.0714286	0.0714286
84	Vim	P20152	P20152;	529	1	2.49014e+08	1.38937e+08	1.33588e+09	28	38	86	404;683;686;973;1386;2374;2528;2554;2555;2633;2634;2657;2658;2660;2670;2698;2699;2754;2767;	404;677;683;686;714;924;973;1386;2143;2452;2528;2634;2660;2767;2796;2824;2837;	404;677;683;686;924;973;1386;2143;2374;2452;2528;2554;2555;2633;2634;2657;2660;2670;2754;2767;2796;2824;2837;2888;2987;3126;3136;3145;3146;3165;3169;3175;3176;3180;3212;3296;	404;677;683;686;714;924;973;1386;2143;2374;2452;2528;2554;2555;2633;2634;2657;2658;2660;2670;2698;2699;2754;2767;2796;2824;2837;2888;2987;3126;3136;3145;3146;3165;3169;3175;3176;3180;3212;3296;	19	17	36	40	265	0.274102	0.328922	0.465028	0.500945
86	Keap1	Q9Z2X8	Q9Z2X8;	717	1	6.78877e+06	544850	5.69639e+06	3	1	5	90;247;	247;	90;247;2169;	90;247;2169;	2	1	3	3	29	0.0264993	0.0153417	0.0404463	0.0404463
87	P04942	P04942	P04942;	193	1	1.1876e+08	4.42916e+07	3.33744e+07	11	4	4	503;2664;2665;	503;	503;	503;2664;2665;	3	1	1	3	15	0.0777202	0.0414508	0.0414508	0.0777202
88	Eef1a1	P10126	P10126;	548	1	1.31283e+08	1.32387e+07	3.83475e+08	17	4	42	93;129;177;1226;1939;2314;2641;	93;129;177;	93;129;177;1226;1426;1939;1992;2314;2497;2889;2916;	93;129;177;1226;1426;1939;1992;2314;2497;2641;2889;2916;	7	3	11	12	145	0.162409	0.0510949	0.237226	0.264599
89	P01635	P01635	P01635;	203	1	7.42916e+09	2.87161e+09	6.89428e+09	29	23	33	94;245;360;2611;2676;2677;	94;245;360;2676;2677;	94;245;360;2611;	94;245;360;2611;2676;2677;3309;	6	5	4	7	50	0.246305	0.231527	0.172414	0.246305
90	Hsd17b11	Q9EQ06	Q9EQ06;	393	1	3.9563e+06	0	4.00425e+07	2	0	10	99;		99;951;1075;1233;1244;2028;	99;951;1075;1233;1244;2028;	1	0	6	6	45	0.0203562		0.114504	0.114504
91	Ttr	P07309	P07309;	215	1	4.14944e+06	2.10837e+06	9.98252e+06	1	1	4	100;	100;	100;1523;	100;1523;	1	1	2	2	23	0.0465116	0.0465116	0.106977	0.106977
92	Fhl2	O70433	O70433;	372	1	2.47724e+08	1.4472e+08	1.72794e+07	14	13	5	101;288;500;521;	101;288;	101;288;	101;288;500;521;	4	2	2	4	32	0.0860215	0.0483871	0.0483871	0.0860215
94	Fcgr1	P26151	P26151;	510	1	1.68673e+09	9.45542e+08	7.10986e+09	46	48	149	104;206;207;296;414;478;556;690;724;2608;2646;2669;	104;206;207;296;414;478;556;690;724;742;745;754;2646;	104;206;207;296;414;478;556;690;724;742;745;1947;1956;2646;2669;3151;3174;	104;206;207;296;414;478;556;690;724;742;745;754;1947;1956;2608;2646;2669;3151;3174;	12	13	17	19	120	0.164706	0.217647	0.201961	0.235294
95	Hspa9	P38647	P38647;	769	1	4.31683e+07	3.13429e+07	8.0368e+07	11	14	29	106;321;340;406;510;536;561;	106;321;340;406;510;536;561;623;660;743;	106;321;340;406;510;561;743;1590;1689;1734;1767;1773;1827;1894;2020;2494;	106;321;340;406;510;536;561;623;660;743;1590;1689;1734;1767;1773;1827;1894;2020;2494;	7	10	16	19	221	0.0962289	0.136541	0.275683	0.287386
96	P18524	P18524	P18524;	192	1	2.55845e+09	9.90191e+08	1.42724e+09	12	11	9	108;345;	108;345;	108;345;	108;345;	2	2	2	2	21	0.109375	0.109375	0.109375	0.109375
97	Serpina1b	P22599	P22599;	498	1	0	0	2.65283e+06	0	0	1			2139;	2139;	0	0	1	1	10			0.0200803	0.0200803
98	Slc25a12	Q8BH59	Q8BH59;	790	1	833182	405291	2.24245e+07	1	1	13	421;	421;	421;985;1051;1500;1871;1946;	421;985;1051;1500;1871;1946;	1	1	6	6	90	0.0164557	0.0164557	0.113924	0.113924
99	Slc25a13	Q9QXX4	Q9QXX4;	789	1	0	0	1.07373e+07	0	0	5			870;1351;2046;2311;	870;1351;2046;2311;	0	0	4	4	40			0.0506971	0.0506971
101	Eef2	P58252	P58252;	932	1	4.24585e+06	1.4704e+06	2.04395e+07	2	2	9	120;595;	120;	120;595;1188;2111;2249;2271;2272;	120;595;1188;2111;2249;2271;2272;	2	1	7	7	78	0.027897	0.0107296	0.083691	0.083691
102	Fhl3	Q9R059	Q9R059;	382	1	2.72939e+08	2.75158e+08	6.06026e+08	12	18	18	121;223;303;438;	121;223;303;438;637;	121;223;303;438;	121;223;303;438;637;	4	5	4	5	54	0.123037	0.141361	0.123037	0.141361
103	Rps15a	P62245	P62245;	215	1	3.10564e+06	0	1.86499e+07	2	0	4	127;		127;1230;	127;1230;	1	0	2	2	18	0.0418605		0.0837209	0.0837209
104	Acot13	Q9CQR4	Q9CQR4;	230	1	7.49349e+08	2.26381e+08	2.32786e+09	16	8	76	131;165;334;	131;165;334;	131;165;334;1753;1775;1842;	131;165;334;1753;1775;1842;	3	3	6	6	66	0.130435	0.130435	0.286957	0.286957
105	Hspa5	P20029	P20029;	745	1	8.72101e+07	8.26104e+06	1.847e+08	12	5	37	135;205;359;436;453;473;524;575;	436;453;473;610;	135;205;359;436;453;473;524;575;1131;1575;1605;1653;1831;1857;1915;2191;2397;2451;	135;205;359;436;453;473;524;575;610;1131;1575;1605;1653;1831;1857;1915;2191;2397;2451;	8	4	18	19	209	0.126174	0.0711409	0.271141	0.280537
106	Rpl19	P84099	P84099;	278	1	5.80264e+06	2.90872e+06	1.43552e+07	2	2	6	136;	136;	136;1873;	136;1873;	1	1	2	2	26	0.0323741	0.0323741	0.0935252	0.0935252
107	Clta	O08585	O08585;	313	1	2.67063e+06	0	6.70437e+06	1	0	3	138;		138;1192;	138;1192;	1	0	2	2	17	0.028754		0.0543131	0.0543131
108	Rpl31	P62900	P62900;	207	1	6.28178e+06	3.40283e+06	2.4578e+07	3	2	6	139;1733;	139;	139;1733;	139;1733;	2	1	2	2	23	0.111111	0.0434783	0.111111	0.111111
109	P01821	P01821	P01821;	194	1	0	0	4.23919e+07	0	0	2			1323;	1323;	0	0	1	1	10			0.0515464	0.0515464
110	Mug1	P28665	P28665;	1548	1	1.83709e+07	1.34716e+07	2.29461e+07	3	8	9	143;394;	143;394;629;798;	143;394;798;942;1706;	143;394;629;798;942;1706;	2	4	5	6	63	0.0135659	0.0258398	0.0355297	0.0406977
111	Phb2	O35129	O35129;	367	1	1.03844e+06	3.05796e+06	5.08116e+07	2	6	18	146;	146;652;674;	146;652;822;905;954;1296;1393;1912;2208;	146;652;674;822;905;954;1296;1393;1912;2208;	1	3	9	10	102	0.0217984	0.0708447	0.253406	0.277929
112	Ctsb	P10605	P10605;	406	1	1.95987e+08	1.83191e+07	2.05446e+08	12	6	27	149;2602;2636;2637;2775;2776;2777;	149;	149;2602;2636;2637;2776;3088;3089;3097;3190;3191;3287;	149;2602;2636;2637;2775;2776;2777;3088;3089;3097;3190;3191;3287;	7	1	11	13	40	0.0985222	0.0197044	0.0985222	0.0985222
113	Hadha	Q8BMS1	Q8BMS1;	869	1	1.25897e+07	0	1.66751e+07	5	0	8	153;458;520;541;		153;458;520;541;902;1752;	153;458;520;541;902;1752;	4	0	6	6	66	0.0494822		0.0759494	0.0759494
114	Rps3a	P97351	P97351;	346	1	8.13419e+06	440037	1.69211e+07	5	1	12	158;559;	559;	158;559;855;1003;3071;	158;559;855;1003;3071;	2	1	5	5	47	0.0549133	0.0289017	0.135838	0.135838
116	Pycr1	Q922W5	Q922W5;	417	1	7.34665e+06	0	2.31076e+06	3	0	3	468;535;		535;1702;	468;535;1702;	2	0	2	3	42	0.0623501		0.059952	0.100719
117	Tgm2	P21981	P21981;	787	1	1.0111e+06	0	1.64233e+06	1	0	2	164;		1637;	164;1637;	1	0	1	2	23	0.0101652		0.0190597	0.0292249
118	Dpysl2	O08553	O08553;	668	1	9.28405e+07	1.97991e+06	7.87928e+07	4	2	3	168;459;501;	168;	168;	168;459;501;	3	1	1	3	33	0.0494012	0.0149701	0.0149701	0.0494012
119	C1qc	Q02105	Q02105;	339	1	1.51465e+08	1.44496e+08	5.59341e+08	9	10	25	170;1627;1874;2546;	170;1627;1874;2546;2792;	170;1627;1874;2546;2792;2992;	170;1627;1874;2546;2792;2992;	4	5	6	6	62	0.156342	0.182891	0.182891	0.182891
121	Atp5a1	Q03265	Q03265;	652	1	2.40195e+07	2.23517e+07	6.42211e+08	10	10	44	179;1563;1724;2523;2758;	179;1563;2523;2758;2788;2797;2817;	179;823;880;1464;1563;1724;2388;2523;2788;2797;2884;2899;2968;3013;3022;3023;3082;3138;3171;3172;	179;823;880;1464;1563;1724;2388;2523;2758;2788;2797;2817;2884;2899;2968;3013;3022;3023;3082;3138;3171;3172;	5	7	20	22	189	0.0920245	0.110429	0.273006	0.289877
122	Tufm	Q8BFR5	Q8BFR5;	543	1	2.62507e+06	0	8.75239e+07	1	0	25	184;		184;1264;1301;1687;2862;2867;3005;3059;3182;3201;	184;1264;1301;1687;2862;2867;3005;3059;3182;3201;	1	0	10	10	118	0.0184162		0.217311	0.217311
123	Rps14	P62264	P62264;	233	1	1.00309e+07	2.2145e+06	3.26286e+07	4	2	11	191;400;	191;400;	191;400;1918;2389;2436;	191;400;1918;2389;2436;	2	2	5	5	49	0.103004	0.103004	0.2103	0.2103
124	C3	P01027	P01027;	1729	1	1.24867e+07	5.08362e+06	2.27251e+08	5	3	13	192;549;	192;787;	192;549;787;1220;1261;1516;1585;2871;	192;549;787;1220;1261;1516;1585;2871;	2	2	8	8	82	0.010989	0.00983227	0.0474263	0.0474263
125	Rpn1	Q91YQ5	Q91YQ5;	736	1	5.31951e+06	690377	2.10137e+07	3	2	10	193;576;	576;	193;576;1096;1408;1738;1993;	193;576;1096;1408;1738;1993;	2	1	6	6	63	0.0298913	0.0163043	0.0855978	0.0855978
126	P01680	P01680	P01680;	210	1	1.37723e+09	5.46681e+08	1.03774e+09	9	9	9	203;2558;	203;2558;	203;2558;3028;	203;2558;3028;	2	2	3	3	22	0.104762	0.104762	0.104762	0.104762
127	Arf4	P61750	P61750;	261	1	0	3.55832e+06	2.10208e+07	0	2	4		672;	672;1750;	672;1750;	0	1	2	2	25		0.0383142	0.0957854	0.0957854
128	Arf5	P84084	P84084;	261	1	0	0	1.0462e+06	0	0	1			1258;	1258;	0	0	1	1	10			0.0383142	0.0383142
130	A2m	Q61838	Q61838;	1570	1	9.23008e+09	0	1.50643e+08	2	0	22	216;517;		216;1180;1212;1324;1336;1444;1553;1573;1818;1932;2011;2014;2062;2204;	216;517;1180;1212;1324;1336;1444;1553;1573;1818;1932;2011;2014;2062;2204;	2	0	14	15	169	0.010828		0.103185	0.107643
131	Ssr4	Q62186	Q62186;	271	1	2.46511e+06	2.36711e+06	6.49377e+07	1	2	9	217;	217;730;	217;730;1547;	217;730;1547;	1	2	3	3	34	0.0369004	0.0848708	0.125461	0.125461
132	Fcgr2	P08101-2	P08101-2;	404	1	8.6058e+07	1.54742e+08	0	4	10	0	428;	428;		428;	1	1	0	1	14	0.0346535	0.0346535		0.0346535
133	Fcgr2	P08101	P08101;	443	1	3.01987e+06	564333	0	1	1	0	568;	814;		568;814;	1	1	0	2	26	0.027088	0.0316027		0.0586907
134	Fcgr3	P08508	P08508;	375	1	4.81803e+07	2.24853e+07	2.23216e+08	5	6	15	711;2570;	711;2570;	711;2570;	711;2570;	2	2	2	2	21	0.056	0.056	0.056	0.056
135	Anxa2	P07356	P07356;	407	1	2.46551e+07	4.98327e+06	3.9894e+07	4	2	13	230;309;506;	230;309;	230;309;506;827;1367;1560;1659;	230;309;506;827;1367;1560;1659;	3	2	7	7	69	0.0663391	0.04914	0.169533	0.169533
136	P01660	P01660	P01660;	204	1	4.09453e+08	1.33794e+08	5.75958e+08	6	5	5	231;	231;	231;	231;	1	1	1	1	11	0.0539216	0.0539216	0.0539216	0.0539216
137	Immt	Q8CAQ8-3	Q8CAQ8-3;	798	1	0	0	3.24056e+06	0	0	2			1082;	1082;	0	0	1	1	10			0.0125313	0.0125313
138	Uqcrc2	Q9DB77	Q9DB77;	559	1	2.31589e+06	1.04941e+06	1.18802e+07	1	3	9	235;	235;738;	235;738;887;3077;	235;738;887;3077;	1	2	4	4	45	0.0178891	0.0465116	0.0805009	0.0805009
139	Sec61b	Q9CQS8	Q9CQS8;	199	1	7.59417e+06	0	2.48345e+07	3	0	6	239;270;		239;270;1514;	239;270;1514;	2	0	3	3	36	0.105528		0.180905	0.180905
140	Mvp	Q9EQK5	Q9EQK5;	934	1	3.0806e+06	2.81261e+06	9.28032e+07	1	5	29	243;	243;620;645;	243;620;645;916;923;1093;1116;1123;1156;1181;1392;1568;1722;1840;1862;1867;	243;620;645;916;923;1093;1116;1123;1156;1181;1392;1568;1722;1840;1862;1867;	1	3	16	16	177	0.0117773	0.0289079	0.189507	0.189507
141	P01636	P01636	P01636;	191	1	3.86405e+09	1.52942e+09	4.75416e+09	26	20	33	246;349;1018;1849;	246;349;1018;1849;	246;349;1018;1849;	246;349;1018;1849;	4	4	4	4	47	0.246073	0.246073	0.246073	0.246073
142	Acads	Q07417	Q07417;	528	1	1.05424e+06	0	4.23387e+06	1	0	5	249;		249;1397;1655;	249;1397;1655;	1	0	3	3	35	0.0189394		0.0662879	0.0662879
143	Rpl27a	P14115	P14115;	233	1	1.56686e+06	0	1.29191e+07	2	0	2	252;		252;	252;	1	0	1	1	11	0.0472103		0.0472103	0.0472103
144	P01630	P01630	P01630;	195	1	1.80945e+09	7.77359e+08	2.11287e+09	15	25	17	258;338;	258;338;	258;338;3314;	258;338;3314;	2	2	3	3	24	0.123077	0.123077	0.123077	0.123077
145	Phb	P67778	P67778;	336	1	2.68412e+06	3.46187e+06	4.70182e+07	3	2	23	261;2712;	786;797;	261;786;1160;1302;1880;2091;2109;3108;	261;786;797;1160;1302;1880;2091;2109;2712;3108;	2	2	8	10	123	0.10119	0.0535714	0.267857	0.366071
146	Sec61a1	P61620	P61620;	591	1	4.3299e+06	1.33915e+07	2.11837e+07	2	5	7	264;	264;650;682;	264;650;682;1334;1363;	264;650;682;1334;1363;	1	3	5	5	41	0.0186125	0.0490694	0.0693739	0.0693739
147	Lamp1	P11438	P11438;	507	1	6.41555e+06	1.13836e+06	7.4587e+06	2	2	4	265;	265;	265;1557;2008;	265;1557;2008;	1	1	3	3	31	0.0216963	0.0216963	0.061144	0.061144
148	P03977	P03977	P03977;	195	1	8.38698e+07	4.28501e+07	1.12066e+08	3	8	4	269;	269;	269;	269;	1	1	1	1	11	0.0564103	0.0564103	0.0564103	0.0564103
149	Prdx1	P35700	P35700;	272	1	1.52539e+08	0	2.29653e+08	10	0	14	312;1728;1991;2515;2678;2689;		312;1728;1991;2957;	312;1728;1991;2515;2678;2689;2957;	6	0	4	7	53	0.161765		0.158088	0.194853
151	Gaa	P70699	P70699;	1035	1	1.26913e+06	0	863863	2	0	1	279;		279;	279;	1	0	1	1	10	0.00966184		0.00966184	0.00966184
152	Tnfaip2	Q61333	Q61333;	796	1	452705	0	1.09816e+06	2	0	2	281;		281;	281;	1	0	1	1	10	0.0125628		0.0125628	0.0125628
153	Hist1h4a	P62806	P62806;	171	1	1.69116e+07	527857	8.73956e+07	7	1	17	285;569;1057;1456;	285;	285;569;1057;1237;1456;2330;	285;569;1057;1237;1456;2330;	4	1	6	6	53	0.245614	0.0584795	0.309942	0.309942
154	P06336	P06336	P06336;	494	1	3.00571e+06	0	0	1	0	0	289;			289;	1	0	0	1	11	0.0222672			0.0222672
155	Rpl13a	P19253	P19253;	288	1	3.58075e+06	497173	1.51421e+07	1	1	7	298;	298;	298;817;2223;2919;	298;817;2223;2919;	1	1	4	4	37	0.0381944	0.0381944	0.128472	0.128472
156	Prdx2	Q61171	Q61171;	271	1	5.63295e+06	0	2.50966e+06	1	0	4	853;		853;	853;	1	0	1	1	7	0.0258303		0.0258303	0.0258303
157	P01822	P01822	P01822;	218	1	3.79535e+06	9.16029e+06	3.1125e+07	2	2	4	313;	313;	313;	313;	1	1	1	1	10	0.0458716	0.0458716	0.0458716	0.0458716
158	Rplp2	P99027	P99027;	203	1	2.50986e+06	0	2.74861e+07	1	0	10	320;		320;1812;1955;2319;2457;	320;1812;1955;2319;2457;	1	0	5	5	80	0.0591133		0.394089	0.394089
159	Rps20	P60867	P60867;	201	1	2.96292e+06	0	1.55743e+07	1	0	7	323;		323;1492;2408;	323;1492;2408;	1	0	3	3	27	0.0547264		0.134328	0.134328
160	Iqgap1	Q9JKF1	Q9JKF1;	1757	1	6.13068e+06	296136	1.40037e+07	2	1	11	325;	325;	325;821;1175;1619;1802;1813;1887;	325;821;1175;1619;1802;1813;1887;	1	1	7	7	88	0.00626067	0.00626067	0.0500854	0.0500854
161	Glipr2	Q9CYL5	Q9CYL5;	266	1	4.23336e+06	0	0	1	0	0	326;			326;	1	0	0	1	13	0.0488722			0.0488722
162	P01674	P01674	P01674;	192	1	2.70283e+08	1.23419e+08	3.81396e+08	6	6	6	330;	330;	330;	330;	1	1	1	1	12	0.0625	0.0625	0.0625	0.0625
163	Gm10881	P01642	P01642;	214	1	6.20378e+08	2.63718e+08	7.1412e+08	15	13	16	332;2673;2674;	332;2673;2674;	332;2673;2674;	332;2673;2674;	3	3	3	3	27	0.126168	0.126168	0.126168	0.126168
164	Rps6	P62754	P62754;	328	1	3.021e+06	869174	2.07324e+07	2	2	8	336;	336;	336;921;2070;2166;2403;	336;921;2070;2166;2403;	1	1	5	5	53	0.0365854	0.0365854	0.161585	0.161585
165	Psma6	Q9QUM9	Q9QUM9;	334	1	1.11224e+06	0	1.07286e+07	1	0	3	337;		337;	337;	1	0	1	1	13	0.0389222		0.0389222	0.0389222
166	Rpl28	P41105	P41105;	219	1	1.90764e+06	0	1.34675e+06	1	0	1	342;		342;	342;	1	0	1	1	11	0.0502283		0.0502283	0.0502283
167	Hbb-b1	P02088	P02088;	230	1	5.59475e+06	1.17825e+06	8.39912e+07	1	2	17	343;	343;709;	343;709;969;1805;1878;	343;709;969;1805;1878;	1	2	5	5	65	0.0521739	0.0956522	0.282609	0.282609
168	Cltc	Q68FD5	Q68FD5;	1753	1	3.11301e+06	3.58873e+06	5.17159e+07	2	3	18	344;572;	572;643;	344;572;643;896;914;1154;1198;1231;1452;1929;2430;	344;572;643;896;914;1154;1198;1231;1452;1929;2430;	2	2	11	11	120	0.0125499	0.0108386	0.0684541	0.0684541
169	P01803	P01803	P01803;	191	1	1.86235e+07	1.33148e+07	2.01502e+07	4	4	4	346;	346;	346;3300;	346;3300;	1	1	2	2	16	0.0680628	0.0680628	0.0837696	0.0837696
170	P01631	P01631	P01631;	194	1	1.60014e+10	7.18738e+09	1.82133e+10	21	15	24	352;614;2545;2574;2694;2695;2765;	352;614;	352;614;2545;2694;2695;2765;	352;614;2545;2574;2694;2695;2765;	7	2	6	7	32	0.164948	0.103093	0.164948	0.164948
171	P18528	P18528	P18528;	175	1	0	0	5.09499e+08	0	0	4			2455;	2455;	0	0	1	1	19			0.108571	0.108571
172	P18525	P18525	P18525;	194	1	1.96882e+08	1.35426e+07	2.46015e+08	3	1	5	810;	810;	810;	810;	1	1	1	1	16	0.0824742	0.0824742	0.0824742	0.0824742
173	Tubb4b	P68372	P68372;	525	1	1.75766e+07	4.97086e+06	1.18216e+08	4	3	9	1473;1711;	1473;1711;	1473;1711;	1473;1711;	2	2	2	2	27	0.0514286	0.0514286	0.0514286	0.0514286
174	Tubb5	P99024	P99024;	521	1	1.01986e+07	8.6729e+06	1.20839e+08	3	3	13	1745;	715;	715;1745;	715;1745;	1	1	2	2	27	0.0287908	0.0230326	0.0518234	0.0518234
175	P01783	P01783	P01783;	227	1	7.40048e+08	1.77979e+08	3.15273e+08	20	9	12	365;	365;	365;	365;	1	1	1	1	11	0.0484581	0.0484581	0.0484581	0.0484581
176	P01801	P01801	P01801;	196	1	1.46728e+07	1.55567e+07	6.7462e+06	4	5	2	809;2667;2668;	809;	809;	809;2667;2668;	3	1	1	3	15	0.0765306	0.0663265	0.0663265	0.0765306
177	P01804	P01804	P01804;	204	1	1.1417e+07	0	0	2	0	0	2582;			2582;	1	0	0	1	14	0.0686275			0.0686275
178	P01629	P01629	P01629;	193	1	1.61355e+09	6.87126e+08	2.25027e+09	6	5	4	368;	368;	368;	368;	1	1	1	1	13	0.0673575	0.0673575	0.0673575	0.0673575
179	P03976	P03976	P03976;	196	1	6.17925e+08	2.2754e+08	9.52313e+08	9	6	6	378;	378;	378;	378;	1	1	1	1	13	0.0663265	0.0663265	0.0663265	0.0663265
180	Hnrnpa2b1	O88569	O88569;	460	1	3.51244e+06	0	5.14258e+07	2	0	13	386;2679;		386;1086;1148;1310;2101;2293;2425;2486;	386;1086;1148;1310;2101;2293;2425;2486;2679;	2	0	8	9	121	0.0673913		0.228261	0.263043
181	Rpl23a	P62751	P62751;	241	1	2.43554e+06	1.88464e+06	2.0016e+07	2	2	6	393;	393;	393;994;1361;	393;994;1361;	1	1	3	3	32	0.0539419	0.0539419	0.13278	0.13278
182	C1qb	P14106	P14106;	346	1	2.67034e+07	4.06084e+07	2.81109e+08	5	5	13	396;	396;	396;1055;3119;3154;3155;3161;	396;1055;3119;3154;3155;3161;	1	1	6	6	62	0.0346821	0.0346821	0.179191	0.179191
183	P01741	P01741	P01741;	186	1	3.57162e+07	2.78665e+07	2.73253e+07	8	8	6	399;	399;	399;	399;	1	1	1	1	13	0.0698925	0.0698925	0.0698925	0.0698925
184	Gm5571	P01639	P01639;	222	1	6.4087e+08	1.47349e+08	3.96519e+08	18	8	20	407;1713;2647;2675;2715;	407;2647;2715;	407;1713;2647;2715;3210;3211;3213;	407;1713;2647;2675;2715;3210;3211;3213;	5	3	7	8	37	0.166667	0.162162	0.166667	0.166667
185	Ppib	P24369	P24369;	309	1	4.06706e+07	0	1.256e+07	9	0	5	409;1511;2506;2525;2616;		409;1511;2506;2525;	409;1511;2506;2525;2616;	5	0	4	5	57	0.184466		0.139159	0.184466
186	Nhp2l1	Q9D0T1	Q9D0T1;	206	1	1.28398e+06	585818	3.70527e+06	1	1	4	410;	410;	410;976;	410;976;	1	1	2	2	20	0.0582524	0.0582524	0.0970874	0.0970874
187	P18527	P18527	P18527;	173	1	4.52779e+08	2.11454e+08	6.22102e+08	19	14	15	422;2588;	422;2588;2805;	422;2588;2805;	422;474;2588;2805;	2	3	3	4	30	0.156069	0.156069	0.156069	0.17341
188	Rps8	P62242	P62242;	287	1	2.50383e+06	0	2.25464e+07	3	0	13	424;2516;		424;1011;1785;2516;	424;1011;1785;2516;	2	0	4	4	44	0.0696864		0.15331	0.15331
189	P01811	P01811	P01811;	195	1	3.83625e+07	1.53688e+07	1.8951e+07	2	4	3	2539;	2539;2794;	2539;2794;	2539;2794;	1	2	2	2	9	0.0461538	0.0461538	0.0461538	0.0461538
190	P01810	P01810	P01810;	196	1	8.19555e+06	2.89839e+06	3.23382e+06	2	2	2	2542;	2542;	2542;	2542;	1	1	1	1	9	0.0459184	0.0459184	0.0459184	0.0459184
191	P01786	P01786	P01786;	198	1	1.85928e+08	2.14237e+07	9.69568e+07	11	3	5	687;	687;	687;	687;	1	1	1	1	9	0.0454545	0.0454545	0.0454545	0.0454545
192	Sfxn1	Q99JR1	Q99JR1;	394	1	850633	0	2.95922e+07	1	0	10	430;		430;1210;1216;1391;2417;	430;1210;1216;1391;2417;	1	0	5	5	59	0.0329949		0.149746	0.149746
193	P01798	P01798	P01798;	194	1	5.67139e+06	1.93459e+06	4.69839e+06	2	3	1	2543;	2543;2803;	2543;	2543;2803;	1	2	1	2	20	0.0463918	0.103093	0.0463918	0.103093
194	C4b	P01029	P01029;	1808	1	1.77965e+07	4.04649e+06	3.67837e+07	5	4	14	444;516;	444;779;	444;516;779;1122;1942;	444;516;779;1122;1942;	2	2	5	5	65	0.0127212	0.0121681	0.0359513	0.0359513
195	Plac8	Q9JI48	Q9JI48;	202	1	340684	0	2.7307e+06	2	0	2	448;		448;	448;	1	0	1	1	15	0.0742574		0.0742574	0.0742574
196	Lyz2	P08905	P08905;	216	1	3.75028e+06	2.2789e+06	4.83353e+07	2	2	4	455;	455;	455;	455;	1	1	1	1	15	0.0694444	0.0694444	0.0694444	0.0694444
197	P01864	P01864	P01864;	423	1	1.55528e+10	8.78026e+09	1.047e+11	257	199	498	463;479;480;514;1910;1922;2631;2701;	463;479;480;514;	463;479;480;514;1910;1922;1950;2631;2701;3131;3132;3202;3203;3215;3311;	463;479;480;514;1910;1922;1950;2631;2701;3131;3132;3202;3203;3215;3311;	8	4	15	15	63	0.12766	0.0992908	0.148936	0.148936
198	P01843	P01843	P01843;	179	1	4.19511e+08	2.63044e+08	6.84518e+08	29	20	48	464;728;2693;2780;	464;728;	464;728;2693;3196;	464;728;2693;2780;3196;	4	2	4	5	53	0.296089	0.162011	0.268156	0.296089
199	P01667	P01667	P01667;	195	1	0	0	600126	0	0	1			1784;	1784;	0	0	1	1	16			0.0820513	0.0820513
200	P01672	P01672	P01672;	195	1	8.60581e+07	0	2.13804e+07	4	0	3	2723;2726;2784;		2784;3315;	2723;2726;2784;3315;	3	0	2	4	25	0.128205		0.112821	0.128205
201	Card9	A2AIV8	A2AIV8;	641	1	698186	0	0	1	0	0	495;			495;	1	0	0	1	7	0.0109204			0.0109204
202	Ube2g2	P60605	P60605;	258	1	3.37449e+06	0	2.82829e+06	1	0	1	496;		2110;	496;2110;	1	0	1	2	16	0.0271318		0.0348837	0.0620155
203	Adamts4	Q8BNJ2	Q8BNJ2;	956	1	2.20558e+07	1.44681e+07	1.548e+06	2	1	2	497;	497;	497;	497;	1	1	1	1	7	0.00732218	0.00732218	0.00732218	0.00732218
204	Rsad2	Q8CBB9	Q8CBB9;	477	1	1.11833e+06	0	3.00414e+07	1	0	11	504;		504;1350;1617;2245;3225;	504;1350;1617;2245;3225;	1	0	5	5	50	0.0146751		0.104822	0.104822
205	Hba	P01942	P01942;	220	1	8.83955e+06	2.16117e+07	1.1648e+08	1	2	15	505;	505;663;	505;663;1312;1383;1648;	505;663;1312;1383;1648;	1	2	5	5	54	0.0318182	0.0727273	0.245455	0.245455
206	Rps9	Q6ZWN5	Q6ZWN5;	273	1	4.42834e+06	0	4.06773e+07	1	0	8	507;		507;2326;2886;2909;3249;3255;	507;2326;2886;2909;3249;3255;	1	0	6	6	57	0.029304		0.208791	0.208791
207	Insrr	Q9WTL4	Q9WTL4;	1390	1	1.47856e+08	0	1.07304e+07	4	0	3	509;2738;2739;		509;2738;2739;	509;2738;2739;	3	0	3	3	8	0.0057554		0.0057554	0.0057554
208	Rpl30	P62889	P62889;	197	1	7.88892e+06	0	3.85504e+07	1	0	5	523;		523;1080;1466;	523;1080;1466;	1	0	3	3	28	0.0406091		0.142132	0.142132
209	Adamts18	Q4VC17	Q4VC17;	1345	1	3.28057e+06	0	0	1	0	0	532;			532;	1	0	0	1	9	0.00669145			0.00669145
210	Igkv7-33	P01632	P01632;	206	1	1.47965e+08	6.86539e+07	1.23999e+08	1	1	2	886;	886;	886;	886;	1	1	1	1	7	0.0339806	0.0339806	0.0339806	0.0339806
211	Atp5j2	P56135	P56135;	183	1	4.90942e+06	0	9.00069e+06	1	0	3	542;		1357;	542;1357;	1	0	1	2	21	0.0491803		0.0655738	0.114754
212	Rpl27	P61358	P61358;	218	1	5.02504e+06	1.1124e+06	4.85433e+07	1	2	6	543;	543;	543;894;	543;894;	1	1	2	2	17	0.0412844	0.0412844	0.0779817	0.0779817
213	Copa	Q8CIE6	Q8CIE6;	1302	1	974442	0	8.37986e+06	1	0	4	553;		553;1260;2393;	553;1260;2393;	1	0	3	3	37	0.00768049		0.0284178	0.0284178
214	Rpl7	P14148	P14148;	349	1	1.48866e+06	0	2.85919e+07	1	0	10	558;		1305;1749;2013;2052;2055;2479;3273;	558;1305;1749;2013;2052;2055;2479;3273;	1	0	7	8	90	0.0315186		0.226361	0.25788
215	Rpl35a	O55142	O55142;	195	1	422949	0	6.04511e+06	1	0	5	560;		560;1200;2012;	560;1200;2012;	1	0	3	3	28	0.0615385		0.14359	0.14359
216	Lpxn	Q99N69	Q99N69;	450	1	2.61242e+07	7.12482e+07	1.13843e+08	5	7	11	562;843;2531;	562;806;843;	562;806;843;2531;	562;806;843;2531;	3	3	4	4	39	0.0622222	0.0666667	0.0866667	0.0866667
217	Rpl22	P67984	P67984;	210	1	1.4117e+07	0	4.62096e+07	1	0	4	565;		565;1510;2322;	565;1510;2322;	1	0	3	3	27	0.0619048		0.128571	0.128571
218	Tuba4a	P68368	P68368;	529	1	0	2.17466e+06	5.59686e+06	0	1	4		2067;	1783;2067;	1783;2067;	0	1	2	2	25		0.0189036	0.047259	0.047259
219	C1qa	P98086	P98086;	338	1	5.00749e+06	935130	2.13848e+08	3	2	21	587;	587;	587;1344;3055;3134;3295;	587;1344;3055;3134;3295;	1	1	5	5	49	0.0414201	0.0414201	0.14497	0.14497
220	Nell2	Q61220	Q61220;	915	1	8.42541e+08	0	0	1	0	0	591;			591;	1	0	0	1	14	0.0153005			0.0153005
221	P04945	P04945	P04945;	191	1	7.2858e+07	5.45617e+06	1.01814e+08	6	3	6	592;	592;	592;	592;	1	1	1	1	16	0.0837696	0.0837696	0.0837696	0.0837696
222	Igj	P01592	P01592;	235	1	4.66721e+07	4.70467e+07	3.54127e+07	5	5	5	593;	593;2818;	593;	593;2818;	1	2	1	2	23	0.0638298	0.0978723	0.0638298	0.0978723
223	Tubb2a	Q7TMM9	Q7TMM9;	525	1	5.722e+06	0	6.07708e+07	2	0	10	1499;2530;		1499;2530;3170;3187;	1499;2530;3170;3187;	2	0	4	4	40	0.04		0.0761905	0.0761905
224	Tubb6	Q922F4	Q922F4;	524	1	0	5.49006e+06	8.1867e+06	0	2	5		1415;2808;	1415;1688;	1415;1688;2808;	0	2	2	3	38		0.0438931	0.0496183	0.0725191
225	Ddost	O54734	O54734;	576	1	9.26824e+06	3.69569e+06	8.80951e+07	5	4	10	1133;2504;2757;	607;1133;	607;1133;2504;2970;3026;3034;	607;1133;2504;2757;2970;3026;3034;	3	2	6	7	63	0.0451389	0.0277778	0.0920139	0.109375
226	Ryr1	E9PZQ0	E9PZQ0;	5111	1	0	1.65734e+07	0	0	4	0		609;		609;	0	1	0	1	7		0.00136959		0.00136959
227	Slc23a2	Q9EPR4	Q9EPR4;	741	1	0	3.36868e+07	0	0	1	0		611;		611;	0	1	0	1	7		0.00944669		0.00944669
228	Irgm1	Q60766-2	Q60766-2;	498	1	0	3.04489e+06	3.82013e+07	0	2	16		613;	613;1111;1283;1329;1360;1723;1949;	613;1111;1283;1329;1360;1723;1949;	0	1	7	7	86		0.0140562	0.172691	0.172691
229	Dhx9	O70133-2	O70133-2;	1470	1	0	7.84313e+06	1.19564e+08	0	3	30		616;638;	616;638;884;1047;1105;1110;1170;1303;1320;1373;1795;1895;1930;2040;2183;3223;	616;638;884;1047;1105;1110;1170;1303;1320;1373;1795;1895;1930;2040;2183;3223;	0	2	16	16	170		0.0108844	0.115646	0.115646
230	Ywhaz	P63101	P63101;	328	1	0	649634	2.234e+07	0	1	5		741;	741;2253;2470;	741;2253;2470;	0	1	3	3	44		0.0426829	0.134146	0.134146
231	Ywhae	P62259	P62259;	335	1	0	0	8.32034e+06	0	0	3			2193;2229;2364;	2193;2229;2364;	0	0	3	3	34			0.101493	0.101493
233	Suclg1	Q9WUM5	Q9WUM5;	470	1	0	1.15427e+06	3.01514e+06	0	1	2		619;	619;	619;	0	1	1	1	9		0.0191489	0.0191489	0.0191489
234	Ech1	O35459	O35459;	441	1	0	1.25446e+06	739816	0	2	1		624;	937;	624;937;	0	1	1	2	16		0.0204082	0.015873	0.0362812
235	Tfrc	Q62351	Q62351;	849	1	0	2.38435e+06	5.95856e+06	0	2	4		625;801;	625;1024;2221;	625;801;1024;2221;	0	2	3	4	40		0.0235571	0.0353357	0.0471143
236	Hsd17b12	O70503	O70503;	407	1	0	6.82009e+06	2.65688e+07	0	2	10		627;793;	1676;3114;3115;3181;	627;793;1676;3114;3115;3181;	0	2	4	6	53		0.041769	0.110565	0.130221
237	Slc25a11	Q9CR62	Q9CR62;	425	1	0	7.88968e+06	1.60828e+08	0	6	19		628;644;749;	628;749;1036;2890;2912;3000;3002;3046;3091;	628;644;749;1036;2890;2912;3000;3002;3046;3091;	0	3	9	10	101		0.08	0.218824	0.237647
238	Eno1	P17182	P17182;	503	1	8.96368e+06	3.53861e+06	1.36346e+08	2	2	27	1825;2019;	632;2798;	1550;1584;1825;2019;2162;2254;2464;2469;2798;2863;3037;3257;	632;1550;1584;1825;2019;2162;2254;2464;2469;2798;2863;3037;3257;	2	2	12	13	147	0.0536779	0.0377734	0.276342	0.292247
239	Pigr	O70570	O70570;	860	1	0	1.97411e+06	2.78407e+06	0	2	4		633;	633;1844;	633;1844;	0	1	2	2	24		0.00930233	0.027907	0.027907
240	Anxa1	P10107	P10107;	414	1	0	4.80085e+06	3.81329e+07	0	2	13		634;803;	634;803;818;1529;1644;1788;2205;2493;	634;803;818;1529;1644;1788;2205;2493;	0	2	8	8	102		0.0458937	0.246377	0.246377
241	Vdac2	Q60930	Q60930;	404	1	0	7.75782e+06	7.43097e+07	0	3	14		636;713;	636;713;904;1095;1569;1672;1899;	636;713;904;1095;1569;1672;1899;	0	2	7	7	72		0.049505	0.178218	0.178218
242	Npm1	Q61937	Q61937;	360	1	8.04147e+06	3.3416e+06	5.42719e+07	6	1	15	1914;2483;2729;2730;	641;	641;864;1914;1986;2386;2483;	641;864;1914;1986;2386;2483;2729;2730;	4	1	6	8	78	0.136111	0.025	0.216667	0.216667
243	Rpl26	P61255	P61255;	227	1	0	2.25576e+06	1.47988e+07	0	1	7		646;	646;917;2118;3259;	646;917;2118;3259;	0	1	4	4	26		0.0352423	0.114537	0.114537
244	Dbt	P53395	P53395;	643	1	0	3.0249e+07	1.19256e+08	0	10	14		647;2795;2812;2820;2830;	647;2820;2830;2894;2956;3065;3094;	647;2795;2812;2820;2830;2894;2956;3065;3094;	0	5	7	9	85		0.0824261	0.0948678	0.132193
245	Hspd1	P63038	P63038;	670	1	6.7663e+06	1.33937e+06	4.58149e+07	2	1	9	648;2711;	648;	970;1975;2209;2213;2294;2312;2499;	648;970;1975;2209;2213;2294;2312;2499;2711;	2	1	7	9	120	0.0462687	0.0134328	0.132836	0.179104
246	Atp5c1	Q91VR2	Q91VR2;	397	1	0	1.89544e+06	1.10847e+07	0	2	6		649;678;	649;1127;1461;	649;678;1127;1461;	0	2	3	4	43		0.0478589	0.0831234	0.108312
247	Hsp90b1	P08113	P08113;	872	1	0	2.35895e+06	4.47077e+07	0	3	18		653;805;	653;805;1067;1242;1265;1308;1623;1890;1962;2366;	653;805;1067;1242;1265;1308;1623;1890;1962;2366;	0	2	10	10	113		0.0229358	0.129587	0.129587
248	Rps18	P62270	P62270;	234	1	2.81537e+06	4.81712e+06	6.36787e+07	1	2	12	2533;	657;	657;841;1006;1177;1374;2280;2533;	657;841;1006;1177;1374;2280;2533;	1	1	7	7	65	0.034188	0.0384615	0.277778	0.277778
249	Stoml2	Q99JB2	Q99JB2;	450	1	0	4.56719e+06	2.92268e+07	0	6	18		659;679;740;	659;1307;1446;1748;1756;1889;1925;	659;679;740;1307;1446;1748;1756;1889;1925;	0	3	7	9	128		0.0755556	0.231111	0.284444
250	Rrbp1	Q99PL5	Q99PL5;	1689	1	0	3.87124e+06	1.05318e+08	0	5	9		664;667;729;	667;833;934;1009;1129;1504;1829;	664;667;729;833;934;1009;1129;1504;1829;	0	3	7	9	92		0.0183541	0.0414446	0.0544701
251	Cdipt	Q8VDP6	Q8VDP6;	325	1	0	2.26713e+06	9.56237e+06	0	1	4		666;	666;1333;	666;1333;	0	1	2	2	21		0.0307692	0.0646154	0.0646154
252	C5ar1	P30993	P30993;	445	1	0	1.01085e+06	2.45213e+06	0	1	2		668;	668;	668;	0	1	1	1	10		0.0224719	0.0224719	0.0224719
253	Mpdu1	Q9R0Q9	Q9R0Q9;	351	1	0	763917	5.28674e+06	0	1	2		669;	669;	669;	0	1	1	1	9		0.025641	0.025641	0.025641
254	H2-T23	P06339	P06339;	471	1	0	0	1.42823e+06	0	0	1			2321;	2321;	0	0	1	1	13			0.0276008	0.0276008
255	Glul	P15105	P15105;	449	1	0	592244	2.1666e+06	0	1	1		673;	673;	673;	0	1	1	1	10		0.0222717	0.0222717	0.0222717
256	Acadsb	Q9DBL1	Q9DBL1;	558	1	0	1.58179e+06	2.74153e+07	0	2	9		680;	680;980;1532;1863;	680;980;1532;1863;	0	1	4	4	49		0.0179211	0.0878136	0.0878136
257	B2m	P01887	P01887;	194	1	0	1.71002e+06	1.03745e+07	0	1	2		685;	685;	685;	0	1	1	1	9		0.0463918	0.0463918	0.0463918
258	Hsd17b4	P51660	P51660;	835	1	0	8.73761e+06	7.61467e+07	0	6	24		693;699;723;807;	699;723;807;856;1272;1427;1558;1661;1927;2081;3127;3128;	693;699;723;807;856;1272;1427;1558;1661;1927;2081;3127;3128;	0	4	12	13	153		0.0562874	0.171257	0.183234
259	Rpl35	Q6ZWV7	Q6ZWV7;	205	1	0	1.40944e+07	6.82245e+07	0	2	6		694;	694;3017;3301;3302;	694;3017;3301;3302;	0	1	4	4	23		0.0487805	0.112195	0.112195
260	Cfl1	P18760	P18760;	231	1	0	957696	3.36082e+07	0	2	5		695;	695;1481;1485;	695;1481;1485;	0	1	3	3	37		0.0519481	0.160173	0.160173
261	Bckdk	O55028	O55028;	542	1	0	657547	0	0	1	0		696;		696;	0	1	0	1	9		0.0166052		0.0166052
262	Sgpl1	Q8R0X7	Q8R0X7;	657	1	1.51134e+06	9.97627e+06	1.72227e+08	1	5	35	1218;	702;940;1218;	940;1218;1686;1763;1988;2844;2911;2915;2924;2927;2928;3101;3102;	702;940;1218;1686;1763;1988;2844;2911;2915;2924;2927;2928;3101;3102;	1	3	13	14	111	0.0167428	0.0456621	0.152207	0.16895
263	Ighv3-6	P18531	P18531;	203	1	3.10915e+08	4.70123e+07	6.81892e+08	3	4	8	705;	705;	705;	705;	1	1	1	1	10	0.0492611	0.0492611	0.0492611	0.0492611
264	Timm50	Q9D880	Q9D880;	473	1	0	870216	1.1e+07	0	1	7		706;	706;1152;1227;1855;	706;1152;1227;1855;	0	1	4	4	46		0.0232558	0.0972516	0.0972516
265	Kctd12	Q6WVG3	Q6WVG3;	426	1	0	722710	7.78097e+06	0	1	6		708;	1615;1629;1876;2396;	708;1615;1629;1876;2396;	0	1	4	5	69		0.0258216	0.13615	0.161972
266	Hsp90ab1	P11499	P11499;	815	1	0	0	3.28151e+07	0	0	10			1377;1845;2047;2159;2194;2484;	1377;1845;2047;2159;2194;2484;	0	0	6	6	74			0.0907975	0.0907975
267	Atp2b1	G5E829	G5E829;	1324	1	0	276604	9.87234e+06	0	1	8		716;	1315;1326;1594;1853;1901;	716;1315;1326;1594;1853;1901;	0	1	5	6	86		0.00906344	0.0558912	0.0649547
268	Sqrdl	Q9R112	Q9R112;	552	1	0	2.99722e+06	3.27867e+08	0	4	26		719;734;	719;734;865;892;920;952;1316;1652;2995;3068;	719;734;865;892;920;952;1316;1652;2995;3068;	0	2	10	10	101		0.0507246	0.182971	0.182971
269	Eif2s1	Q6ZWX6	Q6ZWX6;	425	1	0	476856	1.81763e+06	0	2	3		721;	1690;1969;	721;1690;1969;	0	1	2	3	34		0.0282353	0.0517647	0.08
270	Antxr2	Q6DFX2	Q6DFX2;	570	1	0	647142	0	0	1	0		726;		726;	0	1	0	1	13		0.022807		0.022807
271	Ctsa	P16675	P16675;	558	1	1.85835e+07	2.15519e+07	1.13644e+09	7	9	30	1425;2042;	727;2042;2153;2832;	727;948;1425;2029;2042;2153;2832;3024;	727;948;1425;2029;2042;2153;2832;3024;	2	4	8	8	65	0.0358423	0.0537634	0.116487	0.116487
272	Rpn2	Q9DBG6	Q9DBG6;	759	1	0	487396	1.2536e+07	0	1	10		739;	739;1068;1442;1809;1940;1943;	739;1068;1442;1809;1940;1943;	0	1	6	6	97		0.0184453	0.1278	0.1278
273	Atp1a3	Q6PIC6	Q6PIC6;	1124	1	0	528842	7.34851e+06	0	1	5		802;	802;926;1983;	802;926;1983;	0	1	3	3	27		0.00978648	0.0240214	0.0240214
274	Atp1a1	Q8VDN2	Q8VDN2;	1134	1	0	0	1.7513e+07	0	0	8			873;1401;1640;1832;2234;	873;1401;1640;1832;2234;	0	0	5	5	59			0.0520282	0.0520282
277	Aldoa	P05064	P05064;	454	1	0	0	969905	0	0	1			1739;	1739;	0	0	1	1	15			0.0330396	0.0330396
278	Pcna	P17918	P17918;	351	1	0	1.19359e+06	2.29341e+07	0	1	10		784;	784;946;1035;1512;1933;2472;	784;946;1035;1512;1933;2472;	0	1	6	6	78		0.019943	0.222222	0.222222
279	Taldo1	Q93092	Q93092;	409	1	0	320940	1.13242e+06	0	1	1		785;	785;	785;	0	1	1	1	8		0.0195599	0.0195599	0.0195599
280	Myl3	P09542	P09542;	280	1	0	1.88359e+08	0	0	1	0		791;		791;	0	1	0	1	10		0.0357143		0.0357143
281	Tap2	P36371	P36371;	787	1	0	723605	3.68033e+06	0	1	2		794;	794;	794;	0	1	1	1	10		0.0127065	0.0127065	0.0127065
282	Ctsd	P18242	P18242;	477	1	0	1.02576e+06	9.26261e+06	0	1	3		795;	1207;	795;1207;	0	1	1	2	20		0.0209644	0.0209644	0.0419287
283	Scamp3	O35609	O35609;	455	1	0	420295	1.63302e+07	0	1	11		808;	808;918;1455;1732;1770;1885;	808;918;1455;1732;1770;1885;	0	1	6	6	75		0.0351648	0.164835	0.164835
284	Nthl1	O35980	O35980;	387	1	0	1.41128e+07	0	0	2	0		813;		813;	0	1	0	1	14		0.0361757		0.0361757
285	Mrps22	Q9CXW2	Q9CXW2;	457	1	0	0	3.74052e+06	0	0	2			819;	819;	0	0	1	1	7			0.0153173	0.0153173
286	Dync1h1	Q9JHU4	Q9JHU4;	4738	1	0	0	3.15876e+07	0	0	25			820;872;995;1107;1136;1298;1319;1546;1588;1668;1976;1977;2056;2076;2120;2212;2283;2309;	820;872;995;1107;1136;1298;1319;1546;1588;1668;1976;1977;2056;2076;2120;2212;2283;2309;	0	0	18	18	179			0.0377797	0.0377797
287	Cpt1a	P97742	P97742;	880	1	0	0	2.94505e+06	0	0	1			824;	824;	0	0	1	1	7			0.00795455	0.00795455
288	Slc25a22	Q9D6M3	Q9D6M3;	416	1	0	0	1.90701e+06	0	0	1			829;	829;	0	0	1	1	7			0.0168269	0.0168269
289	Erlin2	Q8BFZ9	Q8BFZ9;	406	1	0	0	1.10405e+08	0	0	11			1354;1454;1669;1906;1974;	1354;1454;1669;1906;1974;	0	0	5	5	64			0.157635	0.157635
290	Erlin1	Q91X78	Q91X78;	412	1	0	0	2.54373e+07	0	0	6			1048;1708;2131;2156;	1048;1708;2131;2156;	0	0	4	4	43			0.104369	0.104369
291	Slc43a2	Q8CGA3	Q8CGA3;	680	1	0	0	495719	0	0	1			831;	831;	0	0	1	1	7			0.0102941	0.0102941
292	Uqcrq	Q9CQ69	Q9CQ69;	172	1	0	0	5.26986e+06	0	0	2			834;2043;	834;2043;	0	0	2	2	15			0.0872093	0.0872093
293	Supt16h	Q920B9	Q920B9;	1133	1	0	0	3.97418e+06	0	0	5			836;2163;2199;2416;	836;2163;2199;2416;	0	0	4	4	41			0.0361871	0.0361871
294	Clu	Q06890	Q06890;	512	1	0	0	1.22189e+07	0	0	6			837;997;1135;2116;	837;997;1135;2116;	0	0	4	4	34			0.0664062	0.0664062
295	Rpl6	P47911	P47911;	375	1	7.52953e+06	1.012e+06	4.62982e+07	2	2	16	1257;2520;	1257;	840;919;1257;2038;2195;2289;2520;2945;	840;919;1257;2038;2195;2289;2520;2945;	2	1	8	8	61	0.048	0.0266667	0.162667	0.162667
296	Mpeg1	A1L314	A1L314;	806	1	0	0	5.86412e+07	0	0	10			842;972;1522;1621;	842;972;1522;1621;	0	0	4	4	40			0.0496278	0.0496278
297	Hnrnpul2	Q00PI9	Q00PI9;	862	1	0	0	4.38143e+06	0	0	2			849;1704;	849;1704;	0	0	2	2	21			0.0243619	0.0243619
298	Ostm1	Q8BGT0	Q8BGT0;	444	1	0	0	3.47012e+06	0	0	3			850;	850;	0	0	1	1	7			0.0157658	0.0157658
299	Tcp1	P11983	P11983;	645	1	0	0	9.43229e+06	0	0	11			851;1262;1928;2206;2363;2477;	851;1262;1928;2206;2363;2477;	0	0	6	6	86			0.133333	0.133333
300	Rab8b	P61028	P61028;	291	1	0	0	1.0939e+07	0	0	4			857;2942;	857;2942;	0	0	2	2	15			0.0515464	0.0515464
301	Cd36	Q08857	Q08857;	551	1	0	0	5.3696e+06	0	0	4			858;1470;	858;1470;	0	0	2	2	19			0.0344828	0.0344828
302	Cotl1	Q9CQI6	Q9CQI6;	222	1	0	0	9.91906e+06	0	0	6			869;992;1016;1140;	869;992;1016;1140;	0	0	4	4	32			0.144144	0.144144
303	Aifm2	Q8BUE4	Q8BUE4;	458	1	0	0	5.20323e+06	0	0	5			871;949;1609;	871;949;1609;	0	0	3	3	30			0.0655022	0.0655022
304	Lcp1	Q61233	Q61233;	692	1	0	0	1.21918e+07	0	0	6			874;1633;1698;2154;	874;1633;1698;2154;	0	0	4	4	44			0.0635838	0.0635838
305	Osbpl3	Q9DBS9	Q9DBS9;	957	1	0	0	9.45884e+07	0	0	6			875;	875;	0	0	1	1	7			0.00731452	0.00731452
306	Mpc2	Q9D023	Q9D023;	215	1	0	0	9.67261e+06	0	0	2			876;990;	876;990;	0	0	2	2	15			0.0697674	0.0697674
307	Atp5o	Q9DB20	Q9DB20;	307	1	0	0	1.86211e+07	0	0	9			877;2922;3142;3266;	877;2922;3142;3266;	0	0	4	4	39			0.127036	0.127036
308	Tomm20	Q9DCC8	Q9DCC8;	255	1	0	0	7.54077e+06	0	0	2			879;	879;	0	0	1	1	7			0.027451	0.027451
309	Aldh2	P47738	P47738;	614	1	2.94271e+06	1.6449e+06	9.30039e+07	1	1	12	2557;	2557;	2557;2944;2979;3084;3090;3110;	2557;2944;2979;3084;3090;3110;	1	1	6	6	56	0.0162866	0.0162866	0.0912052	0.0912052
310	Aldh1b1	Q9CZS1	Q9CZS1;	618	1	0	1.38866e+06	1.02063e+08	0	1	3		2836;	2836;3021;	2836;3021;	0	1	2	2	23		0.0226537	0.0372168	0.0372168
311	Rps11	P62281	P62281;	240	1	0	0	1.57261e+07	0	0	5			883;1968;2240;	883;1968;2240;	0	0	3	3	26			0.108333	0.108333
312	Abcd3	P55096	P55096;	759	1	0	0	285678	0	0	1			885;	885;	0	0	1	1	7			0.00922266	0.00922266
313	Etfa	Q99LC5	Q99LC5;	448	1	0	0	4.04829e+07	0	0	12			888;1251;1277;1552;1766;2447;2459;	888;1251;1277;1552;1766;2447;2459;	0	0	7	7	91			0.203125	0.203125
314	Cox6c	Q9CPQ1	Q9CPQ1;	165	1	0	0	7.18249e+06	0	0	3			890;1471;	890;1471;	0	0	2	2	20			0.121212	0.121212
315	Pon2	Q62086	Q62086;	442	1	0	0	3.87375e+06	0	0	1			891;	891;	0	0	1	1	7			0.0158371	0.0158371
316	Canx	P35564	P35564;	655	1	0	0	5.9335e+06	0	0	6			893;1052;1811;2089;	893;1052;1811;2089;	0	0	4	4	42			0.0641221	0.0641221
317	Slc25a24	Q8BMD8	Q8BMD8;	589	1	6.2769e+06	1.30574e+06	8.53097e+07	1	1	21	2569;	2569;	898;908;939;963;979;2569;2964;3020;3253;	898;908;939;963;979;2569;2964;3020;3253;	1	1	9	9	79	0.0220713	0.0220713	0.134126	0.134126
318	Dnajb11	Q99KV1	Q99KV1;	452	1	0	0	6.48753e+06	0	0	2			900;	900;	0	0	1	1	8			0.0176991	0.0176991
319	Csnk2a1	Q60737	Q60737;	481	1	0	0	1.86797e+06	0	0	1			903;	903;	0	0	1	1	7			0.014553	0.014553
320	Zc3h18	Q0P678	Q0P678;	1052	1	0	0	438166	0	0	1			907;	907;	0	0	1	1	8			0.00760456	0.00760456
321	Ncl	P09405	P09405;	771	1	29220.6	0	1.77388e+07	1	0	8	2720;		909;1050;1074;2269;2281;2383;	909;1050;1074;2269;2281;2383;2720;	1	0	6	7	86	0.0285344		0.0830091	0.111543
322	Rnf213	E9Q555	E9Q555;	5243	1	0	0	1.06904e+07	0	0	13			910;938;1025;1270;1520;1577;2007;	910;938;1025;1270;1520;1577;2007;	0	0	7	7	70			0.0133511	0.0133511
323	Gng2	P63213	P63213;	192	1	0	0	2.15192e+06	0	0	3			911;1370;	911;1370;	0	0	2	2	19			0.0989583	0.0989583
324	Ptk2b	Q9QVP9	Q9QVP9;	1096	1	0	0	3.23291e+07	0	0	12			915;1032;1033;1045;1143;1173;1620;	915;1032;1033;1045;1143;1173;1620;	0	0	7	7	65			0.0593066	0.0593066
325	Plod3	Q9R0E1	Q9R0E1;	848	1	0	0	5.11528e+06	0	0	5			922;1356;1540;	922;1356;1540;	0	0	3	3	31			0.0365566	0.0365566
326	Tln1	P26039	P26039;	2604	1	0	0	1.37331e+06	0	0	3			925;1366;	925;1366;	0	0	2	2	20			0.00768049	0.00768049
327	Rdh13	Q8CEE7	Q8CEE7;	416	1	0	0	4.22309e+06	0	0	3			927;1938;2415;	927;1938;2415;	0	0	3	3	49			0.117788	0.117788
328	Pfn1	P62962	P62962;	207	1	0	0	1.11159e+07	0	0	7			928;1595;1720;1730;	928;1595;1720;1730;	0	0	4	4	52			0.251208	0.251208
329	Srsf5	O35326	O35326;	365	1	0	0	6.76069e+06	0	0	5			929;1114;2276;	929;1114;2276;	0	0	3	3	28			0.0767123	0.0767123
330	Slc7a8	Q9QXW9	Q9QXW9;	642	1	0	0	1.22672e+06	0	0	1			930;	930;	0	0	1	1	8			0.0124611	0.0124611
331	F13a1	Q8BH61	Q8BH61;	820	1	0	0	1.23528e+06	0	0	3			931;932;	931;932;	0	0	2	2	16			0.0195122	0.0195122
332	Capza2	P47754	P47754;	384	1	0	0	1.75511e+07	0	0	5			933;1321;1700;	933;1321;1700;	0	0	3	3	33			0.0859375	0.0859375
333	Stt3a	P46978	P46978;	839	1	0	0	402263	0	0	1			935;	935;	0	0	1	1	9			0.0107271	0.0107271
334	Lgals1	P16045	P16045;	203	1	0	0	8.50872e+06	0	0	4			936;1824;	936;1824;	0	0	2	2	24			0.118227	0.118227
335	Lrp1	Q91ZX7	Q91ZX7;	4654	1	0	0	3.76423e+06	0	0	5			941;1021;2100;	941;1021;2100;	0	0	3	3	29			0.0062312	0.0062312
336	Tlr13	Q6R5N8	Q6R5N8;	1070	1	0	0	5.22834e+06	0	0	4			944;1017;1963;	944;1017;1963;	0	0	3	3	22			0.0205607	0.0205607
337	Dlat	Q8BMF4	Q8BMF4;	802	1	0	0	1.74351e+07	0	0	2			947;1468;	947;1468;	0	0	2	2	23			0.0286783	0.0286783
338	Rpl34	Q9D1R9	Q9D1R9;	199	1	0	0	2.96758e+07	0	0	6			953;1043;1069;	953;1043;1069;	0	0	3	3	24			0.120603	0.120603
339	Pkp1	P97350	P97350;	797	1	0	0	717131	0	0	1			955;	955;	0	0	1	1	8			0.0100376	0.0100376
340	Rpl23	P62830	P62830;	222	1	0	0	7.15779e+06	0	0	4			956;1604;	956;1604;	0	0	2	2	25			0.112613	0.112613
341	Ssbp1	Q9CYR0	Q9CYR0;	259	1	0	0	4.32489e+06	0	0	1			957;	957;	0	0	1	1	8			0.030888	0.030888
342	Trex1	Q91XB0	Q91XB0;	404	1	0	0	2.34423e+06	0	0	2			958;	958;	0	0	1	1	8			0.019802	0.019802
343	C3ar1	O09047	O09047;	572	1	0	0	461147	0	0	1			959;	959;	0	0	1	1	9			0.0157343	0.0157343
344	Myh9	Q8VDD5	Q8VDD5;	2024	1	0	0	2.31595e+07	0	0	14			961;1119;1649;1701;1791;1850;1886;2095;2192;	961;1119;1649;1701;1791;1850;1886;2095;2192;	0	0	9	9	114			0.0563241	0.0563241
345	Acly	Q91V92	Q91V92;	1167	1	785255	0	1.09793e+06	1	0	2	2691;		967;2385;	967;2385;2691;	1	0	2	3	43	0.0162811		0.0205656	0.0368466
346	Por	P37040	P37040;	765	1	0	0	3.64792e+06	0	0	3			968;975;	968;975;	0	0	2	2	16			0.020915	0.020915
347	Ldha	P06151	P06151;	419	1	0	0	2.22124e+07	0	0	11			971;1146;1223;1255;1378;	971;1146;1223;1255;1378;	0	0	5	5	49			0.116945	0.116945
348	Map1s	Q8C052	Q8C052;	1064	1	0	0	2.35069e+06	0	0	4			974;1137;2141;	974;1137;2141;	0	0	3	3	30			0.0281955	0.0281955
349	S100a6	P14069	P14069;	163	1	0	0	5.0475e+06	0	0	2			977;	977;	0	0	1	1	8			0.0490798	0.0490798
350	Aldh1l1	Q8R0Y6	Q8R0Y6;	1011	1	0	0	3.3149e+06	0	0	2			981;1970;	981;1970;	0	0	2	2	16			0.0158259	0.0158259
351	Eprs	Q8CGC7	Q8CGC7;	1611	1	0	0	2.27273e+08	0	0	10			982;1000;1639;1677;1905;2002;2313;	982;1000;1639;1677;1905;2002;2313;	0	0	7	7	91			0.0564867	0.0564867
352	Pam16	Q9CQV1	Q9CQV1;	244	1	0	0	7.93495e+06	0	0	4			984;1290;1954;	984;1290;1954;	0	0	3	3	46			0.188525	0.188525
353	Ifitm3	Q9CQW9	Q9CQW9;	237	1	0	0	8.51608e+06	0	0	5			986;1683;1934;	986;1683;1934;	0	0	3	3	46			0.194093	0.194093
354	Abcb7	Q61102	Q61102;	867	1	0	0	2.4171e+06	0	0	2			988;	988;	0	0	1	1	11			0.0126874	0.0126874
355	Tlr7	P58681	P58681;	1126	1	0	0	537681	0	0	1			996;	996;	0	0	1	1	8			0.0071048	0.0071048
356	Dhcr7	O88455	O88455;	559	1	0	0	2.07694e+07	0	0	6			998;1002;	998;1002;	0	0	2	2	17			0.0304114	0.0304114
357	Ap3b1	Q9Z1T1	Q9Z1T1;	1190	1	0	0	5.74445e+06	0	0	4			999;1300;	999;1300;	0	0	2	2	19			0.0159664	0.0159664
358	Emr1	Q61549	Q61549;	1048	1	0	0	3.82988e+06	0	0	2			1004;	1004;	0	0	1	1	10			0.00954198	0.00954198
359	Ndufa4	Q62425	Q62425;	176	1	0	0	1.04333e+08	0	0	8			1008;1070;1340;1578;	1008;1070;1340;1578;	0	0	4	4	38			0.215909	0.215909
360	Rac2	Q05144	Q05144;	290	1	6.88088e+06	2.45809e+06	1.09822e+08	2	2	12	1597;	1597;	1010;1597;3143;3144;3254;	1010;1597;3143;3144;3254;	1	1	5	5	31	0.0482759	0.0482759	0.106897	0.106897
361	Snrpc	Q62241	Q62241;	252	1	0	0	3.52444e+06	0	0	3			1012;2351;	1012;2351;	0	0	2	2	21			0.0833333	0.0833333
362	Rps16	P14131	P14131;	228	1	3.49806e+06	0	2.83769e+07	1	0	4	1190;		1015;1190;	1015;1190;	1	0	2	2	18	0.0438596		0.0789474	0.0789474
363	Snrpd2	P62317	P62317;	213	1	0	0	2.0713e+06	0	0	2			1019;	1019;	0	0	1	1	9			0.0422535	0.0422535
364	Stx12	Q9ER00	Q9ER00;	343	1	0	0	1.55498e+06	0	0	3			1020;	1020;	0	0	1	1	9			0.0262391	0.0262391
365	Mccc1	Q99MR8	Q99MR8;	834	1	0	0	1.69822e+06	0	0	2			1023;	1023;	0	0	1	1	8			0.00959233	0.00959233
366	Rpl24	Q8BP67	Q8BP67;	239	1	0	0	4.66046e+06	0	0	3			1026;1399;	1026;1399;	0	0	2	2	21			0.0878661	0.0878661
367	Rpl4	Q9D8E6	Q9D8E6;	498	1	0	0	1.11908e+07	0	0	6			1027;2399;3061;3229;	1027;2399;3061;3229;	0	0	4	4	43			0.0863454	0.0863454
368	Apoe	P08226	P08226;	383	1	0	0	4.72619e+06	0	0	4			1029;1358;	1029;1358;	0	0	2	2	22			0.0574413	0.0574413
369	Taok3	Q8BYC6	Q8BYC6;	992	1	0	0	2.95676e+06	0	0	3			1030;1483;	1030;1483;	0	0	2	2	21			0.0211694	0.0211694
370	Efhd2	Q9D8Y0	Q9D8Y0;	334	1	0	0	1.81042e+06	0	0	2			1034;	1034;	0	0	1	1	9			0.0269461	0.0269461
371	Nlrx1	Q3TL44	Q3TL44;	1053	1	0	0	961940	0	0	1			1037;	1037;	0	0	1	1	11			0.0104463	0.0104463
372	Atp5b	P56480	P56480;	626	1	2.20085e+07	6.47597e+06	1.58742e+08	5	5	31	1040;1184;2328;2683;	1184;2310;2800;	1040;1184;1710;1879;2310;2328;2331;2800;2980;3067;3186;3189;3209;	1040;1184;1710;1879;2310;2328;2331;2683;2800;2980;3067;3186;3189;3209;	4	3	13	14	171	0.0814696	0.0543131	0.273163	0.273163
373	Galk1	Q9R0N0	Q9R0N0;	463	1	0	0	4.0949e+06	0	0	4			1042;1528;	1042;1528;	0	0	2	2	23			0.049676	0.049676
374	Lyrm4	Q8K215	Q8K215;	179	1	0	0	3.41991e+06	0	0	2			1044;	1044;	0	0	1	1	8			0.0446927	0.0446927
375	Sart3	Q9JLI8	Q9JLI8;	1075	1	0	0	612257	0	0	2			1049;	1049;	0	0	1	1	9			0.00837209	0.00837209
376	Atp5d	Q9D3D9	Q9D3D9;	266	1	0	0	1.80652e+07	0	0	3			1054;1518;	1054;1518;	0	0	2	2	23			0.0864662	0.0864662
377	Stom	P54116	P54116;	384	1	0	800423	9.4684e+06	0	1	8		1058;	1058;1375;	1058;1375;	0	1	2	2	22		0.0260417	0.0572917	0.0572917
378	Rab1b	Q9D1G1	Q9D1G1;	285	1	3.43839e+06	0	1.85581e+07	1	0	7	2610;		1509;2610;	1509;2610;	1	0	2	2	25	0.0526316		0.0877193	0.0877193
379	Rab1A	P62821	P62821;	289	1	3.69816e+06	0	1.25674e+07	1	0	6	2731;		2731;2971;2982;3234;	2731;2971;2982;3234;	1	0	4	4	28	0.0242215		0.0968858	0.0968858
380	Anxa5	P48036	P48036;	387	1	0	0	2.26933e+07	0	0	7			1063;1077;1406;2082;	1063;1077;1406;2082;	0	0	4	4	37			0.0956072	0.0956072
381	Cox5a	P12787	P12787;	250	1	0	0	8.91703e+06	0	0	3			1064;1973;	1064;1973;	0	0	2	2	16			0.064	0.064
382	Rpl36	P47964	P47964;	187	1	0	0	2.52068e+06	0	0	2			1065;	1065;	0	0	1	1	9			0.0481283	0.0481283
383	Mdh2	P08249	P08249;	429	1	0	0	7.48383e+06	0	0	4			1066;2339;2446;	1066;2339;2446;	0	0	3	3	44			0.102564	0.102564
384	Ap3s1	Q9DCR2	Q9DCR2;	279	1	0	0	1.45762e+06	0	0	2			1071;	1071;	0	0	1	1	11			0.0394265	0.0394265
385	Fabp5	Q05816	Q05816;	230	1	0	0	1.04395e+07	0	0	4			1078;1085;	1078;1085;	0	0	2	2	18			0.0782609	0.0782609
386	Dhrs1	Q99L04	Q99L04;	414	1	0	0	3.23053e+06	0	0	2			1083;1309;	1083;1309;	0	0	2	2	22			0.0531401	0.0531401
387	Mp68	P56379	P56379;	147	1	0	0	3.55775e+06	0	0	2			1084;	1084;	0	0	1	1	8			0.0544218	0.0544218
388	Hk3	Q3TRM8	Q3TRM8;	989	1	0	0	1.03794e+07	0	0	10			1087;1098;1128;1478;1616;2010;	1087;1098;1128;1478;1616;2010;	0	0	6	6	65			0.065723	0.065723
389	Mpc1	P63030	P63030;	197	1	0	0	2.75405e+06	0	0	1			1088;	1088;	0	0	1	1	8			0.0406091	0.0406091
390	Arl8b	Q9CQW2	Q9CQW2;	283	1	0	1.80106e+06	2.37373e+07	0	1	10		1134;	1089;1134;2878;	1089;1134;2878;	0	1	3	3	25		0.0318021	0.0883392	0.0883392
391	Pcbp1	P60335	P60335;	440	1	0	0	9.54432e+06	0	0	3			1090;1172;	1090;1172;	0	0	2	2	20			0.0454545	0.0454545
392	Isg15	Q64339	Q64339;	247	1	0	0	5.56243e+06	0	0	1			1091;	1091;	0	0	1	1	9			0.0364372	0.0364372
393	Rpl17	Q9CPR4	Q9CPR4;	266	1	0	0	2.98877e+06	0	0	3			1101;	1101;	0	0	1	1	8			0.0300752	0.0300752
394	Rpl15	Q9CZM2	Q9CZM2;	286	1	0	0	2.53514e+07	0	0	10			1102;1746;2958;2961;3236;	1102;1746;2958;2961;3236;	0	0	5	5	46			0.160839	0.160839
395	Aimp1	P31230	P31230;	437	1	0	0	683282	0	0	1			1103;	1103;	0	0	1	1	10			0.0228833	0.0228833
396	Esyt2	Q3TZZ7	Q3TZZ7;	927	1	0	0	2.23506e+06	0	0	2			1104;	1104;	0	0	1	1	9			0.00970874	0.00970874
397	Tlr2	Q9QUN7	Q9QUN7;	860	1	0	0	1.18021e+06	0	0	2			1106;	1106;	0	0	1	1	8			0.00930233	0.00930233
398	Vdac3	Q60931	Q60931;	392	1	0	0	4.94555e+06	0	0	4			1115;1387;	1115;1387;	0	0	2	2	21			0.0535714	0.0535714
399	Cox4i1	P19783	P19783;	283	1	0	0	4.13004e+07	0	0	5			1117;1622;2327;	1117;1622;2327;	0	0	3	3	34			0.120141	0.120141
400	Tpm3	P21107-2	P21107-2;	334	1	0	0	1.44968e+07	0	0	5			1118;1311;2220;2279;	1118;1311;2220;2279;	0	0	4	4	33			0.0988024	0.0988024
401	FAM120A	Q6A0A9	Q6A0A9;	1225	1	0	0	239030	0	0	1			1121;	1121;	0	0	1	1	10			0.00816327	0.00816327
402	Rpl14	Q9CR57	Q9CR57;	299	1	0	0	1.37802e+07	0	0	4			1124;1498;	1124;1498;	0	0	2	2	25			0.083612	0.083612
403	Rps12	P63323	P63323;	214	1	0	0	2.63809e+06	0	0	2			1125;	1125;	0	0	1	1	8			0.0373832	0.0373832
404	Dad1	P61804	P61804;	244	1	0	0	4.31665e+06	0	0	2			1132;	1132;	0	0	1	1	10			0.0409836	0.0409836
405	Lgals8	Q9JL15	Q9JL15;	384	1	0	0	655108	0	0	1			1139;	1139;	0	0	1	1	10			0.0260417	0.0260417
406	Gsdma	Q9EST1	Q9EST1;	515	1	0	0	1.27614e+06	0	0	2			1142;	1142;	0	0	1	1	8			0.015534	0.015534
407	Ppia	P17742	P17742;	257	1	0	0	1.34377e+06	0	0	2			1882;	1882;	0	0	1	1	18			0.0700389	0.0700389
409	Sh3bgrl3	Q91VW3	Q91VW3;	206	1	0	0	2.88025e+06	0	0	2			1147;	1147;	0	0	1	1	10			0.0485437	0.0485437
410	Rab7a	P51150	P51150;	291	1	5.33564e+06	0	1.80841e+07	2	0	8	1150;		1150;1699;	1150;1699;	1	0	2	2	25	0.0378007		0.0859107	0.0859107
411	Mtor	Q9JLN9	Q9JLN9;	2641	1	0	0	798892	0	0	1			1151;	1151;	0	0	1	1	9			0.0034078	0.0034078
412	Psap	Q61207	Q61207;	622	1	0	0	9.1076e+06	0	0	2			1155;	1155;	0	0	1	1	10			0.0160772	0.0160772
413	Aldh16a1	Q571I9	Q571I9;	905	1	0	0	4.04519e+06	0	0	4			1158;1658;	1158;1658;	0	0	2	2	25			0.0276243	0.0276243
414	ORF11	Q9ERY9	Q9ERY9;	241	1	0	0	3.70613e+06	0	0	1			1162;	1162;	0	0	1	1	9			0.0373444	0.0373444
415	Ergic1	Q9DC16	Q9DC16;	411	1	0	0	4.20511e+06	0	0	2			1163;	1163;	0	0	1	1	9			0.0218978	0.0218978
416	Cct8	P42932	P42932;	637	1	0	0	4.26135e+06	0	0	4			1164;1267;2291;	1164;1267;2291;	0	0	3	3	32			0.0502355	0.0502355
417	Rpl36a	P83882	P83882;	191	1	0	0	553605	0	0	2			1165;	1165;	0	0	1	1	10			0.052356	0.052356
418	Man2b1	O09159	O09159;	1099	1	0	0	4.23966e+06	0	0	3			1168;1592;	1168;1592;	0	0	2	2	22			0.0200182	0.0200182
419	Pfkl	P12382	P12382;	884	1	0	0	2.46499e+06	0	0	1			1174;	1174;	0	0	1	1	9			0.010181	0.010181
420	Acad8	Q9D7B6	Q9D7B6;	514	1	0	0	6.8102e+06	0	0	2			1176;1731;	1176;1731;	0	0	2	2	24			0.0466926	0.0466926
421	2017-03-02	Q922Q1	Q922Q1;	440	1	0	0	7.61173e+06	0	0	3			1179;1985;	1179;1985;	0	0	2	2	17			0.0386364	0.0386364
422	Colgalt1	Q8K297	Q8K297;	713	1	0	0	4.68178e+07	0	0	4			1182;1405;1847;	1182;1405;1847;	0	0	3	3	38			0.0532959	0.0532959
423	Snrpd3	P62320	P62320;	221	1	0	0	3.23828e+06	0	0	1			1186;	1186;	0	0	1	1	9			0.040724	0.040724
424	Eea1	Q8BL66	Q8BL66;	1491	1	0	0	1.78074e+06	0	0	2			1187;	1187;	0	0	1	1	10			0.00670691	0.00670691
425	Emd	O08579	O08579;	319	1	0	0	3.60965e+06	0	0	3			1194;2115;	1194;2115;	0	0	2	2	19			0.0595611	0.0595611
426	Ppp6r1	Q7TSI3	Q7TSI3;	974	1	0	0	1.18871e+07	0	0	6			1195;1273;1559;1931;	1195;1273;1559;1931;	0	0	4	4	54			0.0554415	0.0554415
427	Skiv2l2	Q9CZU3	Q9CZU3;	1141	1	0	0	2.5026e+06	0	0	1			1196;	1196;	0	0	1	1	10			0.00876424	0.00876424
428	Itgax	Q9QXH4	Q9QXH4;	1242	1	0	0	4.57165e+06	0	0	3			1197;2112;	1197;2112;	0	0	2	2	20			0.0161031	0.0161031
429	Arf6	P62331	P62331;	256	1	0	0	4.52135e+06	0	0	5			1202;1402;1917;	1202;1402;1917;	0	0	3	3	43			0.167969	0.167969
430	Ndufa9	Q9DC69	Q9DC69;	511	1	0	0	1.71078e+06	0	0	2			1204;	1204;	0	0	1	1	10			0.0195695	0.0195695
431	Aifm1	Q9Z0X1	Q9Z0X1;	712	1	0	0	5.23271e+06	0	0	6			1205;1591;1599;	1205;1591;1599;	0	0	3	3	38			0.0533708	0.0533708
432	Tmem14c	Q9CQN6	Q9CQN6;	199	1	0	0	3.58335e+06	0	0	2			1206;	1206;	0	0	1	1	11			0.0552764	0.0552764
433	Ndufa10	Q99LC3	Q99LC3;	491	1	0	0	1.50892e+06	0	0	2			1208;	1208;	0	0	1	1	9			0.0183299	0.0183299
434	Lbr	Q3U9G9	Q3U9G9;	696	1	0	0	2.70375e+06	0	0	2			1213;	1213;	0	0	1	1	11			0.0158046	0.0158046
435	Cct3	P80318	P80318;	634	1	0	0	9.30409e+07	0	0	5			1214;1285;1422;	1214;1285;1422;	0	0	3	3	32			0.0504732	0.0504732
436	Eif4a1	P60843	P60843;	498	1	617060	0	8.15082e+06	1	0	7	2381;		1217;2158;2176;2381;2391;2495;	1217;2158;2176;2381;2391;2495;	1	0	6	6	80	0.0261044		0.160643	0.160643
437	Ankrd44	B2RXR6	B2RXR6;	1127	1	0	0	1.55538e+07	0	0	12			1219;1234;1535;1564;1743;1803;1834;	1219;1234;1535;1564;1743;1803;1834;	0	0	7	7	95			0.0842946	0.0842946
438	Tmem43	Q9DBS1	Q9DBS1;	483	1	0	0	1.79166e+06	0	0	2			1222;	1222;	0	0	1	1	8			0.0165631	0.0165631
439	Gvin1	Q80SU7	Q80SU7;	2523	1	0	0	5.39711e+06	0	0	3			1224;1421;1437;	1224;1421;1437;	0	0	3	3	31			0.012287	0.012287
440	Decr1	Q9CQ62	Q9CQ62;	432	1	0	0	1.44447e+06	0	0	1			1229;	1229;	0	0	1	1	10			0.0231481	0.0231481
441	Afg3l2	Q8JZQ2	Q8JZQ2;	880	1	0	0	1.60696e+06	0	0	2			1235;	1235;	0	0	1	1	10			0.0113636	0.0113636
442	Lmnb1	P14733	P14733;	654	1	0	0	3.78083e+06	0	0	4			1245;2222;2449;	1245;2222;2449;	0	0	3	3	37			0.0565749	0.0565749
443	Nsf	P46460	P46460;	819	1	0	0	4.07703e+06	0	0	5			1246;1600;1626;	1246;1600;1626;	0	0	3	3	35			0.042735	0.042735
444	Kiaa1033	Q3UMB9	Q3UMB9;	1256	1	0	0	1.90824e+06	0	0	3			1248;1429;	1248;1429;	0	0	2	2	20			0.0159236	0.0159236
445	Stard3nl	Q9DCI3	Q9DCI3;	327	1	0	0	446265	0	0	2			1253;	1253;	0	0	1	1	10			0.030581	0.030581
446	Lrrc59	Q922Q8	Q922Q8;	407	1	0	0	4.21119e+07	0	0	4			1256;1462;	1256;1462;	0	0	2	2	22			0.0540541	0.0540541
447	Hsp90aa1	P07901	P07901;	825	1	0	0	2.89927e+07	0	0	7			1490;1967;2134;2174;2215;2260;	1490;1967;2134;2174;2215;2260;	0	0	6	6	62			0.0751515	0.0751515
448	Acadl	P51174	P51174;	545	1	0	0	1.58607e+06	0	0	1			1271;	1271;	0	0	1	1	11			0.0201835	0.0201835
449	Dock2	Q8C3J5	Q8C3J5;	1920	1	0	0	3.39519e+06	0	0	4			1274;1400;	1274;1400;	0	0	2	2	22			0.0114583	0.0114583
450	Armcx3	Q8BHS6	Q8BHS6;	484	1	0	0	1.68444e+06	0	0	2			1275;	1275;	0	0	1	1	11			0.0227273	0.0227273
451	Stim1	P70302	P70302;	773	1	0	0	5.73929e+06	0	0	1			1278;	1278;	0	0	1	1	11			0.0142303	0.0142303
452	Psmd7	P26516	P26516;	425	1	0	0	2.86645e+07	0	0	2			1280;	1280;	0	0	1	1	10			0.0235294	0.0235294
453	Ago2	Q8CJG0	Q8CJG0;	935	1	0	0	5.99769e+06	0	0	5			1284;1396;1420;	1284;1396;1420;	0	0	3	3	34			0.0363636	0.0363636
454	Psmd2	Q8VDM4	Q8VDM4;	1012	1	0	0	2.36724e+06	0	0	6			1286;1593;	1286;1593;	0	0	2	2	27			0.0266798	0.0266798
455	Tmem165	P52875	P52875;	408	1	0	0	1.2055e+06	0	0	2			1291;	1291;	0	0	1	1	11			0.0269608	0.0269608
456	Iars	Q8BU30	Q8BU30;	1354	1	0	0	555813	0	0	1			1292;	1292;	0	0	1	1	10			0.00738552	0.00738552
457	Itgb2	P11835	P11835;	843	1	0	0	8.78423e+06	0	0	6			1294;1694;1848;	1294;1694;1848;	0	0	3	3	42			0.0498221	0.0498221
458	Pcyt1a	P49586	P49586;	466	1	0	0	3.13695e+06	0	0	3			1295;1440;	1295;1440;	0	0	2	2	24			0.0515021	0.0515021
459	Plp2	Q9R1Q7	Q9R1Q7;	229	1	0	0	4.26856e+06	0	0	1			1297;	1297;	0	0	1	1	12			0.0524017	0.0524017
460	Arpc4	P59999	P59999;	269	1	0	0	2.8421e+06	0	0	2			1304;1407;	1304;1407;	0	0	2	2	22			0.0817844	0.0817844
461	Rps23	P62267	P62267;	225	1	0	0	1.01386e+07	0	0	4			1314;2106;	1314;2106;	0	0	2	2	22			0.0977778	0.0977778
462	Impa2	Q91UZ5	Q91UZ5;	374	1	0	0	1.12242e+06	0	0	2			1317;	1317;	0	0	1	1	12			0.0320856	0.0320856
463	Cstb	Q62426	Q62426;	164	1	0	0	3.57989e+06	0	0	1			1325;	1325;	0	0	1	1	11			0.0670732	0.0670732
464	Klk1b24	Q61754	Q61754;	357	1	0	0	0	0	0	1				1327;	0	0	0	1	10				0.0280112
465	Ewsr1	Q61545	Q61545;	734	1	0	0	1.57687e+07	0	0	5			1330;2090;3163;3305;	1330;2090;3163;3305;	0	0	4	4	30			0.0408719	0.0408719
466	Usmg5	Q78IK2	Q78IK2;	168	1	0	0	1.65485e+07	0	0	5			1341;1671;1764;	1341;1671;1764;	0	0	3	3	26			0.154762	0.154762
467	Pdhb	Q9D051	Q9D051;	478	1	0	0	2.95069e+07	0	0	13			1346;1348;1376;1799;1823;2022;	1346;1348;1376;1799;1823;2022;	0	0	6	6	74			0.154812	0.154812
468	Q9D1I2	Q9D1I2	Q9D1I2;	262	1	0	0	1.3059e+06	0	0	1			1347;	1347;	0	0	1	1	11			0.0419847	0.0419847
469	Rpl13	P47963	P47963;	293	1	0	0	8.47968e+06	0	0	4			1349;1538;2087;	1349;1538;2087;	0	0	3	3	33			0.112628	0.112628
470	Akr1a1	Q9JII6	Q9JII6;	415	1	0	0	2.6669e+07	0	0	5			1353;1428;1667;	1353;1428;1667;	0	0	3	3	38			0.0915663	0.0915663
471	Myl12b	Q3THE2	Q3THE2;	264	1	0	0	7.46224e+06	0	0	7			1355;1395;1555;	1355;1395;1555;	0	0	3	3	31			0.117424	0.117424
472	Idh2	P54071	P54071;	554	1	494454	0	2.97237e+07	1	0	9	2298;		1368;2298;2873;3100;3261;	1368;2298;2873;3100;3261;	1	0	5	5	53	0.0234657		0.0956679	0.0956679
473	Trim21	Q62191	Q62191;	562	1	0	0	9.02146e+08	0	0	44			1372;1409;1524;2882;3025;3032;3035;3039;3040;3041;3070;3083;3133;3135;3271;	1372;1409;1524;2882;3025;3032;3035;3039;3040;3041;3070;3083;3133;3135;3271;	0	0	15	15	90			0.160142	0.160142
474	Rpl18	P35980	P35980;	270	1	1.15938e+06	0	1.80107e+07	1	0	5	2617;		1379;2901;3137;	1379;2617;2901;3137;	1	0	3	4	47	0.0481481		0.125926	0.174074
475	Slc25a1	Q8JZU2	Q8JZU2;	417	1	0	0	1.78108e+07	0	0	11			1380;1410;2954;	1380;1410;2954;	0	0	3	3	31			0.0743405	0.0743405
477	Anpep	P97449	P97449;	1039	1	0	0	1.85079e+07	0	0	6			1385;1693;1875;2051;	1385;1693;1875;2051;	0	0	4	4	53			0.0510106	0.0510106
478	Sfxn2	Q925N2	Q925N2;	394	1	0	0	2.06249e+06	0	0	3			1388;1642;	1388;1642;	0	0	2	2	26			0.0659898	0.0659898
479	Flii	Q9JJ28	Q9JJ28;	1355	1	0	0	2.43104e+06	0	0	3			1398;2123;	1398;2123;	0	0	2	2	22			0.0162362	0.0162362
480	Capg	P24452	P24452;	434	1	0	0	1.09736e+07	0	0	5			1403;1519;	1403;1519;	0	0	2	2	25			0.0576037	0.0576037
481	Lipa	Q9Z0M5	Q9Z0M5;	502	1	0	0	1.44245e+06	0	0	2			1404;	1404;	0	0	1	1	11			0.0219124	0.0219124
482	Rtn4	Q99P72	Q99P72;	1229	1	0	0	1.05084e+07	0	0	3			1411;	1411;	0	0	1	1	13			0.0105777	0.0105777
483	Gnai2	P08752	P08752;	468	1	0	0	5.35124e+06	0	0	3			1412;1798;	1412;1798;	0	0	2	2	26			0.0555556	0.0555556
484	Erh	P84089	P84089;	189	1	0	0	9.04059e+06	0	0	2			1419;	1419;	0	0	1	1	11			0.0582011	0.0582011
485	Mpo	P11247	P11247;	788	1	0	0	780653	0	0	1			1424;	1424;	0	0	1	1	12			0.0152284	0.0152284
486	Hspe1	Q64433	Q64433;	199	1	0	0	2.6779e+06	0	0	2			1431;	1431;	0	0	1	1	14			0.0703518	0.0703518
487	Sypl1	O09117-2	O09117-2;	334	1	0	0	547506	0	0	1			1432;	1432;	0	0	1	1	11			0.0329341	0.0329341
488	Get4	Q9D1H7	Q9D1H7;	420	1	0	0	1.49908e+06	0	0	2			1434;	1434;	0	0	1	1	13			0.0309524	0.0309524
489	Rars	Q9D0I9	Q9D0I9;	750	1	0	0	3.40379e+06	0	0	3			1435;1759;	1435;1759;	0	0	2	2	28			0.0373333	0.0373333
490	Scamp4	Q9JKV5	Q9JKV5;	336	1	0	0	423040	0	0	1			1438;	1438;	0	0	1	1	11			0.0327381	0.0327381
491	Akr7a2	Q8CG76	Q8CG76;	466	1	0	0	996572	0	0	1			1439;	1439;	0	0	1	1	12			0.0257511	0.0257511
492	Fermt3	Q8K1B8	Q8K1B8;	748	1	0	0	1.07983e+06	0	0	2			1447;	1447;	0	0	1	1	13			0.0173797	0.0173797
493	Tmem109	Q3UBX0	Q3UBX0;	328	1	0	0	1.3841e+06	0	0	2			1449;	1449;	0	0	1	1	12			0.0365854	0.0365854
494	Ipo7	Q9EPL8	Q9EPL8;	1104	1	0	0	737264	0	0	1			1460;	1460;	0	0	1	1	11			0.00996377	0.00996377
495	Arpc5	Q9CPW4	Q9CPW4;	252	1	0	0	1.04814e+06	0	0	1			1463;	1463;	0	0	1	1	13			0.0515873	0.0515873
496	Hp	Q61646	Q61646;	411	1	0	0	1.45574e+06	0	0	2			1469;	1469;	0	0	1	1	12			0.0291971	0.0291971
497	Atp5i	Q06185	Q06185;	166	1	0	0	1.99984e+07	0	0	2			1475;1503;	1475;1503;	0	0	2	2	25			0.150602	0.150602
498	Ctsc	P97821	P97821;	540	1	0	0	1.06145e+06	0	0	2			1476;	1476;	0	0	1	1	12			0.0222222	0.0222222
499	Idh1	O88844	O88844;	513	1	0	0	844644	0	0	1			1486;	1486;	0	0	1	1	13			0.0253411	0.0253411
500	Alg5	Q9DB25	Q9DB25;	423	1	0	0	2.89229e+06	0	0	1			1487;	1487;	0	0	1	1	12			0.0283688	0.0283688
501	Eef1b	O70251	O70251;	306	1	0	0	5.15594e+06	0	0	3			1488;1959;	1488;1959;	0	0	2	2	20			0.0653595	0.0653595
502	Lonp1	Q8CGK3	Q8CGK3;	1041	1	0	0	704238	0	0	1			1493;	1493;	0	0	1	1	13			0.012488	0.012488
503	Rps15	P62843	P62843;	227	1	0	0	2.28029e+06	0	0	2			1495;	1495;	0	0	1	1	12			0.0528634	0.0528634
504	Wdr11	Q8K1X1	Q8K1X1;	1312	1	0	0	692792	0	0	1			1496;	1496;	0	0	1	1	12			0.00914634	0.00914634
505	Hsdl1	Q8BTX9	Q8BTX9;	440	1	0	0	8.19001e+06	0	0	3			1506;2248;	1506;2248;	0	0	2	2	24			0.0545455	0.0545455
506	Rps28	P62858	P62858;	151	1	0	0	6.49293e+06	0	0	3			1507;2126;	1507;2126;	0	0	2	2	21			0.139073	0.139073
507	Stat1	P42225	P42225;	857	1	0	0	7.39415e+06	0	0	5			1508;1565;1666;	1508;1565;1666;	0	0	3	3	37			0.0431739	0.0431739
508	Vars	Q9Z1Q9	Q9Z1Q9;	1338	1	0	0	6.27327e+06	0	0	7			1521;1682;1796;1843;2049;	1521;1682;1796;1843;2049;	0	0	5	5	69			0.0515695	0.0515695
509	Plbd1	Q8VCI0	Q8VCI0;	630	1	0	0	1.76606e+06	0	0	3			1525;2227;	1525;2227;	0	0	2	2	23			0.0365079	0.0365079
510	Hint1	P70349	P70349;	228	1	0	0	1.9963e+06	0	0	2			1530;	1530;	0	0	1	1	14			0.0614035	0.0614035
511	Erap1	Q9EQH2	Q9EQH2;	1026	1	0	0	1.42869e+06	0	0	1			1531;	1531;	0	0	1	1	13			0.0126706	0.0126706
512	S100a9	P31725	P31725;	187	1	0	0	3.17971e+06	0	0	2			1537;	1537;	0	0	1	1	12			0.0641711	0.0641711
513	Anxa4	P97429	P97429;	387	1	0	0	698691	0	0	2			1539;	1539;	0	0	1	1	11			0.0284238	0.0284238
514	Lgals3bp	Q07797	Q07797;	664	1	0	0	2.92879e+06	0	0	2			1545;	1545;	0	0	1	1	13			0.0195783	0.0195783
515	Acat1	Q8QZT1	Q8QZT1;	524	1	0	0	2.69582e+06	0	0	3			1549;1678;	1549;1678;	0	0	2	2	26			0.0496183	0.0496183
516	Ftl1	P29391	P29391;	262	1	0	0	1.58642e+06	0	0	2			1561;	1561;	0	0	1	1	13			0.0496183	0.0496183
517	Snd1	Q78PY7	Q78PY7;	1017	1	0	0	854402	0	0	1			1570;	1570;	0	0	1	1	13			0.0127827	0.0127827
518	Actn4	P57780	P57780;	985	1	0	0	2.98221e+06	0	0	3			1572;2431;	1572;2431;	0	0	2	2	28			0.0284264	0.0284264
519	Cycs	P62897	P62897;	181	1	0	0	2.53316e+06	0	0	3			1574;2026;	1574;2026;	0	0	2	2	22			0.121547	0.121547
520	Golga5	Q9QYE6	Q9QYE6;	815	1	0	0	736295	0	0	1			1580;	1580;	0	0	1	1	13			0.0159509	0.0159509
521	Fcer1g	P20491	P20491;	204	1	0	0	2.37989e+07	0	0	4			1581;2187;	1581;2187;	0	0	2	2	13			0.0637255	0.0637255
522	Acaa2	Q8BWT1	Q8BWT1;	492	1	0	0	1.73496e+06	0	0	3			1586;1953;	1586;1953;	0	0	2	2	39			0.0792683	0.0792683
523	Cope	O89079	O89079;	388	1	0	0	5.42679e+06	0	0	4			1601;1902;	1601;1902;	0	0	2	2	34			0.0876289	0.0876289
524	Wdr91	Q7TMQ7	Q7TMQ7;	837	1	0	0	2.72483e+06	0	0	2			1602;1608;	1602;1608;	0	0	2	2	27			0.0322581	0.0322581
525	Wdr37	Q8CBE3	Q8CBE3;	585	1	0	0	1.24589e+06	0	0	1			1603;	1603;	0	0	1	1	15			0.025641	0.025641
526	Vat1	Q62465	Q62465;	509	1	3.18678e+07	764258	1.23244e+08	8	1	20	1607;1636;2387;2550;2621;2622;	2387;	1607;1636;1936;2387;2622;3038;3123;3193;	1607;1636;1936;2387;2550;2621;2622;3038;3123;3193;	6	1	8	10	123	0.131631	0.0314342	0.223969	0.24165
527	Vta1	Q9CR26	Q9CR26;	421	1	0	0	2.39579e+06	0	0	1			1613;	1613;	0	0	1	1	14			0.0332542	0.0332542
528	Gnb2l1	P68040	P68040;	431	1	0	0	1.47911e+07	0	0	4			1614;2274;2445;	1614;2274;2445;	0	0	3	3	41			0.0951276	0.0951276
529	Galc	P54818	P54818;	760	1	0	0	4.49423e+06	0	0	2			1618;	1618;	0	0	1	1	16			0.0210526	0.0210526
530	Gpld1	O70362	O70362;	946	1	0	0	1.70516e+06	0	0	3			1625;2031;	1625;2031;	0	0	2	2	24			0.02537	0.02537
531	Hnrnpab	Q99020	Q99020;	387	1	0	0	1.86368e+07	0	0	4			1630;2286;2360;	1630;2286;2360;	0	0	3	3	39			0.100775	0.100775
532	Sec61g	P60060	P60060;	172	1	0	0	4.33803e+06	0	0	4			1635;	1635;	0	0	1	1	12			0.0697674	0.0697674
533	Vps18	Q8R307	Q8R307;	1085	1	0	0	324288	0	0	1			1657;	1657;	0	0	1	1	13			0.0119816	0.0119816
534	Rpl11	Q9CXW4	Q9CXW4;	260	1	0	0	9.47438e+06	0	0	4			1663;	1663;	0	0	1	1	14			0.0538462	0.0538462
535	Timm13	P62075	P62075;	215	1	0	0	3.00764e+06	0	0	2			1670;	1670;	0	0	1	1	14			0.0651163	0.0651163
536	Tomm22	Q9CPQ3	Q9CPQ3;	252	1	0	0	1.47702e+06	0	0	4			1674;1881;	1674;1881;	0	0	2	2	33			0.130952	0.130952
537	Tra2a	Q6PFR5	Q6PFR5;	374	1	0	0	202524	0	0	1			1680;	1680;	0	0	1	1	14			0.0374332	0.0374332
538	Coq3	Q8BMS4	Q8BMS4;	486	1	0	0	1.19208e+06	0	0	2			1696;	1696;	0	0	1	1	16			0.0329218	0.0329218
539	Acadm	P45952	P45952;	538	1	0	0	984223	0	0	2			1697;	1697;	0	0	1	1	13			0.0241636	0.0241636
540	Mgst3	Q9CPU4	Q9CPU4;	249	1	0	0	6.44349e+06	0	0	2			1705;	1705;	0	0	1	1	14			0.0562249	0.0562249
541	Slc25a32	Q8BMG8	Q8BMG8;	416	1	0	0	544410	0	0	2			1707;	1707;	0	0	1	1	14			0.0336538	0.0336538
542	Lasp1	Q61792	Q61792;	349	1	0	0	941459	0	0	1			1714;	1714;	0	0	1	1	14			0.0401146	0.0401146
543	Arpc1b	Q9WV32	Q9WV32;	475	1	0	0	840413	0	0	1			1726;	1726;	0	0	1	1	18			0.0378947	0.0378947
544	Igsf6	P0C6B7	P0C6B7;	330	1	0	0	1.49619e+06	0	0	2			1735;	1735;	0	0	1	1	14			0.0424242	0.0424242
545	Hnrnpu	Q8VEK3	Q8VEK3;	900	1	0	0	1.94828e+07	0	0	7			1737;1989;2239;2259;2307;2429;	1737;1989;2239;2259;2307;2429;	0	0	6	6	72			0.08	0.08
546	Rps26	P62855	P62855;	197	1	0	0	6.28266e+06	0	0	2			1741;	1741;	0	0	1	1	15			0.0761421	0.0761421
547	Timm17b	Q9Z0V7	Q9Z0V7;	295	1	0	0	2.86667e+06	0	0	2			1742;	1742;	0	0	1	1	15			0.0508475	0.0508475
548	Dera	Q91YP3	Q91YP3;	404	1	0	0	4.02167e+06	0	0	3			1747;1761;2233;	1747;1761;2233;	0	0	3	3	43			0.106436	0.106436
549	Atp6v1g1	Q9CR51	Q9CR51;	211	1	0	0	2.81408e+06	0	0	3			1755;2450;	1755;2450;	0	0	2	2	16			0.0758294	0.0758294
550	Rplp1	P47955	P47955;	202	1	0	0	2.52211e+06	0	0	1			1757;	1757;	0	0	1	1	16			0.0792079	0.0792079
551	Ndufa6	Q9CQZ5	Q9CQZ5;	250	1	0	0	106701	0	0	1			1758;	1758;	0	0	1	1	17			0.068	0.068
552	Ssr1	Q9CY50	Q9CY50;	385	1	0	0	1.27446e+07	0	0	3			1765;2035;	1765;2035;	0	0	2	2	23			0.0597403	0.0597403
553	Clptm1	Q8VBZ3	Q8VBZ3;	775	1	0	0	2.17799e+06	0	0	4			1790;1945;	1790;1945;	0	0	2	2	45			0.0580645	0.0580645
554	Uggt1	Q6P5E4	Q6P5E4;	1655	1	0	0	981722	0	0	1			1793;	1793;	0	0	1	1	15			0.00906344	0.00906344
555	Rpsa	P14206	P14206;	375	1	0	0	4.04202e+06	0	0	4			1794;1833;	1794;1833;	0	0	2	2	33			0.088	0.088
556	Fis1	Q9CQ92	Q9CQ92;	239	1	0	0	220638	0	0	1			1797;	1797;	0	0	1	1	15			0.0627615	0.0627615
557	Gm5629	P06327	P06327;	211	1	4.226e+06	8.47422e+06	3.90785e+06	1	4	2	1801;	2786;	1801;	1801;2786;	1	1	1	2	22	0.07109	0.0331754	0.07109	0.104265
558	Krtcap2	Q5RL79	Q5RL79;	229	1	0	0	3.46155e+06	0	0	2			1807;	1807;	0	0	1	1	17			0.0742358	0.0742358
559	Snapin	Q9Z266	Q9Z266;	226	1	0	0	358036	0	0	1			1810;	1810;	0	0	1	1	21			0.0929204	0.0929204
560	Asph	Q8BSY0	Q8BSY0;	834	1	0	0	3.2104e+06	0	0	3			1821;1856;	1821;1856;	0	0	2	2	34			0.0407674	0.0407674
561	Cpsf1	Q9EPU4	Q9EPU4;	1556	1	0	0	958377	0	0	2			1836;	1836;	0	0	1	1	17			0.0109254	0.0109254
562	Rpl37a	P61514	P61514;	177	1	0	0	1.58214e+06	0	0	2			1838;	1838;	0	0	1	1	18			0.101695	0.101695
563	Nars	Q8BP47	Q8BP47;	651	1	0	0	986560	0	0	1			1852;	1852;	0	0	1	1	15			0.0230415	0.0230415
564	Vac14	Q80WQ2	Q80WQ2;	861	1	0	0	1.0762e+06	0	0	1			1854;	1854;	0	0	1	1	16			0.018583	0.018583
565	Camp	P51437	P51437;	268	1	0	0	561522	0	0	2			1860;	1860;	0	0	1	1	16			0.0597015	0.0597015
566	Timm23	Q9WTQ8	Q9WTQ8;	329	1	0	0	955602	0	0	2			1865;	1865;	0	0	1	1	17			0.0516717	0.0516717
567	Pabpc1	P29341	P29341;	726	1	0	0	2.98503e+06	0	0	3			1866;2238;	1866;2238;	0	0	2	2	28			0.0385675	0.0385675
568	Higd1a	Q9JLR9	Q9JLR9;	197	1	0	0	2.29348e+06	0	0	2			1868;	1868;	0	0	1	1	18			0.0913706	0.0913706
569	Ifi35	Q9D8C4	Q9D8C4;	384	1	0	0	611682	0	0	1			1883;	1883;	0	0	1	1	17			0.0442708	0.0442708
570	Rhog	P84096	P84096;	283	1	0	0	9.54272e+06	0	0	7			1888;1904;2136;	1888;1904;2136;	0	0	3	3	46			0.162544	0.162544
571	Qil1	Q8R404	Q8R404;	187	1	0	0	3.47481e+06	0	0	3			1892;1916;	1892;1916;	0	0	2	2	42			0.224599	0.224599
572	Mzt2	Q9CQ25	Q9CQ25;	251	1	0	0	320268	0	0	1			1913;	1913;	0	0	1	1	25			0.0996016	0.0996016
573	Rpl8	P62918	P62918;	336	1	0	0	2.35802e+07	0	0	5			1960;1961;2920;3166;	1960;1961;2920;3166;	0	0	4	4	41			0.122024	0.122024
574	Kbtbd3	Q8BHI4	Q8BHI4;	714	1	0	0	3.38633e+06	0	0	1			1965;	1965;	0	0	1	1	7			0.00980392	0.00980392
575	Capn10	Q9ESK3	Q9ESK3;	735	1	0	0	1.31907e+06	0	0	1			1966;	1966;	0	0	1	1	7			0.00952381	0.00952381
576	Pgk1	P09411	P09411;	498	1	0	0	4.74057e+07	0	0	3			1971;2406;	1971;2406;	0	0	2	2	22			0.0441767	0.0441767
577	Cand1	Q6ZQ38	Q6ZQ38;	1333	1	0	0	1.75404e+06	0	0	2			1979;2284;	1979;2284;	0	0	2	2	21			0.0157539	0.0157539
578	Dstn	Q9R0P5	Q9R0P5;	228	1	0	0	1.36725e+06	0	0	1			2270;	2270;	0	0	1	1	11			0.0482456	0.0482456
579	Kpnb1	P70168	P70168;	956	1	0	0	7.0422e+06	0	0	5			1982;2210;2300;2398;2468;	1982;2210;2300;2398;2468;	0	0	5	5	64			0.0669456	0.0669456
580	Gusb	P12265	P12265;	722	1	0	0	1.11464e+06	0	0	1			1987;	1987;	0	0	1	1	7			0.00969529	0.00969529
581	Srp14	P16254	P16254;	210	1	0	0	591558	0	0	1			1990;	1990;	0	0	1	1	8			0.0380952	0.0380952
582	Sf3b4	Q8QZY9	Q8QZY9;	510	1	0	0	1.75277e+06	0	0	2			1994;2361;	1994;2361;	0	0	2	2	22			0.0431373	0.0431373
583	Irg1	P54987	P54987;	571	1	1.47498e+08	1.49017e+08	1.05168e+09	14	25	61	1999;2508;2524;2560;2561;2562;2638;2662;2706;2750;2751;2763;	2508;2524;2560;2561;2562;2638;2662;2706;2751;2763;2806;2813;2815;2819;2825;2842;	1999;2508;2524;2560;2561;2562;2638;2662;2706;2751;2763;2806;2813;2815;2819;2825;2842;2937;2999;3031;3069;3081;3111;3112;3116;3117;3149;3167;3282;	1999;2508;2524;2560;2561;2562;2638;2662;2706;2750;2751;2763;2806;2813;2815;2819;2825;2842;2937;2999;3031;3069;3081;3111;3112;3116;3117;3149;3167;3282;	12	16	29	30	170	0.183888	0.236427	0.297723	0.297723
584	Fth1	P09528	P09528;	258	1	0	0	1.85152e+06	0	0	1			2009;	2009;	0	0	1	1	7			0.0271318	0.0271318
585	Eif5a	P63242	P63242;	257	1	1.0088e+06	0	5.41526e+06	1	0	1	2722;		2017;	2017;2722;	1	0	1	2	31	0.0894942		0.0311284	0.120623
586	Ap2s1	P62743	P62743;	226	1	0	0	1.53818e+06	0	0	1			2023;	2023;	0	0	1	1	7			0.0309735	0.0309735
587	Slc25a20	Q9Z2Z6	Q9Z2Z6;	414	1	0	0	3.23337e+06	0	0	2			2027;2243;	2027;2243;	0	0	2	2	19			0.0458937	0.0458937
588	Ldhb	P16125	P16125;	421	1	0	0	1.53063e+07	0	0	4			2032;2050;2065;2185;	2032;2050;2065;2185;	0	0	4	4	37			0.087886	0.087886
589	Srsf2	Q62093	Q62093;	317	1	0	0	4.08622e+06	0	0	2			2033;2433;	2033;2433;	0	0	2	2	25			0.0788644	0.0788644
590	Psmb7	P70195	P70195;	364	1	0	0	762978	0	0	1			2034;	2034;	0	0	1	1	9			0.0247253	0.0247253
591	Apool	Q78IK4	Q78IK4;	350	1	0	0	1.47107e+06	0	0	1			2036;	2036;	0	0	1	1	9			0.0257143	0.0257143
592	Eif3i	Q9QZD9	Q9QZD9;	435	1	0	0	1.98755e+06	0	0	2			2041;2250;	2041;2250;	0	0	2	2	21			0.0482759	0.0482759
593	Atp6v1c1	Q9Z1G3	Q9Z1G3;	475	1	0	0	260337	0	0	1			2044;	2044;	0	0	1	1	9			0.0189474	0.0189474
594	Serpinc1	P32261	P32261;	541	1	0	0	1.9935e+06	0	0	1			2045;	2045;	0	0	1	1	9			0.0166359	0.0166359
595	Serpinb6	Q60854	Q60854;	447	1	0	0	1.94917e+06	0	0	1			2048;	2048;	0	0	1	1	8			0.0178971	0.0178971
596	Rpl10a	P53026	P53026;	302	1	1.49774e+07	0	3.06063e+07	2	0	7	2053;2733;		2053;2356;2733;	2053;2356;2733;	2	0	3	3	29	0.0529801		0.0960265	0.0960265
597	Rap2b	P61226	P61226;	267	1	0	0	7.56734e+06	0	0	3			2054;3280;	2054;3280;	0	0	2	2	23			0.0861423	0.0861423
598	Calr	P14211	P14211;	484	1	0	0	1.13051e+07	0	0	7			2057;2856;3010;3104;	2057;2856;3010;3104;	0	0	4	4	37			0.0764463	0.0764463
599	Trappc3	O55013	O55013;	286	1	0	0	742358	0	0	1			2059;	2059;	0	0	1	1	8			0.027972	0.027972
600	Cdc37	Q61081	Q61081;	461	1	0	0	173572	0	0	1			2064;	2064;	0	0	1	1	7			0.0151844	0.0151844
601	Ddx5	Q61656	Q61656;	710	1	2.11193e+06	0	3.37532e+07	1	0	11	2747;		2066;2068;2747;2917;2983;3285;	2066;2068;2747;2917;2983;3285;	1	0	6	6	54	0.0140845		0.0760563	0.0760563
603	Eif3l	Q8QZY1	Q8QZY1;	674	1	0	0	667434	0	0	1			2072;	2072;	0	0	1	1	9			0.0133531	0.0133531
604	Pdha1	P35486	P35486;	525	1	0	0	5.0029e+06	0	0	2			2078;3246;	2078;3246;	0	0	2	2	18			0.0342857	0.0342857
605	Ran	P62827	P62827;	301	1	0	0	9.49535e+06	0	0	3			2083;2207;	2083;2207;	0	0	2	2	21			0.0697674	0.0697674
606	Gns	Q8BFR4	Q8BFR4;	629	1	0	0	1.25068e+06	0	0	2			2084;	2084;	0	0	1	1	9			0.0143084	0.0143084
607	Paics	Q9DCL9	Q9DCL9;	510	1	0	0	1.78245e+06	0	0	1			2085;	2085;	0	0	1	1	10			0.0196078	0.0196078
608	Babam1	Q3UI43	Q3UI43;	426	1	0	0	623498	0	0	1			2086;	2086;	0	0	1	1	11			0.0258216	0.0258216
609	Csnk2a2	O54833	O54833;	441	1	0	0	761904	0	0	1			2102;	2102;	0	0	1	1	9			0.0204082	0.0204082
610	Copb2	O55029	O55029;	985	1	0	0	1.53461e+06	0	0	1			2103;	2103;	0	0	1	1	9			0.00913706	0.00913706
611	Bloc1s2	Q9CWG9	Q9CWG9;	264	1	0	0	1.56756e+06	0	0	1			2105;	2105;	0	0	1	1	11			0.0416667	0.0416667
612	Tceb1	P83940	P83940;	216	1	0	0	1.14831e+06	0	0	1			2107;	2107;	0	0	1	1	10			0.0462963	0.0462963
613	Pld3	O35405	O35405;	560	1	0	0	659690	0	0	1			2108;	2108;	0	0	1	1	10			0.0178571	0.0178571
614	Psmb6	Q60692	Q60692;	325	1	0	0	675030	0	0	1			2114;	2114;	0	0	1	1	10			0.0307692	0.0307692
615	Psmd1	Q3TXS7	Q3TXS7;	1057	1	0	0	1.166e+06	0	0	1			2122;	2122;	0	0	1	1	11			0.0104068	0.0104068
616	Hnrnph1	O35737	O35737;	550	1	0	0	1.20741e+07	0	0	5			2292;2453;2478;3162;	2292;2453;2478;3162;	0	0	4	4	63			0.114545	0.114545
617	Hnrnpf	Q9Z2X1	Q9Z2X1;	515	1	0	0	1.25596e+07	0	0	4			2456;2969;3283;	2456;2969;3283;	0	0	3	3	38			0.0737864	0.0737864
618	Ranbp10	Q6VN19	Q6VN19;	702	1	0	0	563433	0	0	1			2128;	2128;	0	0	1	1	10			0.014245	0.014245
619	Psmd11	Q8BG32	Q8BG32;	528	1	0	0	1.74696e+06	0	0	1			2129;	2129;	0	0	1	1	10			0.0189394	0.0189394
620	Fau	P62862	P62862;	139	1	0	0	2.81854e+06	0	0	1			2133;	2133;	0	0	1	1	10			0.0719424	0.0719424
621	Mfsd1	Q9DC37	Q9DC37;	579	1	0	0	277259	0	0	1			2137;	2137;	0	0	1	1	11			0.0189983	0.0189983
622	Rps10	P63325	P63325;	247	1	0	0	3.28249e+06	0	0	2			2140;2332;	2140;2332;	0	0	2	2	23			0.0931174	0.0931174
623	Pon3	Q62087	Q62087;	439	1	0	0	1.02958e+06	0	0	1			2142;	2142;	0	0	1	1	10			0.022779	0.022779
624	Tor1aip2	Q8BYU6	Q8BYU6;	594	1	0	0	1.48123e+06	0	0	1			2144;	2144;	0	0	1	1	11			0.0185185	0.0185185
625	Myo1f	P70248	P70248;	1181	1	0	0	394164	0	0	1			2145;	2145;	0	0	1	1	9			0.00762066	0.00762066
626	Cse1l	Q9ERK4	Q9ERK4;	1038	1	0	0	678861	0	0	1			2147;	2147;	0	0	1	1	10			0.00963391	0.00963391
627	Copb1	Q9JIF7	Q9JIF7;	1031	1	0	0	3.04366e+06	0	0	1			2150;	2150;	0	0	1	1	10			0.00969932	0.00969932
628	Ptma	P26350	P26350;	184	1	0	0	1.91941e+07	0	0	3			2152;2346;	2152;2346;	0	0	2	2	24			0.130435	0.130435
629	Glg1	Q61543	Q61543;	1257	1	0	0	338688	0	0	1			2157;	2157;	0	0	1	1	9			0.0071599	0.0071599
630	Ube2m	P61082	P61082;	271	1	0	0	1.36155e+06	0	0	1			2161;	2161;	0	0	1	1	10			0.0369004	0.0369004
631	Pdia6	Q922R8	Q922R8;	528	1	392024	0	1.15333e+07	1	0	6	2603;		2164;2369;2603;3150;	2164;2369;2603;3150;	1	0	4	4	57	0.0265152		0.107955	0.107955
632	Impdh2	P24547	P24547;	613	1	0	0	772629	0	0	1			2168;	2168;	0	0	1	1	11			0.0179445	0.0179445
633	Mthfd1l	Q3V3R1	Q3V3R1;	1094	1	0	0	453504	0	0	1			2170;	2170;	0	0	1	1	10			0.00914077	0.00914077
634	Hnrnpa1	P49312	P49312;	421	1	0	0	8.59959e+06	0	0	5			2266;2329;2422;2443;	2266;2329;2422;2443;	0	0	4	4	58			0.137767	0.137767
635	Rpl9	P51410	P51410;	271	1	789982	0	2.46659e+06	1	0	1	2727;		2177;	2177;2727;	1	0	1	2	37	0.099631		0.0369004	0.136531
636	Arcn1	Q5XJY5	Q5XJY5;	590	1	0	0	1.38379e+06	0	0	1			2178;	2178;	0	0	1	1	11			0.0186441	0.0186441
637	Copg1	Q9QZE5	Q9QZE5;	956	1	0	0	1.33299e+06	0	0	1			2181;	2181;	0	0	1	1	11			0.0115063	0.0115063
638	Rpl10	Q6ZWV3	Q6ZWV3;	296	1	0	0	3.02185e+06	0	0	2			2188;2377;	2188;2377;	0	0	2	2	25			0.0844595	0.0844595
639	Cmc1	Q9CPZ8	Q9CPZ8;	205	1	0	0	481858	0	0	1			2190;	2190;	0	0	1	1	10			0.0487805	0.0487805
640	Myo1e	E9Q634	E9Q634;	1189	1	0	0	1.08563e+06	0	0	1			2202;	2202;	0	0	1	1	12			0.0100925	0.0100925
641	Ddx17	Q501J6	Q501J6;	749	1	0	0	1.39121e+06	0	0	2			2318;2421;	2318;2421;	0	0	2	2	28			0.0373832	0.0373832
642	Snrnp200	Q6P4T2	Q6P4T2;	2247	1	0	0	457700	0	0	1			2214;	2214;	0	0	1	1	10			0.00445038	0.00445038
643	Cct6a	P80317	P80317;	620	1	0	0	4.52488e+06	0	0	2			2228;2439;	2228;2439;	0	0	2	2	29			0.0467742	0.0467742
644	Ahcy	P50247	P50247;	510	1	0	0	1.14387e+06	0	0	1			2230;	2230;	0	0	1	1	12			0.0235294	0.0235294
645	Sub1	P11031	P11031;	242	1	0	0	2.00048e+06	0	0	1			2232;	2232;	0	0	1	1	11			0.0454545	0.0454545
646	Prpf8	Q99PV0	Q99PV0;	2429	1	0	0	542216	0	0	1			2235;	2235;	0	0	1	1	11			0.00452861	0.00452861
647	Agpat5	Q9D1E8	Q9D1E8;	477	1	0	0	2.81299e+06	0	0	1			2236;	2236;	0	0	1	1	12			0.0251572	0.0251572
648	Glo1	Q9CPU0	Q9CPU0;	264	1	0	0	1.99262e+06	0	0	1			2237;	2237;	0	0	1	1	10			0.0378788	0.0378788
649	Slc16a1	P53986	P53986;	581	1	0	0	452728	0	0	1			2247;	2247;	0	0	1	1	13			0.0223752	0.0223752
650	Pa2g4	P50580	P50580;	488	1	0	0	1.55668e+06	0	0	1			2251;	2251;	0	0	1	1	11			0.022541	0.022541
651	Tagln2	Q9WVA4	Q9WVA4;	270	1	0	0	1.38022e+06	0	0	1			2252;	2252;	0	0	1	1	11			0.0407407	0.0407407
652	Rbbp7	Q60973	Q60973;	512	1	0	0	3.98488e+06	0	0	3			2256;2348;2914;	2256;2348;2914;	0	0	3	3	30			0.0585938	0.0585938
653	Mif	P34884	P34884;	207	1	0	0	1.38207e+07	0	0	3			2258;	2258;	0	0	1	1	11			0.0531401	0.0531401
654	Cct2	P80314	P80314;	623	1	2.59378e+06	0	2.89005e+07	2	0	7	2639;2708;		2261;2288;2380;2475;2491;3072;	2261;2288;2380;2475;2491;2639;2708;3072;	2	0	6	8	130	0.05939		0.149278	0.208668
655	Fasn	P19096	P19096;	2578	1	0	0	688153	0	0	1			2262;	2262;	0	0	1	1	12			0.00465477	0.00465477
656	P4hb	P09103	P09103;	593	1	0	0	7.56524e+06	0	0	7			2263;2442;2885;2930;3043;	2263;2442;2885;2930;3043;	0	0	5	5	54			0.0910624	0.0910624
657	Sf3a2	Q62203	Q62203;	561	1	0	0	236262	0	0	1			2264;	2264;	0	0	1	1	14			0.0249554	0.0249554
658	Phgdh	Q61753	Q61753;	624	1	0	0	1.45964e+06	0	0	1			2265;	2265;	0	0	1	1	12			0.0192308	0.0192308
659	Tmco1	Q921L3	Q921L3;	303	1	0	0	3.12613e+06	0	0	1			2275;	2275;	0	0	1	1	14			0.0462046	0.0462046
660	Exoc4	O35382	O35382;	1060	1	0	0	776568	0	0	2			2285;2359;	2285;2359;	0	0	2	2	26			0.0245283	0.0245283
661	Fkbp2	P45878	P45878;	239	1	0	0	892782	0	0	1			2290;	2290;	0	0	1	1	12			0.0502092	0.0502092
662	Nme2	Q01768	Q01768;	239	1	0	0	8.70398e+06	0	0	4			2295;2357;2444;	2295;2357;2444;	0	0	3	3	43			0.179916	0.179916
663	Elavl1	P70372	P70372;	404	1	0	0	1.27208e+06	0	0	1			2297;	2297;	0	0	1	1	13			0.0321782	0.0321782
664	Tomm70a	Q9CZW5	Q9CZW5;	714	1	0	0	858312	0	0	1			2299;	2299;	0	0	1	1	11			0.0154062	0.0154062
665	Cops3	O88543	O88543;	514	1	0	0	283754	0	0	1			2302;	2302;	0	0	1	1	12			0.0233463	0.0233463
666	Parp1	P11103	P11103;	1101	1	0	0	3.69937e+06	0	0	2			2305;2404;	2305;2404;	0	0	2	2	28			0.0254314	0.0254314
667	Ranbp1	P34022	P34022;	299	1	0	0	2.53841e+06	0	0	1			2306;	2306;	0	0	1	1	11			0.0367893	0.0367893
668	Cct7	P80313	P80313;	631	1	0	0	1.48213e+06	0	0	1			2308;	2308;	0	0	1	1	12			0.0190174	0.0190174
669	Cct4	P80315	P80315;	628	1	0	0	4.19407e+06	0	0	2			2320;2352;	2320;2352;	0	0	2	2	28			0.044586	0.044586
670	Npc1	O35604	O35604;	1356	1	0	0	2.64001e+06	0	0	1			2324;	2324;	0	0	1	1	12			0.00884956	0.00884956
671	Edf1	Q9JMG1	Q9JMG1;	248	1	0	0	532812	0	0	1			2325;	2325;	0	0	1	1	12			0.0483871	0.0483871
672	Npepps	Q11011	Q11011;	1011	1	0	0	822914	0	0	1			2334;	2334;	0	0	1	1	13			0.0128586	0.0128586
673	Ppp1cb	P62141	P62141;	448	1	0	0	428605	0	0	1			2335;	2335;	0	0	1	1	13			0.0290179	0.0290179
674	Q99M08	Q99M08	Q99M08;	152	1	0	0	838247	0	0	1			2338;	2338;	0	0	1	1	14			0.0921053	0.0921053
675	Snrpa1	P57784	P57784;	350	1	0	0	881448	0	0	1			2341;	2341;	0	0	1	1	14			0.04	0.04
676	Skp1	Q9WTX5	Q9WTX5;	254	1	0	0	983995	0	0	1			2345;	2345;	0	0	1	1	12			0.0472441	0.0472441
677	Lgals3	P16110	P16110;	332	1	0	0	1.11359e+08	0	0	15			2347;2908;3062;3158;3159;3275;3276;	2347;2908;3062;3158;3159;3275;3276;	0	0	7	7	56			0.168675	0.168675
678	Ddx39b	Q9Z1N5	Q9Z1N5;	518	1	0	0	1.24817e+06	0	0	1			2353;	2353;	0	0	1	1	14			0.027027	0.027027
679	Ahsa1	Q8BK64	Q8BK64;	451	1	0	0	1.53015e+06	0	0	1			2355;	2355;	0	0	1	1	12			0.0266075	0.0266075
680	Stip1	Q60864	Q60864;	632	1	0	0	1.44822e+06	0	0	1			2358;	2358;	0	0	1	1	13			0.0205696	0.0205696
681	Trap1	Q9CQN1	Q9CQN1;	804	1	0	0	1.82442e+07	0	0	1			2362;	2362;	0	0	1	1	14			0.0174129	0.0174129
682	Nomo1	Q6GQT9	Q6GQT9;	1289	1	0	0	1.56467e+06	0	0	1			2368;	2368;	0	0	1	1	15			0.0116369	0.0116369
683	Rpl5	P47962	P47962;	376	1	0	0	697894	0	0	1			2372;	2372;	0	0	1	1	12			0.0319149	0.0319149
684	Khsrp	Q3U0V1	Q3U0V1;	844	1	0	0	1.99458e+06	0	0	2			2373;2471;	2373;2471;	0	0	2	2	32			0.0379147	0.0379147
685	Snrpf	P62307	P62307;	176	1	0	0	1.02581e+06	0	0	1			2375;	2375;	0	0	1	1	13			0.0738636	0.0738636
686	Psmb1	O09061	O09061;	327	1	0	0	6.86437e+06	0	0	1			2378;	2378;	0	0	1	1	14			0.0428135	0.0428135
687	Pebp1	P70296	P70296;	287	1	0	0	1.22242e+06	0	0	1			2382;	2382;	0	0	1	1	14			0.0487805	0.0487805
688	Tmsb10	Q6ZWY8	Q6ZWY8;	119	1	0	0	2.77602e+06	0	0	1			2384;	2384;	0	0	1	1	14			0.117647	0.117647
689	Hmgb1	P63158	P63158;	303	1	0	0	3.23008e+06	0	0	1			2392;	2392;	0	0	1	1	14			0.0462046	0.0462046
690	Mthfd1	Q922D8	Q922D8;	1035	1	0	0	953620	0	0	1			2405;	2405;	0	0	1	1	16			0.0154589	0.0154589
691	Uba1y	P31254	P31254;	1161	1	0	0	1.6192e+06	0	0	1			2409;	2409;	0	0	1	1	15			0.0129199	0.0129199
692	Cbx3	P23198	P23198;	266	1	0	0	1.10169e+06	0	0	1			2411;	2411;	0	0	1	1	14			0.0526316	0.0526316
693	Stx7	O70439	O70439;	327	1	0	0	1.02146e+06	0	0	1			2412;	2412;	0	0	1	1	16			0.0489297	0.0489297
694	Hnrnpa0	Q9CX86	Q9CX86;	406	1	0	0	523908	0	0	1			2420;	2420;	0	0	1	1	16			0.0394089	0.0394089
695	Rheb	Q921J2	Q921J2;	264	1	0	0	915990	0	0	1			2423;	2423;	0	0	1	1	16			0.0606061	0.0606061
696	Nono	Q99K48	Q99K48;	578	1	0	0	1.10359e+06	0	0	1			2424;	2424;	0	0	1	1	14			0.0242215	0.0242215
697	Ybx1	P62960	P62960;	423	1	0	0	5.97309e+06	0	0	3			2426;2448;2500;	2426;2448;2500;	0	0	3	3	59			0.13948	0.13948
698	Khdrbs1	Q60749	Q60749;	578	1	0	0	524279	0	0	1			2434;	2434;	0	0	1	1	14			0.0242215	0.0242215
699	Mapre1	Q61166	Q61166;	379	1	0	0	1.21742e+06	0	0	1			2435;	2435;	0	0	1	1	16			0.0422164	0.0422164
700	Xpo1	Q6P5F9	Q6P5F9;	1137	1	0	0	519745	0	0	1			2437;	2437;	0	0	1	1	15			0.0131926	0.0131926
701	Sarnp	Q9D1J3	Q9D1J3;	307	1	0	0	746276	0	0	1			2458;	2458;	0	0	1	1	19			0.0618893	0.0618893
702	Ilf2	Q9CXY6	Q9CXY6;	483	1	0	0	1.01261e+06	0	0	1			2476;	2476;	0	0	1	1	20			0.0414079	0.0414079
704	Ckb	Q04447	Q04447;	458	1	0	0	4.28411e+06	0	0	2			2481;2498;	2481;2498;	0	0	2	2	45			0.0982533	0.0982533
705	P18529	P18529	P18529;	194	1	2.26872e+07	1.39921e+07	1.61471e+07	1	2	2	2512;	2512;	2512;	2512;	1	1	1	1	7	0.0360825	0.0360825	0.0360825	0.0360825
706	Glud1	P26443	P26443;	655	1	9.31621e+08	0	7.36342e+07	12	0	15	2503;2532;2538;2626;2666;2700;2704;2741;2778;		2538;2704;2741;2778;2929;2950;3050;3173;3290;	2503;2532;2538;2626;2666;2700;2704;2741;2778;2929;2950;3050;3173;3290;	9	0	9	14	164	0.189313		0.174046	0.250382
707	Dlst	Q9D2G2	Q9D2G2;	622	1	1.09849e+07	5.45876e+06	2.65859e+07	2	4	6	2510;2521;	2510;2799;2811;	2521;2872;2881;3221;	2510;2521;2799;2811;2872;2881;3221;	2	3	4	7	62	0.0273312	0.0498392	0.0498392	0.0996785
708	P01795	P01795	P01795;	221	1	0	2.84241e+06	0	0	1	0		2816;		2816;	0	1	0	1	8		0.0361991		0.0361991
709	Rps7	P62082	P62082;	273	1	1.0375e+07	0	0	1	0	0	2517;			2517;	1	0	0	1	8	0.029304			0.029304
710	Abca7	Q91V24	Q91V24;	2259	1	8.89406e+06	0	0	1	0	0	2563;			2563;	1	0	0	1	11	0.00486941			0.00486941
711	Rps5	P97461	P97461;	283	1	1.0395e+06	1.76053e+06	0	1	2	0	2564;	2791;		2564;2791;	1	1	0	2	19	0.0353357	0.0318021		0.0671378
712	Nccrp1	G3X9C2	G3X9C2;	346	1	4.54368e+06	0	0	1	0	0	2573;			2573;	1	0	0	1	11	0.0317919			0.0317919
713	Ruvbl1	P60122	P60122;	526	1	731361	0	6.85351e+07	1	0	10	2581;		2985;2997;2998;3064;3129;3237;	2581;2985;2997;2998;3064;3129;3237;	1	0	6	7	79	0.0247148		0.125475	0.15019
714	Hexa	P29416	P29416;	617	1	3.4306e+06	0	3.93307e+07	2	0	8	2583;		2583;3106;3107;3188;	2583;3106;3107;3188;	1	0	4	4	41	0.0178282		0.0664506	0.0664506
715	Rnh1	Q91VI7	Q91VI7;	534	1	9.54264e+06	0	0	1	0	0	2584;			2584;	1	0	0	1	12	0.0224719			0.0224719
716	Aldh3b1	Q80VQ0	Q80VQ0;	569	1	773798	0	1.17103e+07	1	0	4	2589;		2589;3140;	2589;3140;	1	0	2	2	26	0.0210896		0.0456942	0.0456942
717	Lyrm5	Q91V16	Q91V16;	174	1	2.05912e+06	0	0	1	0	0	2590;			2590;	1	0	0	1	11	0.0632184			0.0632184
718	Tceanc	Q3US16	Q3US16;	500	1	0	0	0	3	0	1				2635;	0	0	0	1	15				0.03
719	Eef1g	Q9D8N0	Q9D8N0;	519	1	2.21449e+06	0	2.0771e+07	2	0	6	2640;		2640;2866;3141;	2640;2866;3141;	1	0	3	3	34	0.0250482		0.0655106	0.0655106
720	Iglc2	P01844	P01844;	187	1	8.89335e+07	4.12366e+07	9.39502e+07	8	5	9	2663;2697;	2663;2697;	2663;2697;	2663;2697;	2	2	2	2	36	0.192513	0.192513	0.192513	0.192513
721	Igh-VJ558	P01758	P01758;	207	1	2.43909e+08	1.38701e+08	1.39265e+08	9	2	8	2681;2682;	2681;2682;	2681;2682;3184;3185;	2681;2682;3184;3185;	2	2	4	4	15	0.0724638	0.0724638	0.0724638	0.0724638
722	Rrp15	Q9CYX7	Q9CYX7;	357	1	5.80069e+07	0	0	1	0	0	2732;			2732;	1	0	0	1	7	0.0196078			0.0196078
723	Naga	Q9QWR8	Q9QWR8;	503	1	957531	0	2.80877e+06	1	0	1	2742;		3251;	2742;3251;	1	0	1	2	17	0.0178926		0.0159046	0.0337972
724	Gpx1	P11352	P11352;	281	1	1.64668e+06	0	0	1	0	0	2749;			2749;	1	0	0	1	9	0.0320285			0.0320285
725	Cybb	Q61093	Q61093;	655	1	631491	428306	0	1	1	0	2752;	2752;		2752;	1	1	0	1	11	0.0167939	0.0167939		0.0167939
726	Myo1g	Q5SUA5	Q5SUA5;	1106	1	7.78051e+06	0	6.84513e+06	1	0	1	2756;		2756;	2756;	1	0	1	1	10	0.00904159		0.00904159	0.00904159
727	Tgm3	Q08189	Q08189;	794	1	758393	0	0	1	0	0	2760;			2760;	1	0	0	1	13	0.0163728			0.0163728
728	P01652	P01652	P01652;	187	1	1.07011e+06	0	0	1	0	0	2769;			2769;	1	0	0	1	16	0.0855615			0.0855615
729	Slitrk2	Q810C0	Q810C0;	934	1	3.74217e+07	0	0	2	0	0	2772;			2772;	1	0	0	1	16	0.0171306			0.0171306
730	Oxsr1	Q6P9R2	Q6P9R2;	621	1	1.46703e+07	0	0	1	0	0	2779;			2779;	1	0	0	1	18	0.0289855			0.0289855
731	Chchd3	Q9CRB9	Q9CRB9;	313	1	0	805593	7.73212e+06	0	2	5		2790;	2900;2949;3152;	2790;2900;2949;3152;	0	1	3	4	39		0.028754	0.0958466	0.124601
732	Rab18	P35293	P35293;	290	1	0	1.71873e+06	3.0951e+07	0	2	8		2793;	2793;3044;3058;3177;	2793;3044;3058;3177;	0	1	4	4	47		0.037931	0.162069	0.162069
733	Atp6v1h	Q8BVE3	Q8BVE3;	572	1	0	281191	1.95719e+07	0	1	8		2809;	2809;2859;2876;2947;2967;	2809;2859;2876;2947;2967;	0	1	5	5	45		0.0227273	0.0786713	0.0786713
734	Tpp1	O89023	O89023;	641	1	0	885623	5.99244e+07	0	2	7		2810;	2810;2887;2896;3103;	2810;2887;2896;3103;	0	1	4	4	21		0.0218409	0.0327613	0.0327613
735	Mtco2	P00405	P00405;	314	1	0	513018	7.48698e+06	0	1	1		2829;	2883;	2829;2883;	0	1	1	2	17		0.0318471	0.022293	0.0541401
736	Tmem33	Q9CR67	Q9CR67;	330	1	0	613594	0	0	1	0		2831;		2831;	0	1	0	1	12		0.0363636		0.0363636
737	Dync1li1	Q8R1Q8	Q8R1Q8;	631	1	0	0	2.53586e+06	0	0	1			2845;	2845;	0	0	1	1	7			0.0110935	0.0110935
738	Chil3	O35744	O35744;	480	1	0	0	5.10752e+08	0	0	2			2848;3281;	2848;3281;	0	0	2	2	22			0.0458333	0.0458333
739	Samm50	Q8BGH2	Q8BGH2;	579	1	0	0	3.78102e+07	0	0	7			2850;3003;3066;3284;	2850;3003;3066;3284;	0	0	4	4	40			0.0690846	0.0690846
740	Sepsecs	Q6P6M7	Q6P6M7;	608	1	0	0	2.93411e+07	0	0	11			2851;2952;3009;3079;3228;3304;	2851;2952;3009;3079;3228;3304;	0	0	6	6	64			0.105263	0.105263
741	Etfb	Q9DCW4	Q9DCW4;	354	1	0	0	5.92014e+06	0	0	4			2853;2905;3006;	2853;2905;3006;	0	0	3	3	25			0.0706215	0.0706215
742	Hs2st1	Q8R3H7	Q8R3H7;	453	1	0	0	1.72862e+07	0	0	4			2854;2965;	2854;2965;	0	0	2	2	15			0.0331126	0.0331126
743	Farsa	Q8C0C7	Q8C0C7;	605	1	0	0	3.525e+06	0	0	3			2857;3227;	2857;3227;	0	0	2	2	14			0.0231405	0.0231405
744	Cyba	Q61462	Q61462;	277	1	0	0	1.40496e+06	0	0	1			2860;	2860;	0	0	1	1	7			0.0252708	0.0252708
745	Vapb	Q9QY76	Q9QY76;	355	1	0	0	7.3248e+06	0	0	3			2864;2869;	2864;2869;	0	0	2	2	15			0.0422535	0.0422535
746	Uqcrfs1	Q9CR68	Q9CR68;	386	1	0	0	2.80913e+07	0	0	5			2865;2966;3247;	2865;2966;3247;	0	0	3	3	24			0.0621762	0.0621762
747	Coro1c	Q9WUM4	Q9WUM4;	543	1	0	0	2.23283e+07	0	0	5			2870;2931;	2870;2931;	0	0	2	2	15			0.0276243	0.0276243
748	Ifit1	Q64282	Q64282;	580	1	0	0	4.31125e+06	0	0	4			2874;3164;3230;	2874;3164;3230;	0	0	3	3	28			0.0482759	0.0482759
749	Q9CQE8	Q9CQE8	Q9CQE8;	326	1	0	0	1.87312e+06	0	0	2			2877;	2877;	0	0	1	1	8			0.0245399	0.0245399
750	Aldh9a1	Q9JLJ2	Q9JLJ2;	597	1	0	0	670578	0	0	2			2879;	2879;	0	0	1	1	8			0.0134003	0.0134003
751	Atp6v1b2	P62814	P62814;	617	1	0	0	1.23102e+07	0	0	9			2891;3001;3008;3125;3232;	2891;3001;3008;3125;3232;	0	0	5	5	51			0.082658	0.082658
752	Rab14	Q91V41	Q91V41;	299	1	0	0	8.29581e+06	0	0	4			2892;3113;	2892;3113;	0	0	2	2	20			0.0668896	0.0668896
753	Ap2m1	P84091	P84091;	516	1	0	0	2.64687e+06	0	0	1			2893;	2893;	0	0	1	1	7			0.0135659	0.0135659
754	Hexb	P20060	P20060;	624	1	0	0	4.22049e+07	0	0	9			2895;2932;3075;3235;3277;3306;	2895;2932;3075;3235;3277;3306;	0	0	6	6	42			0.0673077	0.0673077
755	Flot1	O08917	O08917;	497	1	0	0	1.32378e+07	0	0	5			2897;2926;3109;	2897;2926;3109;	0	0	3	3	28			0.056338	0.056338
756	Tbxas1	P36423	P36423;	613	1	0	0	9.46055e+06	0	0	5			2903;3011;3139;	2903;3011;3139;	0	0	3	3	31			0.050571	0.050571
757	Slc25a10	Q9QZD8	Q9QZD8;	381	1	0	0	8.83165e+07	0	0	6			2906;3074;3248;3272;	2906;3074;3248;3272;	0	0	4	4	37			0.0971129	0.0971129
758	Pgd	Q9DCD0	Q9DCD0;	587	1	0	0	3.72709e+06	0	0	2			2913;	2913;	0	0	1	1	9			0.0153322	0.0153322
759	Hadhb	Q99JY0	Q99JY0;	580	1	0	0	7.84555e+06	0	0	4			2918;2989;	2918;2989;	0	0	2	2	20			0.0344828	0.0344828
760	Rcn2	Q8BP92	Q8BP92;	392	1	0	0	2.35127e+06	0	0	2			2936;	2936;	0	0	1	1	8			0.0204082	0.0204082
761	Neu1	O35657	O35657;	477	1	0	0	3.17526e+06	0	0	2			2938;	2938;	0	0	1	1	9			0.0188679	0.0188679
762	Sptlc1	O35704	O35704;	561	1	0	0	671240	0	0	2			2941;	2941;	0	0	1	1	8			0.0142602	0.0142602
763	Ugt1a7c	Q6ZQM8	Q6ZQM8;	623	1	0	0	3.22369e+07	0	0	8			2943;2962;3098;3130;3160;	2943;2962;3098;3130;3160;	0	0	5	5	57			0.0914928	0.0914928
764	Abhd12	Q99LR1	Q99LR1;	487	1	0	0	9.24243e+06	0	0	2			2946;	2946;	0	0	1	1	8			0.0164271	0.0164271
765	Vapa	Q9WV55	Q9WV55;	361	1	0	0	2.92203e+06	0	0	1			2948;	2948;	0	0	1	1	8			0.0221607	0.0221607
766	Rala	P63321	P63321;	287	1	0	0	1.20761e+07	0	0	3			2955;3168;	2955;3168;	0	0	2	2	26			0.0905923	0.0905923
767	Tmem110	Q3UF25	Q3UF25;	373	1	0	0	2.56689e+07	0	0	1			2960;	2960;	0	0	1	1	8			0.0214477	0.0214477
768	Rab21	P35282	P35282;	306	1	0	0	8.26691e+06	0	0	2			2963;	2963;	0	0	1	1	13			0.0424837	0.0424837
769	Coro1a	O89053	O89053;	530	1	0	0	987854	0	0	1			2974;	2974;	0	0	1	1	10			0.0188679	0.0188679
770	Mmp12	P34960	P34960;	557	1	0	0	8.09376e+06	0	0	3			2975;3099;	2975;3099;	0	0	2	2	20			0.0359066	0.0359066
771	Hcfc1r1	Q9CYQ5	Q9CYQ5;	210	1	0	0	4.74394e+06	0	0	1			2977;	2977;	0	0	1	1	8			0.0380952	0.0380952
772	Ruvbl2	Q9WTM5	Q9WTM5;	533	1	0	0	1.19122e+07	0	0	5			2984;3048;3078;3303;	2984;3048;3078;3303;	0	0	4	4	48			0.0900563	0.0900563
773	Psma5	Q9Z2U1	Q9Z2U1;	329	1	0	0	1.73681e+06	0	0	1			2988;	2988;	0	0	1	1	10			0.0303951	0.0303951
774	Bcap31	Q61335	Q61335;	341	1	0	0	716557	0	0	2			3012;	3012;	0	0	1	1	10			0.0293255	0.0293255
775	Cndp2	Q9D1A2	Q9D1A2;	567	1	0	0	7.5363e+06	0	0	1			3015;	3015;	0	0	1	1	10			0.0176367	0.0176367
776	Dld	O08749	O08749;	606	1	0	0	7.6532e+06	0	0	4			3016;3264;3291;	3016;3264;3291;	0	0	3	3	36			0.0594059	0.0594059
777	Psmb10	O35955	O35955;	363	1	0	0	4.24661e+06	0	0	1			3027;	3027;	0	0	1	1	11			0.030303	0.030303
778	Dpm1	O70152	O70152;	364	1	0	0	9.81663e+06	0	0	4			3036;3051;	3036;3051;	0	0	2	2	23			0.0631868	0.0631868
779	Sec22b	O08547	O08547;	308	1	0	0	1.09545e+06	0	0	2			3045;	3045;	0	0	1	1	10			0.0324675	0.0324675
780	Sfpq	Q8VIJ6	Q8VIJ6;	799	1	0	0	4.72468e+06	0	0	4			3052;3053;	3052;3053;	0	0	2	2	12			0.0150188	0.0150188
781	Tmed5	Q9CXE7	Q9CXE7;	334	1	0	0	3.14243e+06	0	0	2			3085;	3085;	0	0	1	1	12			0.0359281	0.0359281
782	Dnaja1	P63037	P63037;	489	1	0	0	6.47111e+06	0	0	3			3092;3105;	3092;3105;	0	0	2	2	26			0.0531697	0.0531697
783	Ctss	O70370	O70370;	407	1	0	0	5.98741e+06	0	0	3			3122;3310;	3122;3310;	0	0	2	2	19			0.046683	0.046683
784	Nap1l1	P28656	P28656;	486	1	0	0	2.2482e+06	0	0	1			3183;	3183;	0	0	1	1	17			0.0349794	0.0349794
785	Lpl	P11152	P11152;	547	1	0	0	2.07776e+06	0	0	1			3194;	3194;	0	0	1	1	19			0.0347349	0.0347349
786	Apoa4	P06728	P06728;	472	1	0	0	3.04757e+07	0	0	2			3195;	3195;	0	0	1	1	18			0.0381356	0.0381356
787	Dars	Q922B2	Q922B2;	592	1	0	0	3.08071e+06	0	0	1			3231;	3231;	0	0	1	1	7			0.0118243	0.0118243
788	Ap4b1	Q9WV76	Q9WV76;	823	1	0	0	50846.5	0	0	1			3239;	3239;	0	0	1	1	7			0.00850547	0.00850547
789	Dnaja2	Q9QYJ0	Q9QYJ0;	504	1	0	0	2.61416e+06	0	0	1			3240;	3240;	0	0	1	1	8			0.015873	0.015873
790	Rpl3	P27659	P27659;	482	1	0	0	577317	0	0	1			3241;	3241;	0	0	1	1	8			0.0165975	0.0165975
791	Psmd5	Q8BJY1	Q8BJY1;	608	1	0	0	1.28963e+06	0	0	1			3242;	3242;	0	0	1	1	9			0.0148026	0.0148026
792	Dctn2	Q99KJ8	Q99KJ8;	478	1	0	0	5.02043e+07	0	0	1			3243;	3243;	0	0	1	1	9			0.0188285	0.0188285
793	Q8BHE8	Q8BHE8	Q8BHE8;	394	1	0	0	741729	0	0	1			3244;	3244;	0	0	1	1	9			0.0228426	0.0228426
794	Mccc2	Q3ULD5	Q3ULD5;	677	1	0	0	7.76654e+06	0	0	1			3256;	3256;	0	0	1	1	9			0.0132939	0.0132939
795	Pdia3	P27773	P27773;	593	1	0	0	1.29649e+06	0	0	1			3270;	3270;	0	0	1	1	11			0.0185497	0.0185497
796	Araf	P04627	P04627;	697	1	0	0	2.02693e+09	0	0	1			3274;	3274;	0	0	1	1	11			0.0157819	0.0157819
797	Pex13	Q9D0K1	Q9D0K1;	497	1	0	0	1.15403e+07	0	0	2			3288;3299;	3288;3299;	0	0	2	2	26			0.0523139	0.0523139
798	Aldh3a2	P47740	P47740;	572	1	0	0	2.45041e+07	0	0	1			3289;	3289;	0	0	1	1	12			0.020979	0.020979
799	Ap3m1	Q9JKC8	Q9JKC8;	501	1	0	0	2.43745e+06	0	0	1			3294;	3294;	0	0	1	1	14			0.0279441	0.0279441
800	Agk	Q9ESW4	Q9ESW4;	509	1	0	0	1.49893e+07	0	0	1			3297;	3297;	0	0	1	1	14			0.0275049	0.0275049
801	Srprb	P47758	P47758;	376	1	0	0	1.66072e+06	0	0	1			3307;	3307;	0	0	1	1	19			0.0505319	0.0505319
802	Creb5	Q8K1L0-2	Q8K1L0-2;	351	1	0	0	565133	0	0	1			3316;	3316;	0	0	1	1	33			0.0940171	0.0940171
803	P01729	P01729	P01728;P01729;	212	2	6.76499e+07	2.10491e+07	6.81593e+07	4	1	3	3;	3;	3;	3;	1	1	1	1	7	0.0330189	0.0330189	0.0330189	0.0330189
804	P01756	P01756	P01756;P01757;	199	2	5.898e+07	1.57099e+07	5.9613e+07	5	4	6	405;	405;	405;	405;	1	1	1	1	12	0.0603015	0.0603015	0.0603015	0.0603015
805	P01747	P01747	P01746;P01747;	198	2	1.777e+08	1.23355e+08	3.6351e+08	10	9	12	17;255;2768;	17;255;	17;255;1664;	17;255;1664;2768;	3	2	3	4	46	0.161616	0.0858586	0.156566	0.232323
806	Actc1	P68033	P68033;P63268;	463	2	3.26099e+07	1.50852e+07	1.2768e+09	6	4	16	242;765;	242;765;811;	242;765;	242;765;811;	2	3	2	3	39	0.0561555	0.0842333	0.0561555	0.0842333
807	Hspa1b	P17879	P17879;Q61696;	729	2	0	0	1.38124e+07	0	0	5			2138;2155;2344;2410;2419;	2138;2155;2344;2410;2419;	0	0	5	5	63			0.0864198	0.0864198
808	Krt10	P02535	P02535;P02535-2;P02535-3;	659	3	0	0	272010	0	0	1			1786;	1786;	0	0	1	1	19			0.0288316	0.0288316
809	Col1a1	P11087	P11087;P11087-2;	1537	2	2.24424e+07	1.15728e+07	2.09605e+07	3	1	5	51;	51;	51;1998;	51;1998;	1	1	2	2	18	0.00585556	0.00585556	0.0117111	0.0117111
810	Hist1h1d	P43277	P43277;P15864;	292	2	1.60735e+07	9.52946e+06	0	2	2	0	299;	299;		299;	1	1	0	1	12	0.0410959	0.0410959		0.0410959
811	P01648	P01648	P01648;	190	1	1.25993e+08	9.21567e+07	5.52914e+08	8	3	11	482;	482;	482;	482;	1	1	1	1	18	0.0947368	0.0947368	0.0947368	0.0947368
812	P03987	P03987	P03987;P03987-2;	472	2	1.39973e+09	2.74378e+08	5.01202e+09	19	7	88	70;412;1342;1760;1869;2651;	70;691;1342;1760;	70;412;691;1183;1191;1331;1342;1760;1869;3197;	70;412;691;1183;1191;1331;1342;1760;1869;2651;3197;	6	4	10	11	113	0.144068	0.0889831	0.226695	0.239407
813	Ighm	P01872	P01872;P01872-2;	530	2	2.68915e+08	1.14842e+08	3.19091e+08	15	13	37	79;92;362;462;522;	79;92;362;462;522;2804;	79;92;462;522;848;1596;1712;1893;1941;1948;	79;92;362;462;522;848;1596;1712;1893;1941;1948;2804;	5	6	10	12	125	0.1	0.122642	0.190566	0.235849
814	Ywhaq	P68254	P68254;P68254-2;	323	2	0	0	1.62828e+06	0	0	1			2371;	2371;	0	0	1	1	14			0.0433437	0.0433437
815	Ywhab	Q9CQV8	Q9CQV8;Q9CQV8-2;	329	2	0	0	3.40335e+06	0	0	3			2394;3042;	2394;3042;	0	0	2	2	25			0.0759878	0.0759878
816	Ighg	P01863	P01863;P01865;	422	2	8.85392e+10	4.2677e+10	5.24557e+10	295	225	321	89;382;472;484;486;2703;2709;2710;	89;382;472;484;486;	89;382;472;484;486;3206;3258;	89;382;472;484;486;2703;2709;2710;3206;3258;	8	5	7	10	58	0.118483	0.109005	0.137441	0.137441
817	P04940	P04940	P04940;	193	1	1.48392e+07	0	0	3	0	0	2659;2766;			2659;2766;	2	0	0	2	15	0.0777202			0.0777202
818	Hist2h2aa1	Q6GSS7	Q6GSS7;Q8BFU2;Q8CGP5;Q8CGP6;Q8CGP7;Q8R1M2;P22752;Q64523;	213	8	5.70621e+07	0	4.14647e+07	11	0	4	483;		483;	483;	1	0	1	1	19	0.0892019		0.0892019	0.0892019
819	H2afz	P0C0S6	P0C0S6;Q3THW5;	198	2	0	0	5.83689e+06	0	0	1			2146;	2146;	0	0	1	1	10			0.0505051	0.0505051
820	Serpina1c	Q00896	Q00896;P07758;	497	2	0	0	2.65816e+06	0	0	2			1228;	1228;	0	0	1	1	10			0.0201207	0.0201207
821	Cd68	P31996	P31996;P31996-2;	393	2	5.87498e+06	0	1.71295e+07	1	0	5	134;		134;1094;	134;1094;	1	0	2	2	18	0.0229008		0.0458015	0.0458015
822	P01820	P01820	P01820;	192	1	1.33138e+08	9.60808e+07	1.57641e+08	9	11	14	333;	333;	333;1282;	333;1282;	1	1	2	2	21	0.0572917	0.0572917	0.109375	0.109375
823	Igh-3	P01867	P01867;P01867-2;	488	2	7.15282e+10	1.12553e+10	4.402e+10	120	73	220	150;180;234;388;465;477;640;759;763;1911;2547;2548;2614;2615;2716;2717;	150;180;234;465;477;640;759;763;1911;	150;180;234;388;465;477;640;759;763;1911;3207;3208;3286;3312;3313;	150;180;234;388;465;477;640;759;763;1911;2547;2548;2614;2615;2716;2717;3207;3208;3286;3312;3313;	16	9	15	21	116	0.209016	0.182377	0.219262	0.237705
824	Tuba1b	P05213	P05213;P68373;	532	2	8.10877e+07	3.10683e+07	2.99458e+08	9	3	22	169;1776;1884;2117;	169;2117;	169;1776;1884;2117;	169;1776;1884;2117;	4	2	4	4	54	0.101504	0.0357143	0.101504	0.101504
825	Mettl3	Q8C3P7	Q8C3P7;Q8C3P7-2;	684	2	3.71957e+08	3.69784e+06	7.69157e+07	3	1	3	171;	171;	171;	171;	1	1	1	1	8	0.0116959	0.0116959	0.0116959	0.0116959
826	Rps27a	P62983	P62983;P62984;P0CG49;P0CG50;	251	5	4.77478e+07	1.98544e+07	1.23724e+08	3	3	13	208;	208;	208;1643;1817;2113;2466;	208;1643;1817;2113;2466;	1	1	5	5	49	0.0358566	0.0358566	0.195219	0.195219
827	Arf3	P61205	P61205;P61205;	262	2	0	0	1.29375e+07	0	0	8			1041;1679;1727;2855;	1041;1679;1727;2855;	0	0	4	4	44			0.167939	0.167939
828	Opa1	P58281	P58281;P58281-2;	1059	2	1.01941e+06	3.05634e+06	1.06722e+07	1	1	7	214;	675;	214;675;983;1318;	214;675;983;1318;	1	1	4	4	38	0.00849858	0.0103872	0.0358829	0.0358829
829	P01807	P01807	P01806;P01807;P01808;	195	3	1.01851e+09	3.63346e+08	3.9146e+08	16	11	9	224;	224;	224;1394;2367;	224;1394;2367;	1	1	3	3	25	0.0461538	0.0461538	0.128205	0.128205
830	Ighg1	P01868	P01868;P01869;	421	2	5.95045e+10	2.4576e+10	2.49371e+10	266	221	184	225;305;322;470;589;762;799;2705;2774;2781;	225;305;322;470;589;762;799;	225;305;322;470;589;762;799;1161;2925;	225;305;322;470;589;762;799;1161;2705;2774;2781;2925;	10	7	9	12	90	0.171021	0.159145	0.2019	0.213777
831	Immt	Q8CAQ8	Q8CAQ8;Q8CAQ8-2;Q8CAQ8-5;	841	3	0	0	534332	0	0	2			1721;	1721;	0	0	1	1	15			0.0178359	0.0178359
832	Cyb5r3	Q9DCN2	Q9DCN2;Q9DCN2-2;	390	2	1.1647e+06	0	0	1	0	0	257;			257;	1	0	0	1	11	0.0282051			0.0282051
833	Tpd52	Q62393	Q62393;Q62393-2;Q62393-3;	299	3	1.39752e+07	1.6166e+06	0	4	2	0	260;367;376;	260;		260;367;376;	3	1	0	3	37	0.123746	0.0367893		0.123746
834	P01654	P01654	P01654;P01656;	203	2	1.83649e+08	8.30369e+07	2.8293e+08	6	7	6	283;	283;	283;	283;	1	1	1	1	11	0.0541872	0.0541872	0.0541872	0.0541872
835	Cdkn1c	P49919	P49919;P49919-2;	443	2	3.08383e+07	1.08483e+07	0	1	2	0	408;	408;		408;	1	1	0	1	13	0.0293454	0.0293454		0.0293454
836	Hnrnpd	Q60668	Q60668;Q60668-2;Q60668-3;Q60668-4;	456	4	1.6872e+06	0	3.96475e+06	2	0	2	418;		418;	418;	1	0	1	1	14	0.0307018		0.0307018	0.0307018
837	P01787	P01787	P01787;P01788;P01789;P01790;P01791;	227	5	4.24775e+07	3.39624e+07	2.67652e+07	6	9	7	577;590;756;	577;756;	577;756;	577;590;756;	3	2	2	3	30	0.132159	0.123348	0.123348	0.132159
838	Dsg1b	Q7TSF1	Q7TSF1;Q61495;	1135	2	7.50592e+06	1.29212e+06	1.29216e+07	4	1	2	431;	688;	431;688;	431;688;	1	1	2	2	23	0.0114537	0.00881057	0.0202643	0.0202643
839	P01671	P01671	P01671;	195	1	4.24488e+07	1.83001e+07	7.34352e+07	4	2	2	550;	550;	550;	550;	1	1	1	1	11	0.0564103	0.0564103	0.0564103	0.0564103
840	P01665	P01665	P01665;P01665;	195	2	1.60953e+06	5.32651e+06	2.03562e+07	2	2	6	752;	752;	752;	752;	1	1	1	1	16	0.0820513	0.0820513	0.0820513	0.0820513
841	P01675	P01675	P01675;P01676;P01677;P01678;P01679;	190	5	3.5853e+08	7.29548e+07	3.75288e+08	12	5	11	597;2642;2643;	597;2642;	597;2642;2643;	597;2642;2643;	3	2	3	3	32	0.168421	0.168421	0.168421	0.168421
842	Rnf121	Q8R1Z9	Q8R1Z9;Q8R1Z9-2;Q8R1Z9-3;	409	3	3.98882e+06	0	0	1	0	0	533;			533;	1	0	0	1	8	0.0195599			0.0195599
843	Hist1h2bh	Q64478	Q64478;Q8CGP2;Q8CGP2-2;P10854;Q64475;Q64525;Q6ZWY9;Q8CGP1;P10853;	208	9	0	0	8.16231e+06	0	0	2			1241;	1241;	0	0	1	1	9			0.0432692	0.0432692
844	Hist3h2ba	Q9D2U9	Q9D2U9;Q8CGP0;Q64524;	208	3	0	0	4.56357e+06	0	0	1			2165;	2165;	0	0	1	1	9			0.0432692	0.0432692
845	Sfxn3	Q91V61	Q91V61;Q91V61-2;	393	2	958228	828391	9.73345e+07	1	1	12	582;	582;	582;859;945;962;1571;1715;1716;	582;859;945;962;1571;1715;1716;	1	1	7	7	79	0.0330789	0.0330789	0.201018	0.201018
846	Trpm1	Q2TV84	Q2TV84;Q2TV84-2;	1744	2	8.10392e+06	2.17543e+07	0	1	2	0	585;	585;		585;	1	1	0	1	12	0.00688073	0.00688073		0.00688073
847	Hnrnpk	P61979	P61979;P61979-2;P61979-3;	563	3	1.83404e+06	0	2.42151e+07	2	0	7	602;		602;2006;2104;2132;2231;2441;2461;	602;2006;2104;2132;2231;2441;2461;	1	0	7	7	98	0.0408526		0.174067	0.174067
848	Hnrnpm	Q9D0E1	Q9D0E1;Q9D0E1-2;	829	2	0	2.74547e+06	7.24339e+07	0	2	32		626;737;	626;737;832;835;844;846;852;862;867;912;960;1215;1445;1567;2323;2843;3060;	626;737;832;835;844;846;852;862;867;912;960;1215;1445;1567;2323;2843;3060;	0	2	17	17	159		0.0289505	0.191797	0.191797
849	Lmna	P48678	P48678;P48678-2;	733	2	0	1.43479e+06	6.86172e+06	0	3	11		630;684;736;	736;1112;1263;1505;1996;	630;684;736;1112;1263;1505;1996;	0	3	5	7	73		0.0450205	0.0736698	0.0995907
850	Ogdh	Q60597	Q60597;Q60597-2;Q60597-3;Q60597-4;	1122	4	0	1.35519e+06	6.20332e+06	0	2	3		631;	631;2189;	631;2189;	0	1	2	2	18		0.00713012	0.0160428	0.0160428
851	Slc25a45	Q8CFJ7	Q8CFJ7;Q8CFJ7-2;	383	2	0	749310	3.02009e+06	0	1	3		654;	654;	654;	0	1	1	1	8		0.0208877	0.0208877	0.0208877
852	Bckdhb	Q6P3A8	Q6P3A8;Q6P3A8-2;	506	2	0	2.88359e+06	0	0	3	0		655;717;		655;717;	0	2	0	2	21		0.041502		0.041502
853	H2-D1	P01900	P01900;P01897;P01899;P01901;P03991;P04223;P04223-2;P14426;P14428;P14429;P14430;	477	11	0	1.47416e+06	3.70419e+06	0	1	2		1145;	1145;	1145;	0	1	1	1	10		0.0209644	0.0209644	0.0209644
854	Fmnl1	Q9JL26	Q9JL26;Q9JL26-2;	1172	2	0	732821	6.89022e+06	0	1	5		676;	676;1322;2304;	676;1322;2304;	0	1	3	3	34		0.00767918	0.0290102	0.0290102
855	Atp2a2	O55143	O55143;O55143-2;	1154	2	0	1.82758e+06	2.18873e+07	0	2	14		689;712;	712;897;1193;1534;1551;1612;1660;1691;2092;2350;	689;712;897;1193;1534;1551;1612;1660;1691;2092;2350;	0	2	10	11	130		0.0181976	0.103986	0.112652
856	Esyt1	Q3U7R1	Q3U7R1;Q3U7R1-2;	1174	2	0	683058	5.11493e+06	0	1	3		692;	692;1806;	692;1806;	0	1	2	2	26		0.00936968	0.0221465	0.0221465
857	Sorbs1	Q62417	Q62417;Q62417-2;Q62417-7;	1391	3	0	584258	0	0	1	0		698;		698;	0	1	0	1	10		0.00718907		0.00718907
858	Slc37a2	Q9WU81	Q9WU81;Q9WU81-2;	587	2	0	974373	1.07552e+07	0	2	3		703;	703;1782;	703;1782;	0	1	2	2	28		0.0204429	0.0477002	0.0477002
859	Vdac1	Q60932	Q60932-2;Q60932;	405	2	0	2.52415e+06	3.19226e+07	0	2	16		704;	704;1517;1542;1647;1909;	704;1517;1542;1647;1909;	0	1	5	5	55		0.0271605	0.135802	0.135802
860	Tmem19	Q91W52	Q91W52;Q91W52-2;	419	2	0	1.21295e+06	0	0	2	0		720;		720;	0	1	0	1	13		0.0310263		0.0310263
861	P01628	P01628	P01628;P01627;	197	2	0	1.5282e+06	2.19108e+07	0	2	4		750;	750;	750;	0	1	1	1	16		0.0812183	0.0812183	0.0812183
862	P01662	P01662	P01662;P01663;	203	2	0	0	1.28274e+07	0	0	4			1846;	1846;	0	0	1	1	18			0.08867	0.08867
863	Tcf20	Q9EPQ8	Q9EPQ8;Q9EPQ8-2;	2068	2	0	1.37148e+06	0	0	1	0		781;		781;	0	1	0	1	7		0.00338491		0.00338491
864	Naa50	Q6PGB6	Q6PGB6;Q6PGB6-2;Q6PGB6-3;Q6PGB6-4;	255	4	0	935729	1.29446e+07	0	1	9		800;	800;1339;1480;1654;	800;1339;1480;1654;	0	1	4	4	47		0.0431373	0.184314	0.184314
865	Tmod2	Q9JKK7	Q9JKK7;Q9JKK7-3;	423	2	0	0	1.45795e+06	0	0	2			816;	816;	0	0	1	1	7			0.0165485	0.0165485
866	Pkm	P52480	P52480;P52480-2;	605	2	0	0	7.74881e+06	0	0	5			826;2071;2179;2440;2898;	826;2071;2179;2440;2898;	0	0	5	5	53			0.0876033	0.0876033
867	Kiaa1468	Q148V7	Q148V7-3;Q148V7;Q148V7-2;	1332	3	0	0	1.08205e+07	0	0	1			828;	828;	0	0	1	1	7			0.00525526	0.00525526
868	Hnrnpc	Q9Z204	Q9Z204;Q9Z204-2;	418	2	0	0	1.12557e+07	0	0	8			838;1465;1582;2287;2418;	838;1465;1582;2287;2418;	0	0	5	5	59			0.141148	0.141148
869	Vwa8	Q8CC88	Q8CC88;	2012	1	0	0	9.39801e+06	0	0	11			854;1451;1533;1610;1789;2058;	854;1451;1533;1610;1789;2058;	0	0	6	6	69			0.0342942	0.0342942
870	Nek6	Q9ES70	Q9ES70;Q9ES74;	405	2	0	0	878948	0	0	2			860;	860;	0	0	1	1	8			0.0197531	0.0197531
871	Fip1l1	Q9D824	Q9D824;Q9D824-2;Q9D824-3;	677	3	0	0	1.61182e+06	0	0	2			861;	861;	0	0	1	1	7			0.0103397	0.0103397
872	Pik3ap1	Q9EQ32	Q9EQ32;Q9EQ32-2;	913	2	0	0	1.17387e+08	0	0	15			866;1072;1306;1441;1515;1576;1792;1800;1972;2200;	866;1072;1306;1441;1515;1576;1792;1800;1972;2200;	0	0	10	10	112			0.122673	0.122673
873	Cyc1	Q9D0M3	Q9D0M3;Q9D0M3-2;	422	2	0	0	1.47049e+06	0	0	1			889;	889;	0	0	1	1	7			0.0165877	0.0165877
874	Ppp2ca	P63330	P63330;P62715;	439	2	0	0	4.87387e+06	0	0	3			899;1484;1820;	899;1484;1820;	0	0	3	3	34			0.0774487	0.0774487
875	Hist1h3a	P68433	P02301;P68433;P84228;P84244;	207	4	0	0	2.01638e+07	0	0	3			901;2094;	901;2094;	0	0	2	2	16			0.0772947	0.0772947
876	Plec	Q9QXS1	Q9QXS1-15;Q9QXS1-11;Q9QXS1-12;Q9QXS1-13;Q9QXS1-14;Q9QXS1-16;Q9QXS1-3;Q9QXS1-4;Q9QXS1-5;Q9QXS1-10;Q9QXS1-9;Q9QXS1-6;Q9QXS1-7;Q9QXS1-8;Q9QXS1;Q9QXS1-2;	4754	16	0	0	8.60354e+07	0	0	54			913;978;987;1038;1060;1073;1076;1126;1157;1159;1167;1178;1199;1201;1211;1239;1243;1250;1299;1332;1433;1502;1651;1662;1717;1780;1781;1828;1919;2098;2151;2172;2267;2277;2282;	913;978;987;1038;1060;1073;1076;1126;1157;1159;1167;1178;1199;1201;1211;1239;1243;1250;1299;1332;1433;1502;1651;1662;1717;1780;1781;1828;1919;2098;2151;2172;2267;2277;2282;	0	0	35	35	393			0.0826672	0.0826672
877	Rhot1	Q8BG51	Q8BG51-2;Q8BG51-4;Q8BG51;Q8BG51-3;	715	4	0	0	1.72516e+06	0	0	2			950;	950;	0	0	1	1	8			0.0111888	0.0111888
878	Nptn	P97300	P97300;P97300-1;P97300-3;	465	3	0	0	9.18971e+06	0	0	3			965;1279;	965;1279;	0	0	2	2	19			0.0408602	0.0408602
879	Uck2	Q99PM9	Q99PM9;P52623;	342	2	0	0	1.00243e+06	0	0	2			1005;	1005;	0	0	1	1	8			0.0233918	0.0233918
880	Kng1	O08677	O08677-2;O08677;O08677-3;	728	3	0	0	183095	0	0	1			1022;	1022;	0	0	1	1	10			0.0137363	0.0137363
881	Arhgap17	Q3UIA2	Q3UIA2;Q3UIA2-2;Q3UIA2-3;Q3UIA2-4;	939	4	0	0	1.65471e+06	0	0	3			1039;	1039;	0	0	1	1	9			0.00958466	0.00958466
882	Dctn1	O08788	O08788;O08788-2;	1357	2	0	0	4.6576e+06	0	0	6			1053;1130;1371;1544;	1053;1130;1371;1544;	0	0	4	4	39			0.0287399	0.0287399
883	Rps24	P62849	P62849;P62849-2;P62849-3;	215	3	0	0	1.04631e+07	0	0	6			1062;1762;	1062;1762;	0	0	2	2	23			0.106977	0.106977
884	Pgam5	Q8BX10	Q8BX10;Q8BX10-2;	403	2	0	0	7.58964e+06	0	0	2			1092;	1092;	0	0	1	1	9			0.0223325	0.0223325
885	Vps52	Q8C754	Q8C754;Q8C754-2;	835	2	0	0	542441	0	0	1			1097;	1097;	0	0	1	1	11			0.0131737	0.0131737
886	Gnb1	P62874	P62874;P62874;	460	2	0	0	5.67163e+06	0	0	6			1099;1494;2080;	1099;1494;2080;	0	0	3	3	31			0.0673913	0.0673913
887	Sel1l	Q9Z2G6	Q9Z2G6;Q9Z2G6-2;	871	2	0	0	1.76574e+06	0	0	1			1108;	1108;	0	0	1	1	10			0.0114811	0.0114811
888	Myl6	Q60605	Q60605;Q60605-2;	233	2	0	0	2.63766e+07	0	0	5			1109;1497;2077;	1109;1497;2077;	0	0	3	3	30			0.128755	0.128755
889	Wdr81	Q5ND34	Q5ND34;Q5ND34-2;	2023	2	0	0	1.72623e+06	0	0	1			1141;	1141;	0	0	1	1	11			0.00543747	0.00543747
890	Gna13	P27601	P27601;P27600;	486	2	0	0	4.85928e+06	0	0	2			1149;	1149;	0	0	1	1	11			0.0226337	0.0226337
891	Rnf41	Q8BH75	Q8BH75;Q8BH75-2;	408	2	0	0	189836	0	0	1			1153;	1153;	0	0	1	1	9			0.0220588	0.0220588
892	Slc35b2	Q91ZN5	Q91ZN5;Q91ZN5-2;	543	2	0	0	2.21086e+06	0	0	1			1169;	1169;	0	0	1	1	10			0.0184162	0.0184162
893	Prdx5	P99029	P99029;P99029-2;	298	2	0	0	1.21311e+07	0	0	2			1185;	1185;	0	0	1	1	11			0.0369128	0.0369128
894	Cd84	Q18PI6	Q18PI6;Q18PI6-3;	406	2	0	0	3.25133e+06	0	0	2			1189;	1189;	0	0	1	1	9			0.0221675	0.0221675
895	Nrp2	O35375	O35375;O35375-2;O35375-3;O35375-4;O35375-5;O35375-6;	999	6	0	0	720638	0	0	2			1203;	1203;	0	0	1	1	10			0.01001	0.01001
896	Golga3	P55937	P55937;P55937-1;	1573	2	0	0	3.30811e+06	0	0	6			1225;1467;1554;2342;	1225;1467;1554;2342;	0	0	4	4	46			0.0292435	0.0292435
897	P4ha1	Q60715	Q60715-2;Q60715;	628	2	0	0	4.17563e+06	0	0	4			1236;1725;	1236;1725;	0	0	2	2	24			0.0382166	0.0382166
898	Srsf7	Q8BL97	Q8BL97;Q8BL97-2;Q8BL97-4;Q8BL97-3;	363	4	0	0	2.75568e+06	0	0	2			1238;	1238;	0	0	1	1	12			0.0330579	0.0330579
899	Rock1	P70335	P70335;P70335-2;	1443	2	0	0	1.52862e+06	0	0	1			1259;	1259;	0	0	1	1	10			0.00693001	0.00693001
900	Cyfip1	Q7TMB8	Q7TMB8;Q7TMB8-2;	1350	2	0	0	2.21093e+07	0	0	3			1288;1389;	1288;1389;	0	0	2	2	23			0.017037	0.017037
901	Capzb	P47757	P47757-4;P47757-2;P47757;	371	3	0	0	1.18125e+07	0	0	6			1289;1482;2060;	1289;1482;2060;	0	0	3	3	32			0.0862534	0.0862534
902	Hnrnpa3	Q8BG05	Q8BG05;Q8BG05-2;	480	2	0	0	5.73727e+06	0	0	5			1352;1864;2173;	1352;1864;2173;	0	0	3	3	41			0.0854167	0.0854167
903	Pabpn1	Q8CCS6	Q8CCS6-2;Q8CCS6;	392	2	0	0	945244	0	0	2			1359;	1359;	0	0	1	1	16			0.0408163	0.0408163
904	Cad	B2RQC6	B2RQC6;B2RQC6-2;	2291	2	0	0	4.06287e+06	0	0	5			1365;1645;1675;	1365;1645;1675;	0	0	3	3	41			0.0178961	0.0178961
905	Golga2	Q921M4	Q921M4;Q921M4-2;	1085	2	0	0	1.87239e+06	0	0	2			1390;	1390;	0	0	1	1	12			0.0110599	0.0110599
906	Raly	Q64012	Q64012;Q64012-2;	392	2	0	0	2.14082e+06	0	0	2			1414;	1414;	0	0	1	1	12			0.0306122	0.0306122
907	Ap2b1	Q9DBG3	Q9DBG3;Q9DBG3-2;	1020	2	0	0	1.00735e+06	0	0	2			1416;	1416;	0	0	1	1	11			0.0107843	0.0107843
908	Eef1d	P57776	P57776;P57776-2;P57776-3;	363	3	0	0	1.02638e+07	0	0	4			1430;2303;2316;	1430;2303;2316;	0	0	3	3	37			0.101928	0.101928
909	Yif1b	Q9CX30	Q9CX30;Q9CX30-2;	382	2	0	0	2.68089e+06	0	0	3			1443;1536;	1443;1536;	0	0	2	2	27			0.0706806	0.0706806
910	Syncrip	Q7TMK9	Q7TMK9;Q7TMK9-2;	724	2	0	0	7.10006e+06	0	0	4			1457;2160;2349;	1457;2160;2349;	0	0	3	3	35			0.0483425	0.0483425
911	Vps26a	P40336	P40336-2;P40336;	433	2	0	0	2.06443e+06	0	0	1			1459;	1459;	0	0	1	1	12			0.0277136	0.0277136
912	Vma21	Q78T54	Q78T54-2;Q78T54;	215	2	0	0	2.44089e+06	0	0	1			1472;	1472;	0	0	1	1	12			0.055814	0.055814
913	Tamm41	Q3TUH1	Q3TUH1;Q3TUH1-2;	445	2	0	0	5.89083e+06	0	0	2			1491;	1491;	0	0	1	1	13			0.0292135	0.0292135
914	Dnajc19	Q9CQV7	Q9CQV7;Q9CQV7-2;Q9CQV7-3;	237	3	0	0	4.57306e+06	0	0	2			1526;	1526;	0	0	1	1	14			0.0590717	0.0590717
915	Ighv1-72	P01751	P01751;P01753;P01754;	234	3	1.61326e+09	6.49519e+08	1.6657e+07	6	4	6	1562;2734;	1562;2734;	1562;	1562;2734;	2	2	1	2	20	0.0854701	0.0854701	0.0555556	0.0854701
916	Sun2	Q8BJS4	Q8BJS4;Q8BJS4-2;Q8BJS4-3;	818	3	0	0	968759	0	0	2			1606;	1606;	0	0	1	1	12			0.0146699	0.0146699
917	Sf3b3	Q921M3	Q921M3-2;Q921M3;	1303	2	0	0	1.77609e+06	0	0	2			1624;	1624;	0	0	1	1	14			0.0107444	0.0107444
918	Atp6v1a	P50516	P50516;P50516-2;	716	2	0	0	4.22775e+06	0	0	4			1638;1815;	1638;1815;	0	0	2	2	32			0.0446927	0.0446927
919	Suclg2	Q9Z2I8	Q9Z2I8;Q9Z2I8-2;	553	2	0	0	6.26279e+06	0	0	5			1673;3260;	1673;3260;	0	0	2	2	23			0.0415913	0.0415913
920	Slc3a2	P10852	P10852;P10852-2;	619	2	0	0	2.00501e+06	0	0	1			1681;	1681;	0	0	1	1	17			0.0274637	0.0274637
921	P2rx4	Q9JJX6	Q9JJX6;Q9JJX6-2;Q9JJX6-3;Q9JJX6-4;	464	4	0	0	1.21653e+06	0	0	2			1709;2021;	1709;2021;	0	0	2	2	23			0.049569	0.049569
922	Vamp3	P63024	P63024;P63044;	198	2	0	0	941858	0	0	1			1751;	1751;	0	0	1	1	17			0.0858586	0.0858586
923	Ssr3	Q9DCF9	Q9DCF9;Q9DCF9-2;	284	2	0	0	5.6179e+06	0	0	3			1778;	1778;	0	0	1	1	14			0.0492958	0.0492958
924	Ssrp1	Q08943	Q08943;Q08943-2;	792	2	0	0	1.90365e+06	0	0	2			1787;2427;	1787;2427;	0	0	2	2	29			0.0366162	0.0366162
925	Gsn	P13020	P13020;P13020-2;	843	2	0	0	5.21249e+06	0	0	2			1841;2003;	1841;2003;	0	0	2	2	25			0.029656	0.029656
926	Ear1	P97426	P97426;P97425;	240	2	0	0	3.46263e+06	0	0	1			1900;	1900;	0	0	1	1	19			0.0791667	0.0791667
927	Gtf2i	Q9ESZ8	Q9ESZ8;Q9ESZ8-2;Q9ESZ8-3;Q9ESZ8-4;Q9ESZ8-5;Q9ESZ8-6;	1089	6	0	0	699594	0	0	1			1981;	1981;	0	0	1	1	7			0.00642792	0.00642792
928	Tmed10	Q9D1D4	Q9D1D4;Q9D1D4-2;	326	2	0	0	871864	0	0	1			2001;	2001;	0	0	1	1	7			0.0214724	0.0214724
929	Gls	D3Z7P3	D3Z7P3;D3Z7P3-2;	770	2	0	0	2.31453e+06	0	0	1			2004;	2004;	0	0	1	1	8			0.0103896	0.0103896
930	Trim28	Q62318	Q62318;Q62318-2;	933	2	0	0	1.14075e+06	0	0	1			2015;	2015;	0	0	1	1	8			0.00857449	0.00857449
931	Unc93b1	Q8VCW4	Q8VCW4;Q8VCW4-2;	683	2	0	0	4.01985e+06	0	0	1			2030;	2030;	0	0	1	1	8			0.011713	0.011713
932	Phf11	A6H5X4	A6H5X4;A6H5X4-2;A6H5X4-3;	416	3	0	0	2.3555e+06	0	0	1			2063;	2063;	0	0	1	1	10			0.0240385	0.0240385
933	Rbmxl1	Q91VM5	Q91VM5;Q9WV02;	489	2	0	0	1.11462e+06	0	0	2			2073;2186;	2073;2186;	0	0	2	2	18			0.0368098	0.0368098
934	Matn4	O89029	O89029;O89029-2;	692	2	0	0	2.48116e+06	0	0	1			2074;	2074;	0	0	1	1	9			0.0130058	0.0130058
935	Ilf3	Q9Z1X4	Q9Z1X4;Q9Z1X4-2;Q9Z1X4-3;	991	3	0	0	2.17406e+06	0	0	1			2088;	2088;	0	0	1	1	10			0.0100908	0.0100908
936	Scp2	P32020	P32020;P32020-2;	638	2	0	0	1.65469e+06	0	0	1			2099;	2099;	0	0	1	1	9			0.0141066	0.0141066
937	Ptbp1	P17225	P17225;Q8BHD7;Q8BHD7-2;	623	3	0	0	1.10603e+06	0	0	1			2130;	2130;	0	0	1	1	10			0.0160514	0.0160514
938	Atad3	Q925I1	Q925I1;Q925I1-2;	694	2	0	0	1.16733e+06	0	0	3			2149;2273;	2149;2273;	0	0	2	2	22			0.0317003	0.0317003
939	Ddx3x	Q62167	P16381;Q62167;	752	2	0	0	2.54925e+06	0	0	2			2175;2365;	2175;2365;	0	0	2	2	26			0.0345745	0.0345745
940	Anp32b	Q9EST5	Q9EST5;Q9EST5-2;	392	2	0	0	4.18449e+06	0	0	1			2180;	2180;	0	0	1	1	10			0.0255102	0.0255102
941	Prpf6	Q91YR7	Q91YR7;Q91YR7-2;	1026	2	0	0	915734	0	0	1			2184;	2184;	0	0	1	1	10			0.00974659	0.00974659
942	Uso1	Q9Z1Z0	Q9Z1Z0-3;Q9Z1Z0;Q9Z1Z0-2;	1054	3	0	0	883622	0	0	1			2196;	2196;	0	0	1	1	10			0.00948767	0.00948767
943	Set	Q9EQU5	Q9EQU5-2;Q9EQU5;	354	2	0	0	1.21574e+07	0	0	4			2203;2246;2337;2487;	2203;2246;2337;2487;	0	0	4	4	52			0.146893	0.146893
944	Myof	Q69ZN7	Q69ZN7;Q69ZN7-4;Q69ZN7-2;Q69ZN7-3;	2113	4	0	0	847139	0	0	1			2244;	2244;	0	0	1	1	13			0.00615239	0.00615239
945	Sptan1	P16546	P16546;P16546-2;	2571	2	0	0	398399	0	0	1			2268;	2268;	0	0	1	1	11			0.00427849	0.00427849
946	Pcbp2	Q61990	Q61990;Q61990-2;Q61990-3;	446	3	866072	0	1.98816e+06	1	0	1	2702;		2301;	2301;2702;	1	0	1	2	34	0.0470852		0.029148	0.0762332
947	Naca	P70670	P70670;Q60817;	2318	2	0	0	3.87604e+06	0	0	2			2343;2401;	2343;2401;	0	0	2	2	28			0.0120794	0.0120794
948	Pdcd6ip	Q9WU78	Q9WU78;Q9WU78-3;	972	2	0	0	414785	0	0	1			2370;	2370;	0	0	1	1	13			0.0133745	0.0133745
949	Eif1b	Q9CXU9	Q9CXU9;P48024;	214	2	0	0	1.07699e+06	0	0	1			2376;	2376;	0	0	1	1	14			0.0654206	0.0654206
950	Fkbp15	Q6P9Q6	Q6P9Q6;Q6P9Q6-2;	1299	2	0	0	378006	0	0	1			2379;	2379;	0	0	1	1	14			0.0107775	0.0107775
951	Luc7l2	Q7TNC4	Q7TNC4;Q7TNC4-2;Q7TNC4-3;Q7TNC4-4;	491	4	0	0	1.84189e+06	0	0	2			2390;2402;	2390;2402;	0	0	2	2	30			0.0610998	0.0610998
952	Luc7l3	Q5SUF2	Q5SUF2;Q5SUF2-2;Q5SUF2-3;	510	3	0	0	310408	0	0	1			2428;	2428;	0	0	1	1	18			0.0352941	0.0352941
953	Rnps1	Q99M28	Q99M28;Q99M28-2;	408	2	0	0	456024	0	0	1			2438;	2438;	0	0	1	1	15			0.0367647	0.0367647
954	Btf3	Q64152	Q64152;Q64152-2;	285	2	0	0	1.9622e+06	0	0	1			2462;	2462;	0	0	1	1	19			0.0666667	0.0666667
955	Amot	Q8VHG2	Q8VHG2-2;Q8VHG2;	1192	2	0	0	473485	0	0	1			2485;	2485;	0	0	1	1	20			0.0167785	0.0167785
956	Rbm8a	Q9CWZ3	Q9CWZ3;Q9CWZ3-2;	254	2	0	0	1.03756e+06	0	0	1			2489;	2489;	0	0	1	1	19			0.0748031	0.0748031
957	Nrcam	Q810U4	Q810U4;Q810U4-2;Q810U4-3;	1345	3	1.22292e+07	0	9.95758e+06	1	0	1	2511;		2511;	2511;	1	0	1	1	8	0.00594796		0.00594796	0.00594796
958	Tapbp	Q9R233	Q9R233;Q9R233-2;	529	2	2.92889e+06	0	1.96768e+07	2	0	4	2522;		2522;2858;3267;	2522;2858;3267;	1	0	3	3	28	0.0189036		0.0529301	0.0529301
959	Trim30a	P15533	P15533;P15533-2;	595	2	1.75641e+07	0	1.35109e+07	2	0	1	2553;		2553;	2553;	1	0	1	1	10	0.0168067		0.0168067	0.0168067
960	Crbn	Q8C7D2	Q8C7D2;Q8C7D2-2;Q8C7D2-3;	517	3	1.64471e+06	0	0	1	0	0	2619;			2619;	1	0	0	1	13	0.0251451			0.0251451
961	Gpbp1	Q6NXH3	Q6NXH3;Q6NXH3-2;Q6NXH3-3;	539	3	0	2.45236e+07	0	1	1	0		2692;		2692;	0	1	0	1	19		0.0352505		0.0352505
962	Naip6	Q9JIB6	Q9JIB3;Q9JIB6;	1505	2	0	0	0	1	0	0				2746;	0	0	0	1	9				0.00598007
963	Abcc10	Q8R4P9	Q8R4P9;Q8R4P9-2;Q8R4P9-3;	1600	3	0	8.1656e+07	0	0	2	0		2787;		2787;	0	1	0	1	7		0.004375		0.004375
964	Prpf19	Q99KP6	Q99KP6;Q99KP6-2;Q99KP6-3;	592	3	0	1.01862e+06	1.14605e+07	0	2	5		2789;	2847;3007;	2789;2847;3007;	0	1	2	3	25		0.0118243	0.0304054	0.0422297
965	Ubtf	P25976	P25976;P25976-2;	853	2	0	3.88918e+06	0	0	2	0		2821;2828;		2821;2828;	0	2	0	2	16		0.0187573		0.0187573
966	Chd9	Q8BYH8	Q8BYH8;Q8BYH8-2;A2AJK6;A2AJK6-3;Q09XV5;A3KFM7;A3KFM7-2;E9PZM4;P40201;	2984	9	0	2.87855e+07	0	0	1	0		2827;		2827;	0	1	0	1	9		0.00301609		0.00301609
967	Mia3	Q8BI84	Q8BI84;Q8BI84-3;	2024	2	0	1.30766e+07	0	0	1	0		2833;		2833;	0	1	0	1	11		0.00543478		0.00543478
968	Plcd4	Q8K3R3	Q8K3R3;Q8K3R3-2;Q8K3R3-3;Q8K3R3-4;	930	4	0	0	3.89473e+06	0	0	1			2861;	2861;	0	0	1	1	7			0.00752688	0.00752688
969	Snrpb	P27048	P27048;P63163;	340	2	0	0	3.98797e+06	0	0	2			2868;	2868;	0	0	1	1	7			0.0205882	0.0205882
970	Flot2	Q60634	Q60634;Q60634-2;Q60634-3;	497	3	0	0	4.16169e+06	0	0	4			2902;2923;	2902;2923;	0	0	2	2	16			0.0321932	0.0321932
971	Rap1b	Q99JI6	Q99JI6;P62835;	268	2	0	0	797612	0	0	2			2907;	2907;	0	0	1	1	8			0.0298507	0.0298507
972	Rras2	P62071	P10833;P62071;	288	2	0	0	7.25362e+06	0	0	1			2921;	2921;	0	0	1	1	11			0.0381944	0.0381944
973	Pgam1	Q9DBJ1	Q9DBJ1;O70250;	337	2	0	0	8.0919e+06	0	0	2			2933;	2933;	0	0	1	1	10			0.0296736	0.0296736
974	Lpcat2	Q8BYI6	Q8BYI6;Q8BYI6-2;Q8BYI6-3;	644	3	0	0	2.9753e+06	0	0	1			2939;	2939;	0	0	1	1	9			0.0139752	0.0139752
975	Gadl1	Q80WP8	Q80WP8;Q80WP8-2;	645	2	0	0	3.58056e+07	0	0	2			2959;	2959;	0	0	1	1	8			0.0124031	0.0124031
976	Tubg2	Q8VCK3	Q8VCK3;P83887;	529	2	0	0	3.73277e+06	0	0	1			2972;	2972;	0	0	1	1	9			0.0170132	0.0170132
977	Adssl1	P28650	P28650;P28650-2;	553	2	0	0	382662	0	0	2			3018;	3018;	0	0	1	1	11			0.0198915	0.0198915
978	G6pdx	Q00612	Q00612;P97324;	610	2	0	0	425728	0	0	1			3063;	3063;	0	0	1	1	11			0.0180328	0.0180328
979	Rab38	Q8QZZ8	Q8QZZ8;Q9CZE3;Q91YQ1;	295	3	0	0	3.72846e+06	0	0	2			3080;	3080;	0	0	1	1	11			0.0372881	0.0372881
980	Eif2s3x	Q9Z0N1	Q9Z0N1;Q9Z0N2;	593	2	0	0	4.97771e+06	0	0	2			3124;3238;	3124;3238;	0	0	2	2	23			0.0387858	0.0387858
981	Rab7b	Q8VEA8	Q8VEA8;Q8VEA8-2;	283	2	0	0	4.57128e+06	0	0	2			3148;	3148;	0	0	1	1	14			0.04947	0.04947
982	Palld	Q9ET54	Q9ET54;Q9ET54-6;Q9ET54-3;Q9ET54-4;Q9ET54-5;	1474	5	0	0	1.90326e+07	0	0	1			3199;	3199;	0	0	1	1	17			0.0115332	0.0115332
983	Q80YD3	Q80YD3	Q80YD3;Q80YD3-2;	444	2	0	0	4.22996e+06	0	0	1			3222;	3222;	0	0	1	1	7			0.0157658	0.0157658
984	Actr1b	Q8R5C5	P61164;Q8R5C5;	449	2	0	0	1.83601e+06	0	0	1			3224;	3224;	0	0	1	1	7			0.0155902	0.0155902
985	Dnajc6	Q80TZ3	Q80TZ3-3;Q80TZ3;Q80TZ3-2;	1041	3	0	0	9.31294e+06	0	0	1			3252;	3252;	0	0	1	1	9			0.00864553	0.00864553
986	Scfd2	Q8BTY8-3	Q8BTY8-3;Q8BTY8-4;	579	2	0	0	1.68027e+06	0	0	1			3268;	3268;	0	0	1	1	10			0.0172712	0.0172712

## Sheet: S4E
Protein Group ID	gene	Major Protein accession	Protein Group accession	length	Protein number	Intensity_LPS_Ni_Normal_bio1	Intensity_LPS_Ni_Normal_bio2	Intensity_LPS_Ni_Normal_bio3	SC_LPS_Ni_Normal_bio1	SC_LPS_Ni_Normal_bio2	SC_LPS_Ni_Normal_bio3	Unique_pep_ID_LPS_Ni_Normal_bio1	Unique_pep_ID_LPS_Ni_Normal_bio2	Unique_pep_ID_LPS_Ni_Normal_bio3	PeptideID	Unique_pep_ID_LPS_Ni_Normal_bio1_Number	Unique_pep_ID_LPS_Ni_Normal_bio2_Number	Unique_pep_ID_LPS_Ni_Normal_bio3_Number	PeptideID_Number	Peptides Length	Peptides Coverage
1	Pdhx	Q8BKZ9	Q8BKZ9;	614	1	1.12043e+07	1.10929e+06	5.18293e+06	2	3	4	1;2366;	2432;2518;	2366;2432;	1;2366;2432;2518;	2	2	2	4	33	0.0537459
2	Rpl13a	P19253	P19253;	288	1	4.64093e+06	7.26233e+06	8.71801e+07	2	6	15	2;	2;1360;1389;	2;1360;1389;1747;1750;	2;1360;1389;1747;1750;	1	3	5	5	44	0.152778
3	Mapre1	Q61166	Q61166;	379	1	1.00295e+07	1.01515e+06	7.01472e+06	4	2	2	3;1025;1065;	3;1065;	1065;	3;1025;1065;	3	2	1	3	33	0.0870712
4	Rgs6	Q9Z2H2	Q9Z2H2;	562	1	5.10655e+06	0	0	1	0	0	4;			4;	1	0	0	1	7	0.0124555
5	Anxa1	P10107	P10107;	414	1	3.36729e+07	7.27013e+06	1.06079e+07	12	6	2	5;115;156;477;602;703;785;	5;115;477;1368;1610;	156;477;	5;115;156;477;602;703;785;1368;1610;	7	5	2	9	83	0.200483
6	Iqgap1	Q9JKF1	Q9JKF1;	1757	1	2.47121e+08	1.05447e+06	2.91031e+07	42	1	8	6;56;117;145;323;333;420;426;467;535;669;714;761;774;792;816;819;833;837;843;906;953;979;1028;1059;	56;	467;535;714;792;1925;2182;	6;56;117;145;323;333;420;426;467;535;669;714;761;774;792;816;819;833;837;843;906;953;979;1028;1059;1925;2182;	25	1	6	27	333	0.189528
7	Diaph1	O08808	O08808;	1342	1	8.82238e+08	5.22158e+06	1.20246e+08	66	6	24	8;20;50;101;118;144;157;174;210;228;238;249;294;318;384;406;453;474;520;538;546;613;641;650;719;741;1070;1751;	50;538;546;650;719;	50;144;249;318;453;546;650;719;1740;1751;1777;1926;2016;2241;	8;20;50;101;118;144;157;174;210;228;238;249;294;318;384;406;453;474;520;538;546;613;641;650;719;741;1070;1740;1751;1777;1926;2016;2241;	28	5	14	33	301	0.224292
8	Phb2	O35129	O35129;	367	1	6.6922e+07	1.51062e+07	6.81775e+07	12	10	3	9;104;177;276;473;1009;1074;	104;473;1009;1233;1352;1529;	177;1009;1233;	9;104;177;276;473;1009;1074;1233;1352;1529;	7	6	3	10	108	0.294278
10	Kctd12	Q6WVG3	Q6WVG3;	426	1	4.23453e+07	4.37707e+06	4.84293e+07	9	4	9	12;244;472;832;	832;1482;1679;	12;832;1679;1992;	12;244;472;832;1482;1679;1992;	4	3	4	7	82	0.192488
11	Flna	Q8BTM8	Q8BTM8;	2712	1	2.77656e+08	0	2.81286e+07	26	0	5	13;160;379;634;635;687;697;734;801;803;873;988;1037;1039;1055;1093;		379;2011;2094;	13;160;379;634;635;687;697;734;801;803;873;988;1037;1039;1055;1093;2011;2094;	16	0	3	18	259	0.0955015
12	Eif2s1	Q6ZWX6	Q6ZWX6;	425	1	5.18429e+06	2.8757e+06	4.22446e+07	3	5	8	14;718;	1332;1369;1582;	718;1332;1369;2054;	14;718;1332;1369;1582;2054;	2	3	4	6	61	0.143529
13	Kiaa1429	A2AIV2	A2AIV2;	1895	1	1.2878e+11	0	7.37727e+06	45	0	2	15;48;93;97;99;129;173;260;286;291;301;439;480;681;704;724;739;812;842;867;1019;1075;1090;		301;724;	15;48;93;97;99;129;173;260;286;291;301;439;480;681;704;724;739;812;842;867;1019;1075;1090;	23	0	2	23	248	0.130871
14	Pex14	Q9R0A0	Q9R0A0;	468	1	2.88289e+07	0	1.26459e+07	1	0	4	17;		2584;2840;2899;	17;2584;2840;2899;	1	0	3	4	38	0.0811966
15	Hspa8	P63017	P63017;	737	1	5.96417e+07	5.73291e+07	2.90676e+08	13	20	32	18;189;516;666;668;795;	189;516;668;795;1143;1362;1688;1690;	189;516;668;795;1143;1362;1688;1690;1984;2155;2205;2661;2955;	18;189;516;666;668;795;1143;1362;1688;1690;1984;2155;2205;2661;2955;	6	8	13	15	177	0.240163
16	Tuba4a	P68368	P68368;	529	1	0	0	2.26827e+06	0	0	1			2813;	2813;	0	0	1	1	10	0.0189036
18	Lsm4	Q9QXA5	Q9QXA5;	233	1	5.28305e+07	1.21651e+07	8.47164e+06	2	1	1	22;	22;	22;	22;	1	1	1	1	7	0.0300429
19	Mns1	Q61884	Q61884;	592	1	3.40706e+10	0	0	1	0	0	23;			23;	1	0	0	1	7	0.0118243
20	Prdx2	Q61171	Q61171;	271	1	6.21739e+06	0	2.27142e+07	2	0	4	26;939;		26;2249;2287;	26;939;2249;2287;	2	0	3	4	41	0.151292
23	Dtx3l	Q3UIR3	Q3UIR3;	839	1	1.44692e+08	1.01266e+07	1.69738e+08	25	7	15	28;172;360;400;448;588;759;763;798;823;824;957;	28;172;360;759;763;	28;172;360;448;759;763;957;	28;172;360;400;448;588;759;763;798;823;824;957;	12	5	7	12	139	0.165673
24	Pycr2	Q922Q4	Q922Q4;	413	1	1.67281e+07	5.37166e+06	2.00738e+07	5	3	3	29;227;1067;	29;227;	227;1842;	29;227;1067;1842;	3	2	2	4	44	0.106538
25	Atp5o	Q9DB20	Q9DB20;	307	1	2.00261e+06	2.23432e+06	1.78181e+07	3	3	3	30;	1330;1402;	1330;1402;	30;1330;1402;	1	2	2	3	30	0.0977199
26	Gpnmb	Q99P91	Q99P91;	662	1	2.87199e+08	6.09298e+07	3.62002e+08	25	12	15	31;854;887;	31;854;887;	31;854;887;	31;854;887;	3	3	3	3	27	0.0407855
27	Hsd17b4	P51660	P51660;	835	1	1.96575e+08	6.66078e+06	5.2064e+07	35	13	6	32;225;350;363;396;540;609;625;695;791;825;845;890;1033;	32;225;363;540;625;1407;	363;540;1033;	32;225;350;363;396;540;609;625;695;791;825;845;890;1033;1407;	14	6	3	15	201	0.240719
28	Pstpip1	P97814	P97814;	533	1	5.09741e+06	0	0	2	0	0	33;			33;	1	0	0	1	7	0.0131332
29	Vapa	Q9WV55	Q9WV55;	361	1	9.89177e+06	1.92863e+06	0	1	1	0	34;	1665;		34;1665;	1	1	0	2	20	0.0554017
30	Cnksr2	Q80YA9	Q80YA9;	1139	1	9.35279e+06	0	0	2	0	0	35;			35;	1	0	0	1	7	0.00614574
31	Ppib	P24369	P24369;	309	1	2.7819e+06	4.31613e+06	9.52406e+07	1	6	6	36;	36;1256;1410;1678;	1256;1410;1678;2067;	36;1256;1410;1678;2067;	1	4	4	5	53	0.171521
33	Krt14	Q61781	Q61781;	573	1	1.60872e+07	2.88025e+07	3.39186e+07	5	14	6	105;381;	105;381;1533;	1533;	105;381;1533;	2	3	1	3	34	0.0593368
34	Krt17	Q9QWL7	Q9QWL7;	522	1	2.43771e+07	7.65531e+07	1.37396e+07	5	18	6	179;292;436;1326;	179;292;436;1232;1326;1527;1549;	179;292;1326;	179;292;436;1232;1326;1527;1549;	4	7	3	7	74	0.141762
35	Krt42	Q6IFX2	Q6IFX2;	541	1	4.32171e+07	1.27958e+08	9.51277e+07	5	15	13	392;484;	392;484;1604;	392;484;2076;	392;484;1604;2076;	2	3	3	4	40	0.0739372
[truncated: 781 more rows]
