# Supplementary material for: Thermal Proteome Profiling Reveals Meltome Upon NLRP3 Inflammasome Activation
Source: Mol Cell Proteomics. 2025 Apr 16;24(5):100972. doi: 10.1016/j.mcpro.2025.100972 (PMC12148412; doi:10.1016/j.mcpro.2025.100972)
Supplement: Supplemental Table S5 [file mmc5.xlsx]

## Sheet: Info
Supplementary Table 5: SAINTexpress Analysis of NLRP3-Associated Proteins
5A: SAINTexpress analysis of NLRP3 interactome
5B: High-confidence NLRP3 protein-protein interactions identified by SAINTexpress

## Sheet: S5A
Bait	Prey	PreyGene	Spec	SpecSum	AvgSpec	NumReplicates	ctrlCounts	AvgP	MaxP	TopoAvgP	TopoMaxP	SaintScore	logOddsScore	FoldChange	BFDR	Known_PPI
NLRP3_LPS	Q62393-2	Tpd52	310|179|182	671	223.67	3	0|0|0|0|0|0|0|0|0|0|0	1	1	1	1	1	258.84	2236.67	0
NLRP3_LPS	Q8R4B8	Nlrp3	293|98|104	495	165	3	0|0|0|0|0|0|0|1|0|0|0	1	1	1	1	1	144.33	1650	0	Y
NLRP3_Nig	Q8R4B8	Nlrp3	167|72|81	320	106.67	3	0|0|0|0|0|0|0|1|0|0|0	1	1	1	1	1	107.41	1066.67	0	Y
NLRP3_LPS	Q05860-5	Fmn1	137|82|89	308	102.67	3	0|0|0|0|0|0|0|0|0|0|0	1	1	1	1	1	121.62	1026.67	0
NLRP3_Nig	Q05860-5	Fmn1	101|97|85	283	94.33	3	0|0|0|0|0|0|0|0|0|0|0	1	1	1	1	1	125.88	943.33	0
NLRP3_LPS	Q8BFR5	Tufm	156|141|154	451	150.33	3	0|0|0|1|0|0|0|2|0|2|1	1	1	1	1	1	199.51	275.61	0
NLRP3_Nig	Q8BFR5	Tufm	152|129|132	413	137.67	3	0|0|0|1|0|0|0|2|0|2|1	1	1	1	1	1	182.5	252.39	0
NLRP3_LPS	Q99LE6	Abcf2	27|10|11	48	16	3	0|0|0|0|0|0|0|0|0|0|0	1	1	1	1	1	17.6	160	0
NLRP3_LPS	Q80Z25	Ofd1	12|14|20	46	15.33	3	0|0|0|0|0|0|0|0|0|0|0	1	1	1	1	1	20.65	153.33	0
NLRP3_LPS	O35316	Slc6a6	12|17|16	45	15	3	0|0|0|0|0|0|0|0|0|0|0	1	1	1	1	1	20.65	150	0
NLRP3_Nig	O35316	Slc6a6	13|16|15	44	14.67	3	0|0|0|0|0|0|0|0|0|0|0	1	1	1	1	1	22.17	146.67	0
NLRP3_LPS	Q9WV54	Asah1	23|8|9	40	13.33	3	0|0|0|0|0|0|1|0|0|0|0	1	1	1	1	1	14.49	133.33	0
NLRP3_LPS	Q9QY06	Myo9b	24|4|10	38	12.67	3	0|0|0|0|0|0|0|0|0|0|0	1	1	1	1	1	7.99	126.67	0
NLRP3_LPS	P70191	Traf5	28|2|6	36	12	3	0|0|0|0|0|0|0|0|0|0|0	1	1	1	1	1	4.4	120	0
NLRP3_LPS	Q8C3F2	Fam120c	12|9|11	32	10.67	3	0|0|0|0|0|0|0|0|0|0|0	1	1	1	1	1	16.05	106.67	0
NLRP3_LPS	Q9QZE5	Copg1	25|2|4	31	10.33	3	0|0|0|0|0|0|0|0|0|0|1	1	1	1	1	1	4.4	103.33	0
NLRP3_LPS	Q9Z2I9	Sucla2	9|12|10	31	10.33	3	0|0|0|0|0|0|0|0|0|0|0	1	1	1	1	1	16.05	103.33	0
NLRP3_Nig	P52480-2	Pkm	25|1|5	31	10.33	3	0|0|0|0|0|0|0|0|0|0|1	0.67	1	0.67	1	0.67	2.37	103.33	0.04
NLRP3_Nig	Q64525	Hist2h2bb	6|12|11	29	9.67	3	0|0|0|0|0|0|0|0|0|0|0	1	1	1	1	1	11.3	96.67	0
NLRP3_Nig	Q922W5	Pycr1	41|14|17	72	24	3	0|0|0|3|0|0|0|0|0|0|0	1	1	1	1	1	8.76	88	0
NLRP3_Nig	Q99LE6	Abcf2	18|3|5	26	8.67	3	0|0|0|0|0|0|0|0|0|0|0	1	1	1	1	1	6.24	86.67	0
NLRP3_LPS	Q922W5	Pycr1	17|24|29	70	23.33	3	0|0|0|3|0|0|0|0|0|0|0	1	1	1	1	1	9.9	85.56	0
NLRP3_LPS	P16460	Ass1	44|0|1	45	15	3	1|0|0|0|0|0|0|0|0|0|1	0.33	1	0.33	1	0.33	-0.43	82.5	0.21
NLRP3_LPS	Q8VDN2	Atp1a1	10|4|9	23	7.67	3	0|0|0|0|0|0|0|1|0|0|0	1	1	1	1	1	7.99	76.67	0
NLRP3_LPS	P48025	Syk	21|1|1	23	7.67	3	0|0|0|0|0|0|0|0|0|0|1	0.33	1	0.33	1	0.33	2.37	76.67	0.21
NLRP3_LPS	E9PZJ8	Ascc3	13|0|9	22	7.33	3	0|0|0|0|0|0|0|0|0|0|0	0.67	1	0.67	1	0.67	-0.14	73.33	0.03
NLRP3_LPS	Q6ZQ38	Cand1	11|0|10	21	7	3	0|0|0|0|0|0|0|0|0|0|0	0.67	1	0.67	1	0.67	-0.14	70	0.03
NLRP3_LPS	Q6A0A9	FAM120A	24|14|18	56	18.67	3	0|0|0|0|0|0|0|2|0|0|1	1	1	1	1	1	14.81	68.44	0
NLRP3_LPS	Q9QZD8	Slc25a10	12|4|4	20	6.67	3	0|0|0|0|0|0|0|0|0|0|0	1	1	1	1	1	7.99	66.67	0
NLRP3_Nig	Q6A0A9	FAM120A	24|15|14	53	17.67	3	0|0|0|0|0|0|0|2|0|0|1	1	1	1	1	1	14.81	64.78	0
NLRP3_LPS	Q9CY27	Tecr	11|4|4	19	6.33	3	0|0|0|0|0|0|0|0|0|0|0	1	1	1	1	1	7.99	63.33	0
NLRP3_Nig	Q80Z25	Ofd1	10|7|2	19	6.33	3	0|0|0|0|0|0|0|0|0|0|0	1	1	1	1	1	4.4	63.33	0
NLRP3_LPS	O35350	Capn1	19|0|0	19	6.33	3	0|0|0|0|0|0|0|0|0|0|0	0.33	1	0.33	1	0.33	-0.14	63.33	0.21
NLRP3_Nig	Q9CZE3	Rab32	17|1|1	19	6.33	3	0|0|0|0|0|0|0|0|0|0|0	0.33	1	0.33	1	0.33	2.37	63.33	0.21
NLRP3_LPS	Q9CZE3	Rab32	13|3|2	18	6	3	0|0|0|0|0|0|0|0|0|0|0	1	1	1	1	1	4.4	60	0
NLRP3_Nig	Q9WV54	Asah1	15|3|0	18	6	3	0|0|0|0|0|0|1|0|0|0|0	0.67	1	0.67	1	0.67	-0.14	60	0.05
NLRP3_LPS	Q3UP24	Nlrc4	16|1|1	18	6	3	0|0|0|0|0|0|0|0|0|0|0	0.33	1	0.33	1	0.33	2.37	60	0.21	Y
NLRP3_Nig	P70191	Traf5	18|0|0	18	6	3	0|0|0|0|0|0|0|0|0|0|0	0.33	1	0.33	1	0.33	-0.14	60	0.21
NLRP3_Nig	O35350	Capn1	17|0|0	17	5.67	3	0|0|0|0|0|0|0|0|0|0|0	0.33	1	0.33	1	0.33	-0.14	56.67	0.21
NLRP3_LPS	Q9WUA3	Pfkp	16|7|7	30	10	3	0|0|0|0|0|0|0|0|0|0|2	1	1	1	1	1	7.49	55	0
NLRP3_LPS	Q9Z0M5	Lipa	3|8|5	16	5.33	3	1|0|0|0|0|0|0|0|0|0|0	1	1	1	1	1	6.24	53.33	0
NLRP3_LPS	Q60931	Vdac3	12|3|1	16	5.33	3	1|0|0|0|0|0|0|0|0|0|0	0.67	1	0.67	1	0.67	2.37	53.33	0.05
NLRP3_LPS	Q9QXN3	Trip4	8|7|1	16	5.33	3	0|0|0|0|0|0|0|0|0|0|0	0.67	1	0.67	1	0.67	2.37	53.33	0.03
NLRP3_Nig	Q9QZD8	Slc25a10	12|0|4	16	5.33	3	0|0|0|0|0|0|0|0|0|0|0	0.67	1	0.67	1	0.67	-0.14	53.33	0.04
NLRP3_Nig	Q62393-2	Tpd52	14|0|2	16	5.33	3	0|0|0|0|0|0|0|0|0|0|0	0.66	1	0.66	1	0.66	-0.14	53.33	0.06
NLRP3_Nig	P16460	Ass1	29|0|0	29	9.67	3	1|0|0|0|0|0|0|0|0|0|1	0.33	1	0.33	1	0.33	-0.43	53.17	0.21
NLRP3_Nig	Q11011	Npepps	24|3|1	28	9.33	3	0|0|0|0|0|0|0|2|0|0|0	0.66	1	0.66	1	0.66	1.88	51.33	0.08
NLRP3_LPS	Q61420	Slc35a1	6|4|5	15	5	3	0|0|0|0|0|0|0|0|0|0|0	1	1	1	1	1	7.99	50	0
NLRP3_LPS	P39054	Dnm2	12|0|3	15	5	3	0|0|0|0|0|0|0|0|0|0|0	0.67	1	0.67	1	0.67	-0.14	50	0.05
NLRP3_LPS	P40142	Tkt	0|8|7	15	5	3	0|0|0|0|0|0|0|0|0|0|0	0.67	1	0.67	1	0.67	-0.14	50	0.03
NLRP3_LPS	Q6P4S6	Sik3	14|1|0	15	5	3	0|0|0|0|0|0|0|0|0|0|0	0.33	1	0.33	1	0.33	-0.14	50	0.21
NLRP3_LPS	Q11011	Npepps	24|1|2	27	9	3	0|0|0|0|0|0|0|2|0|0|0	0.65	1	0.65	1	0.65	1.88	49.5	0.09
NLRP3_LPS	P11499	Hsp90ab1	21|15|16	52	17.33	3	1|0|0|0|0|2|0|1|0|0|0	1	1	1	1	1	20.86	47.67	0
NLRP3_Nig	Q8C3F2	Fam120c	5|6|3	14	4.67	3	0|0|0|0|0|0|0|0|0|0|0	1	1	1	1	1	6.24	46.67	0
NLRP3_Nig	P48025	Syk	13|0|1	14	4.67	3	0|0|0|0|0|0|0|0|0|0|1	0.33	1	0.33	1	0.33	-0.14	46.67	0.21
NLRP3_Nig	Q9QZE5	Copg1	14|0|0	14	4.67	3	0|0|0|0|0|0|0|0|0|0|1	0.33	1	0.33	1	0.33	-0.14	46.67	0.21
NLRP3_LPS	P11928	Oas1a	20|8|9	37	12.33	3	0|0|0|0|0|0|0|3|0|0|0	1	1	1	1	1	6.24	45.22	0
NLRP3_LPS	Q8VD65	Pik3r4	7|2|4	13	4.33	3	0|0|0|0|0|0|0|0|0|0|0	1	1	1	1	1	4.4	43.33	0
NLRP3_LPS	P57787	Slc16a3	13|0|0	13	4.33	3	1|0|0|0|0|0|0|0|0|0|0	0.33	1	0.33	1	0.33	-0.14	43.33	0.21
NLRP3_LPS	Q9CR67	Tmem33	12|1|0	13	4.33	3	0|0|0|0|1|0|0|0|0|0|0	0.33	1	0.33	1	0.33	-0.14	43.33	0.21
NLRP3_Nig	Q9Z2I9	Sucla2	12|0|1	13	4.33	3	0|0|0|0|0|0|0|0|0|0|0	0.33	1	0.33	1	0.33	-0.14	43.33	0.21
NLRP3_LPS	Q9EQH2	Erap1	37|2|8	47	15.67	3	2|0|0|0|0|0|0|1|0|0|1	0.96	1	0.96	1	0.96	1.95	43.08	0
NLRP3_LPS	Q6R5N8	Tlr13	3|2|7	12	4	3	0|0|0|0|0|0|0|0|0|0|1	1	1	1	1	1	4.4	40	0
NLRP3_Nig	Q9CQW2	Arl8b	6|3|3	12	4	3	0|0|0|0|1|0|0|0|0|0|0	1	1	1	1	1	6.24	40	0
NLRP3_Nig	Q61420	Slc35a1	5|3|4	12	4	3	0|0|0|0|0|0|0|0|0|0|0	1	1	1	1	1	6.24	40	0
NLRP3_Nig	Q61703	Itih2	4|5|3	12	4	3	0|0|0|0|0|0|0|0|0|0|0	1	1	1	1	1	6.24	40	0
NLRP3_Nig	Q60931	Vdac3	10|2|0	12	4	3	1|0|0|0|0|0|0|0|0|0|0	0.66	1	0.66	1	0.66	-0.14	40	0.06
NLRP3_LPS	Q8VBZ3	Clptm1	11|1|0	12	4	3	0|0|0|0|0|0|0|0|0|0|0	0.33	1	0.33	1	0.33	-0.14	40	0.21
NLRP3_Nig	P58774	Tpm2	0|12|0	12	4	3	0|0|0|0|0|0|0|0|0|0|0	0.33	1	0.33	1	0.33	-0.14	40	0.21
NLRP3_LPS	P10833	Rras	4|3|4	11	3.67	3	0|0|0|0|0|0|0|0|0|0|0	1	1	1	1	1	6.24	36.67	0
NLRP3_Nig	P35278	Rab5c	8|3|0	11	3.67	3	0|0|0|0|0|0|0|0|0|0|0	0.67	1	0.67	1	0.67	-0.14	36.67	0.05
NLRP3_Nig	Q9QXN3	Trip4	7|1|3	11	3.67	3	0|0|0|0|0|0|0|0|0|0|0	0.67	1	0.67	1	0.67	2.37	36.67	0.05
NLRP3_LPS	Q9JIF7	Copb1	30|0|0	30	10	3	0|0|0|0|0|0|0|2|0|0|1	0.33	1	0.33	1	0.33	-0.79	36.67	0.21
NLRP3_LPS	Q8K1T1	Lrrc25	10|0|1	11	3.67	3	0|0|0|0|0|0|0|0|0|0|0	0.33	1	0.33	1	0.33	-0.14	36.67	0.21
NLRP3_Nig	Q8CAQ8	Immt	58|30|21	109	36.33	3	2|0|0|0|0|0|0|4|0|0|5	1	1	1	1	1	8.16	36.33	0
NLRP3_LPS	G5E829	Atp2b1	18|6|15	39	13	3	0|0|0|0|1|0|0|2|0|0|1	1	1	1	1	1	7.85	35.75	0
NLRP3_Nig	Q9WUA3	Pfkp	16|1|2	19	6.33	3	0|0|0|0|0|0|0|0|0|0|2	0.65	1	0.65	1	0.65	1.88	34.83	0.09
NLRP3_LPS	Q61703	Itih2	3|2|5	10	3.33	3	0|0|0|0|0|0|0|0|0|0|0	1	1	1	1	1	4.4	33.33	0
NLRP3_Nig	Q8CGP5	Hist1h2af	4|3|3	10	3.33	3	0|0|0|0|0|0|0|0|0|0|0	1	1	1	1	1	6.24	33.33	0
NLRP3_LPS	Q8R1V4	Tmed4	6|2|2	10	3.33	3	0|0|0|0|0|0|0|0|0|0|0	0.99	1	0.99	1	0.99	4.4	33.33	0
NLRP3_LPS	Q8BUE4	Aifm2	8|0|2	10	3.33	3	0|0|0|0|0|0|0|0|0|0|0	0.66	1	0.66	1	0.66	-0.14	33.33	0.06
NLRP3_LPS	P52875	Tmem165	8|0|2	10	3.33	3	0|0|0|0|0|0|0|0|0|0|0	0.66	1	0.66	1	0.66	-0.14	33.33	0.06
NLRP3_LPS	O09117-2	Sypl1	7|2|1	10	3.33	3	0|0|0|0|0|0|0|0|0|0|0	0.66	1	0.66	1	0.66	2.37	33.33	0.07
NLRP3_Nig	Q8VDN2	Atp1a1	8|2|0	10	3.33	3	0|0|0|0|0|0|0|1|0|0|0	0.66	1	0.66	1	0.66	-0.14	33.33	0.06
NLRP3_LPS	O88531	Ppt1	8|1|1	10	3.33	3	0|0|0|0|0|0|0|0|0|0|0	0.33	1	0.33	1	0.33	2.37	33.33	0.22
NLRP3_LPS	P14901	Hmox1	10|0|0	10	3.33	3	0|0|0|0|0|0|0|0|0|0|0	0.33	1	0.33	1	0.33	-0.14	33.33	0.21
NLRP3_LPS	P05555	Itgam	10|0|0	10	3.33	3	0|0|0|0|0|0|0|0|0|0|0	0.33	1	0.33	1	0.33	-0.14	33.33	0.21
NLRP3_Nig	P57787	Slc16a3	10|0|0	10	3.33	3	1|0|0|0|0|0|0|0|0|0|0	0.33	1	0.33	1	0.33	-0.14	33.33	0.21
NLRP3_LPS	Q7TMR0	Prcp	14|1|3	18	6	3	0|0|0|0|0|0|1|0|0|0|1	0.66	1	0.66	1	0.66	1.48	33	0.06
NLRP3_Nig	P11928	Oas1a	17|5|3	25	8.33	3	0|0|0|0|0|0|0|3|0|0|0	0.99	1	0.99	1	0.99	3.45	30.56	0
NLRP3_LPS	Q9JKK7	Tmod2	4|2|3	9	3	3	1|0|0|0|0|0|0|0|0|0|0	1	1	1	1	1	4.4	30	0
NLRP3_LPS	Q60854	Serpinb6	1|5|3	9	3	3	0|0|0|0|0|0|0|0|0|0|0	0.67	1	0.67	1	0.67	2.37	30	0.05
NLRP3_LPS	P09411	Pgk1	0|4|5	9	3	3	0|0|0|0|0|0|0|0|0|0|0	0.67	1	0.67	1	0.67	-0.14	30	0.04
NLRP3_LPS	Q62086	Pon2	9|0|0	9	3	3	0|0|0|0|0|0|0|0|0|0|0	0.33	1	0.33	1	0.33	-0.14	30	0.21
NLRP3_LPS	P47856	Gfpt1	9|0|0	9	3	3	0|0|0|0|0|0|0|1|0|0|0	0.33	1	0.33	1	0.33	-0.14	30	0.21
NLRP3_Nig	Q8K1T1	Lrrc25	9|0|0	9	3	3	0|0|0|0|0|0|0|0|0|0|0	0.33	1	0.33	1	0.33	-0.14	30	0.21
NLRP3_LPS	O88668	Creg1	9|5|2	16	5.33	3	0|0|0|0|0|0|0|0|2|0|0	0.99	1	0.99	1	0.99	3.2	29.33	0
NLRP3_LPS	Q61333	Tnfaip2	10|3|3	16	5.33	3	0|0|0|2|0|0|0|0|0|0|0	0.99	1	0.99	1	0.99	4.24	29.33	0
NLRP3_LPS	Q8VCW4	Unc93b1	13|0|3	16	5.33	3	0|0|0|0|0|0|0|2|0|0|0	0.66	1	0.66	1	0.66	-0.47	29.33	0.08
NLRP3_Nig	Q9EQH2	Erap1	25|0|6	31	10.33	3	2|0|0|0|0|0|0|1|0|0|1	0.67	1	0.67	1	0.67	-1.09	28.42	0.04
NLRP3_LPS	P35564	Canx	18|3|2	23	7.67	3	0|0|0|0|0|0|0|3|0|0|0	0.97	1	0.97	1	0.97	2.64	28.11	0
NLRP3_Nig	Q7TMR0	Prcp	12|0|3	15	5	3	0|0|0|0|0|0|1|0|0|0|1	0.66	1	0.66	1	0.66	-0.43	27.5	0.06
NLRP3_LPS	Q9D6F9	Tubb4a	2|2|4	8	2.67	3	0|0|0|0|0|0|0|0|0|0|0	0.99	1	0.99	1	0.99	4.4	26.67	0
NLRP3_LPS	Q5SVR0	Tbc1d9b	4|2|2	8	2.67	3	0|0|0|0|0|0|0|0|0|0|0	0.99	1	0.99	1	0.99	4.4	26.67	0
NLRP3_Nig	P62880	Gnb2	3|4|1	8	2.67	3	0|0|0|0|0|0|0|0|0|0|0	0.67	1	0.67	1	0.67	2.37	26.67	0.06
NLRP3_LPS	Q3U9G9	Lbr	5|1|2	8	2.67	3	0|0|0|0|0|0|0|0|0|0|0	0.66	1	0.66	1	0.66	2.37	26.67	0.07
NLRP3_LPS	Q9CQW2	Arl8b	6|2|0	8	2.67	3	0|0|0|0|1|0|0|0|0|0|0	0.66	1	0.66	1	0.66	-0.14	26.67	0.07
NLRP3_LPS	G3X9K3	Arfgef1	7|0|1	8	2.67	3	0|0|0|0|0|0|0|0|0|0|0	0.33	1	0.33	1	0.33	-0.14	26.67	0.22
NLRP3_LPS	P13439	Umps	8|0|0	8	2.67	3	0|0|0|0|0|0|0|0|0|0|0	0.33	1	0.33	1	0.33	-0.14	26.67	0.22
NLRP3_Nig	Q3UP24	Nlrc4	7|0|1	8	2.67	3	0|0|0|0|0|0|0|0|0|0|0	0.33	1	0.33	1	0.33	-0.14	26.67	0.22	Y
NLRP3_Nig	Q8BH61	F13a1	8|0|0	8	2.67	3	0|0|0|0|0|0|0|0|0|0|0	0.33	1	0.33	1	0.33	-0.14	26.67	0.22
NLRP3_Nig	Q8CG50	Rab43	8|0|0	8	2.67	3	0|0|0|0|0|0|0|0|0|0|0	0.33	1	0.33	1	0.33	-0.14	26.67	0.22
NLRP3_LPS	O35744	Chil3	24|5|0	29	9.67	3	4|0|0|0|0|0|0|0|0|0|0	0.66	1	0.66	1	0.66	-1.23	26.58	0.08
NLRP3_LPS	P41216	Acsl1	55|0|2	57	19	3	7|0|0|0|0|0|0|0|0|0|1	0.61	1	0.61	1	0.61	-2.76	26.12	0.11
NLRP3_LPS	Q99JR1	Sfxn1	12|4|5	21	7	3	2|0|0|1|0|0|0|0|0|0|0	1	1	1	1	1	4.81	25.67	0
NLRP3_Nig	Q99KF1	Tmed9	11|0|3	14	4.67	3	0|0|0|0|0|0|1|0|0|0|1	0.66	1	0.66	1	0.66	-0.43	25.67	0.06
NLRP3_LPS	Q60932	Vdac1	17|12|4	33	11	3	3|0|0|0|2|0|0|0|0|0|0	0.99	1	0.99	1	0.99	3.32	24.2	0
NLRP3_Nig	O35744	Chil3	26|0|0	26	8.67	3	4|0|0|0|0|0|0|0|0|0|0	0.33	1	0.33	1	0.33	-1.23	23.83	0.23
NLRP3_LPS	P80316	Cct5	1|3|3	7	2.33	3	0|0|0|0|0|0|0|0|0|0|0	0.67	1	0.67	1	0.67	2.37	23.33	0.06
NLRP3_Nig	P97300	Nptn	4|3|0	7	2.33	3	0|0|0|0|0|0|0|0|0|0|0	0.67	1	0.67	1	0.67	-0.14	23.33	0.06
NLRP3_LPS	Q7TPV4	Mybbp1a	5|0|2	7	2.33	3	0|0|0|0|0|0|0|0|0|0|0	0.66	1	0.66	1	0.66	-0.14	23.33	0.07
NLRP3_LPS	P97300	Nptn	5|2|0	7	2.33	3	0|0|0|0|0|0|0|0|0|0|0	0.66	1	0.66	1	0.66	-0.14	23.33	0.07
NLRP3_LPS	Q3UDW8	Hgsnat	4|1|2	7	2.33	3	0|0|0|0|0|0|0|0|0|0|0	0.66	1	0.66	1	0.66	2.37	23.33	0.07
NLRP3_LPS	P70398	Usp9x	7|0|0	7	2.33	3	0|0|0|0|0|0|0|0|0|0|0	0.33	1	0.33	1	0.33	-0.14	23.33	0.22
NLRP3_LPS	Q9ET30	Tm9sf3	7|0|0	7	2.33	3	0|0|0|0|0|0|0|0|0|0|0	0.33	1	0.33	1	0.33	-0.14	23.33	0.22
NLRP3_LPS	P58681	Tlr7	7|0|0	7	2.33	3	0|0|0|0|0|0|0|0|0|0|0	0.33	1	0.33	1	0.33	-0.14	23.33	0.22
NLRP3_LPS	Q61124	Cln3	7|0|0	7	2.33	3	0|0|0|0|0|0|0|0|0|0|0	0.33	1	0.33	1	0.33	-0.14	23.33	0.22
NLRP3_LPS	Q8CFB4	Gbp5	7|0|0	7	2.33	3	0|0|0|0|0|0|0|0|0|0|0	0.33	1	0.33	1	0.33	-0.14	23.33	0.22
NLRP3_LPS	Q9CQQ7	Atp5f1	5|1|1	7	2.33	3	0|0|0|0|0|0|0|0|0|0|0	0.33	1	0.33	1	0.33	2.37	23.33	0.23
NLRP3_LPS	Q8CG50	Rab43	7|0|0	7	2.33	3	0|0|0|0|0|0|0|0|0|0|0	0.33	1	0.33	1	0.33	-0.14	23.33	0.22
NLRP3_LPS	Q61043	Nin	7|0|0	7	2.33	3	0|0|0|0|0|0|0|0|0|0|0	0.33	1	0.33	1	0.33	-0.14	23.33	0.22
NLRP3_LPS	O55047	Tlk2	6|1|0	7	2.33	3	0|0|0|0|0|0|0|0|0|0|0	0.33	1	0.33	1	0.33	-0.14	23.33	0.22
NLRP3_LPS	Q6P5E4	Uggt1	0|1|6	7	2.33	3	0|0|0|0|0|0|0|0|0|0|0	0.33	1	0.33	1	0.33	-0.14	23.33	0.22
NLRP3_Nig	O88531	Ppt1	7|0|0	7	2.33	3	0|0|0|0|0|0|0|0|0|0|0	0.33	1	0.33	1	0.33	-0.14	23.33	0.22
NLRP3_Nig	P52875	Tmem165	7|0|0	7	2.33	3	0|0|0|0|0|0|0|0|0|0|0	0.33	1	0.33	1	0.33	-0.14	23.33	0.22
NLRP3_Nig	Q8BUE4	Aifm2	6|0|1	7	2.33	3	0|0|0|0|0|0|0|0|0|0|0	0.33	1	0.33	1	0.33	-0.14	23.33	0.22
NLRP3_Nig	Q8R5A6	Tbc1d22a	7|0|0	7	2.33	3	0|0|0|0|0|0|0|0|0|0|0	0.33	1	0.33	1	0.33	-0.14	23.33	0.22
NLRP3_Nig	P41216	Acsl1	50|0|0	50	16.67	3	7|0|0|0|0|0|0|0|0|0|1	0.33	1	0.33	1	0.33	-2.76	22.92	0.22
NLRP3_LPS	P23506	Pcmt1	16|7|8	31	10.33	3	5|0|0|0|0|0|0|0|0|0|0	0.99	1	0.99	1	0.99	4.57	22.73	0
NLRP3_LPS	E9Q555	Rnf213	77|5|9	91	30.33	3	0|0|0|0|0|0|1|12|0|0|2	0.96	1	0.96	1	0.96	2.24	22.24	0
NLRP3_Nig	P11499	Hsp90ab1	11|10|3	24	8	3	1|0|0|0|0|2|0|1|0|0|0	0.99	1	0.99	1	0.99	3.42	22	0
NLRP3_Nig	Q61333	Tnfaip2	6|3|3	12	4	3	0|0|0|2|0|0|0|0|0|0|0	0.99	1	0.99	1	0.99	4.24	22	0
NLRP3_LPS	Q99LR1	Abhd12	13|4|5	22	7.33	3	1|0|0|0|0|0|1|0|0|0|2	1	1	1	1	1	4.9	20.17	0
NLRP3_LPS	Q9WU81	Slc37a2	3|4|4	11	3.67	3	0|0|0|0|2|0|0|0|0|0|0	0.99	0.99	0.99	0.99	0.99	4.24	20.17	0
NLRP3_LPS	Q9QYJ0	Dnaja2	23|3|7	33	11	3	0|0|0|0|0|2|2|0|0|0|2	0.97	1	0.97	1	0.97	2.32	20.17	0	Y
NLRP3_LPS	Q921L3	Tmco1	8|3|0	11	3.67	3	0|0|0|0|0|0|0|1|0|0|1	0.66	1	0.66	1	0.66	-0.43	20.17	0.06
NLRP3_LPS	P17918	Pcna	8|3|0	11	3.67	3	0|0|0|0|1|0|0|1|0|0|0	0.66	1	0.66	1	0.66	-0.43	20.17	0.06
NLRP3_LPS	Q791T5	Mtch1	2|2|2	6	2	3	0|0|0|0|0|0|0|0|0|0|0	0.99	0.99	0.99	0.99	0.99	4.4	20	0	Y
NLRP3_Nig	Q6PHN9	Rab35	0|3|3	6	2	3	0|0|0|0|0|0|0|0|0|0|0	0.67	1	0.67	1	0.67	-0.14	20	0.06
NLRP3_LPS	Q61462	Cyba	4|2|0	6	2	3	0|0|0|0|0|0|0|0|0|0|0	0.66	1	0.66	1	0.66	-0.14	20	0.07
NLRP3_LPS	P30993	C5ar1	3|1|2	6	2	3	0|0|0|0|1|0|0|0|0|0|0	0.66	1	0.66	1	0.66	2.37	20	0.08
NLRP3_LPS	Q9DCX2	Atp5h	3|1|2	6	2	3	0|0|0|0|0|0|0|1|0|0|0	0.66	1	0.66	1	0.66	2.37	20	0.08
NLRP3_LPS	Q8BZ98	Dnm3	4|0|2	6	2	3	0|0|0|0|0|0|0|0|0|0|0	0.66	1	0.66	1	0.66	-0.14	20	0.07
NLRP3_Nig	Q9JKK7	Tmod2	4|2|0	6	2	3	1|0|0|0|0|0|0|0|0|0|0	0.66	1	0.66	1	0.66	-0.14	20	0.07
NLRP3_LPS	P37040	Por	6|0|0	6	2	3	0|0|0|0|0|0|0|0|0|0|0	0.33	1	0.33	1	0.33	-0.14	20	0.22
NLRP3_LPS	Q6P5F9	Xpo1	6|0|0	6	2	3	0|0|0|0|0|0|0|0|0|0|0	0.33	1	0.33	1	0.33	-0.14	20	0.22
NLRP3_LPS	Q9QUK4	Naip2	6|0|0	6	2	3	0|0|0|0|0|0|0|0|0|0|0	0.33	1	0.33	1	0.33	-0.14	20	0.22
NLRP3_LPS	O35657	Neu1	5|0|1	6	2	3	0|0|0|0|0|0|0|0|0|0|0	0.33	1	0.33	1	0.33	-0.14	20	0.23
NLRP3_LPS	Q921J2	Rheb	6|0|0	6	2	3	0|0|0|0|0|0|0|0|0|0|0	0.33	1	0.33	1	0.33	-0.14	20	0.22
NLRP3_LPS	P33766	Fpr1	6|0|0	6	2	3	0|0|0|0|0|0|0|0|0|0|0	0.33	1	0.33	1	0.33	-0.14	20	0.22
NLRP3_LPS	Q8R5A6	Tbc1d22a	6|0|0	6	2	3	0|0|0|0|0|0|0|0|0|0|0	0.33	1	0.33	1	0.33	-0.14	20	0.22
NLRP3_LPS	Q8BGS7	Cept1	6|0|0	6	2	3	0|0|0|0|0|0|0|1|0|0|0	0.33	1	0.33	1	0.33	-0.14	20	0.22
NLRP3_LPS	Q9QXH4	Itgax	0|0|6	6	2	3	0|0|0|0|0|0|0|0|0|0|0	0.33	1	0.33	1	0.33	-0.14	20	0.22
NLRP3_Nig	Q6P4S6	Sik3	6|0|0	6	2	3	0|0|0|0|0|0|0|0|0|0|0	0.33	1	0.33	1	0.33	-0.14	20	0.22
NLRP3_Nig	Q8VD65	Pik3r4	6|0|0	6	2	3	0|0|0|0|0|0|0|0|0|0|0	0.33	1	0.33	1	0.33	-0.14	20	0.22
NLRP3_Nig	Q99LC3	Ndufa10	6|0|0	6	2	3	0|0|0|0|0|0|0|0|0|0|0	0.33	1	0.33	1	0.33	-0.14	20	0.22
NLRP3_Nig	P10833	Rras	5|0|1	6	2	3	0|0|0|0|0|0|0|0|0|0|0	0.33	1	0.33	1	0.33	-0.14	20	0.23
NLRP3_Nig	P13439	Umps	6|0|0	6	2	3	0|0|0|0|0|0|0|0|0|0|0	0.33	1	0.33	1	0.33	-0.14	20	0.22
NLRP3_LPS	P84096	Rhog	12|9|6	27	9	3	3|0|0|0|0|0|0|1|0|1|0	1	1	1	1	1	5.04	19.8	0
NLRP3_LPS	Q9QXX4	Slc25a13	3|5|8	16	5.33	3	0|0|0|0|0|0|0|2|0|0|1	0.99	1	0.99	1	0.99	3.65	19.56	0
NLRP3_LPS	P63037	Dnaja1	12|1|3	16	5.33	3	0|0|0|0|0|3|0|0|0|0|0	0.66	1	0.66	1	0.66	1.53	19.56	0.09
NLRP3_LPS	Q9DB77	Uqcrc2	12|3|6	21	7	3	0|0|0|1|3|0|0|0|0|0|0	0.98	1	0.98	1	0.98	2.99	19.25	0
NLRP3_LPS	Q61549	Emr1	22|7|7	36	12	3	2|0|0|0|0|0|0|4|0|0|1	0.99	1	0.99	1	0.99	4.43	18.86	0
NLRP3_Nig	P68433	Hist1h3a	3|4|3	10	3.33	3	0|0|2|0|0|0|0|0|0|0|0	0.99	0.99	0.99	0.99	0.99	4.24	18.33	0
NLRP3_Nig	Q8VCW4	Unc93b1	8|2|0	10	3.33	3	0|0|0|0|0|0|0|2|0|0|0	0.65	1	0.65	1	0.65	-0.47	18.33	0.09
NLRP3_LPS	Q8JZU2	Slc25a1	26|10|7	43	14.33	3	0|0|0|0|0|0|4|3|0|0|2	0.99	1	0.99	1	0.99	3.92	17.52	0
NLRP3_LPS	P42225	Stat1	119|13|19	151	50.33	3	12|0|0|0|0|0|0|8|0|0|12	0.98	1	0.98	1	0.98	2.88	17.3	0
NLRP3_Nig	P35564	Canx	14|0|0	14	4.67	3	0|0|0|0|0|0|0|3|0|0|0	0.33	1	0.33	1	0.33	-0.85	17.11	0.24
NLRP3_LPS	Q9D154	Serpinb1a	3|0|2	5	1.67	3	0|0|0|0|0|0|0|0|0|0|0	0.66	1	0.66	1	0.66	-0.14	16.67	0.08
NLRP3_LPS	Q9CQE7	Ergic3	3|2|0	5	1.67	3	0|0|0|0|0|0|0|0|0|0|0	0.66	1	0.66	1	0.66	-0.14	16.67	0.08
NLRP3_LPS	Q6PHN9	Rab35	0|3|2	5	1.67	3	0|0|0|0|0|0|0|0|0|0|0	0.66	1	0.66	1	0.66	-0.14	16.67	0.08
NLRP3_Nig	Q9D0M5	Dynll2	3|2|0	5	1.67	3	0|0|0|0|0|0|0|0|0|0|0	0.66	1	0.66	1	0.66	-0.14	16.67	0.08
NLRP3_LPS	Q9Z2Z6	Slc25a20	5|0|0	5	1.67	3	1|0|0|0|0|0|0|0|0|0|0	0.33	1	0.33	1	0.33	-0.14	16.67	0.23
NLRP3_LPS	Q06185	Atp5i	5|0|0	5	1.67	3	0|0|0|0|0|0|0|0|0|0|0	0.33	1	0.33	1	0.33	-0.14	16.67	0.23
NLRP3_LPS	Q9QUN7	Tlr2	4|0|1	5	1.67	3	0|0|0|0|0|0|0|1|0|0|0	0.33	1	0.33	1	0.33	-0.14	16.67	0.24
NLRP3_LPS	Q3TYS2	Grxcr2	5|0|0	5	1.67	3	0|0|0|0|0|0|0|0|0|0|1	0.33	1	0.33	1	0.33	-0.14	16.67	0.23
NLRP3_LPS	Q9R0Q9	Mpdu1	4|0|1	5	1.67	3	0|0|0|0|1|0|0|0|0|0|0	0.33	1	0.33	1	0.33	-0.14	16.67	0.24
NLRP3_LPS	Q9JHG7	Pik3cg	5|0|0	5	1.67	3	0|0|0|0|0|0|0|0|0|0|0	0.33	1	0.33	1	0.33	-0.14	16.67	0.23
NLRP3_LPS	Q61263	Soat1	5|0|0	5	1.67	3	0|0|0|0|0|0|0|0|0|0|0	0.33	1	0.33	1	0.33	-0.14	16.67	0.23
NLRP3_LPS	O55023	Impa1	5|0|0	5	1.67	3	0|0|0|0|0|0|0|0|0|0|0	0.33	1	0.33	1	0.33	-0.14	16.67	0.23
NLRP3_LPS	Q8CIM5	Gpr84	5|0|0	5	1.67	3	0|0|0|0|0|0|0|0|0|0|0	0.33	1	0.33	1	0.33	-0.14	16.67	0.23
NLRP3_LPS	Q99KQ4	Nampt	5|0|0	5	1.67	3	0|0|0|0|0|0|0|0|0|0|0	0.33	1	0.33	1	0.33	-0.14	16.67	0.23
NLRP3_LPS	P14152	Mdh1	0|1|4	5	1.67	3	0|0|0|0|0|0|0|0|0|0|0	0.33	1	0.33	1	0.33	-0.14	16.67	0.24
NLRP3_LPS	P17742	Ppia	0|4|1	5	1.67	3	0|0|0|0|0|0|0|0|0|0|0	0.33	1	0.33	1	0.33	-0.14	16.67	0.24
NLRP3_Nig	Q9Z0M5	Lipa	4|1|0	5	1.67	3	1|0|0|0|0|0|0|0|0|0|0	0.33	1	0.33	1	0.33	-0.14	16.67	0.24
NLRP3_Nig	Q05816	Fabp5	3|1|1	5	1.67	3	0|0|1|0|0|0|0|0|0|0|0	0.33	1	0.33	1	0.33	2.37	16.67	0.26
NLRP3_Nig	Q9CR67	Tmem33	4|1|0	5	1.67	3	0|0|0|0|1|0|0|0|0|0|0	0.33	1	0.33	1	0.33	-0.14	16.67	0.24
NLRP3_Nig	P58681	Tlr7	5|0|0	5	1.67	3	0|0|0|0|0|0|0|0|0|0|0	0.33	1	0.33	1	0.33	-0.14	16.67	0.23
NLRP3_Nig	P09055	Itgb1	5|0|0	5	1.67	3	0|0|0|0|0|0|0|0|0|0|0	0.33	1	0.33	1	0.33	-0.14	16.67	0.23
NLRP3_Nig	Q8BZ98	Dnm3	4|0|1	5	1.67	3	0|0|0|0|0|0|0|0|0|0|0	0.33	1	0.33	1	0.33	-0.14	16.67	0.24
NLRP3_Nig	Q8BGS7	Cept1	5|0|0	5	1.67	3	0|0|0|0|0|0|0|1|0|0|0	0.33	1	0.33	1	0.33	-0.14	16.67	0.23
NLRP3_LPS	Q8C0C7	Farsa	4|2|3	9	3	3	0|0|0|0|0|0|0|0|0|0|2	0.98	0.99	0.98	0.99	0.98	3.2	16.5	0
NLRP3_LPS	Q9QVP9	Ptk2b	11|1|6	18	6	3	0|0|0|0|0|0|0|1|0|0|3	0.66	1	0.66	1	0.66	1	16.5	0.06
NLRP3_LPS	Q9CXE7	Tmed5	7|1|1	9	3	3	0|0|0|0|0|0|0|2|0|0|0	0.33	1	0.33	1	0.33	1.88	16.5	0.26
NLRP3_Nig	Q922Q4	Pycr2	107|181|192	480	160	3	36|16|8|9|17|0|6|4|5|3|3	1	1	1	1	1	8.88	16.45	0
NLRP3_LPS	P46978	Stt3a	16|2|4	22	7.33	3	0|0|0|0|0|0|3|0|0|2|0	0.94	1	0.94	1	0.94	1.72	16.13	0.01
NLRP3_Nig	P84096	Rhog	15|6|1	22	7.33	3	3|0|0|0|0|0|0|1|0|1|0	0.66	1	0.66	1	0.66	0.51	16.13	0.06
NLRP3_LPS	Q8BVE3	Atp6v1h	24|4|7	35	11.67	3	0|0|0|0|1|2|2|0|0|2|1	0.99	1	0.99	1	0.99	3.33	16.04	0
NLRP3_Nig	Q6GQT1	A2mp	9|4|0	13	4.33	3	0|0|0|0|0|0|0|1|2|0|0	0.66	1	0.66	1	0.66	-0.79	15.89	0.06
NLRP3_Nig	P01899	H2-D1	12|1|0	13	4.33	3	0|0|0|0|0|0|0|0|0|0|3	0.33	1	0.33	1	0.33	-0.85	15.89	0.25
NLRP3_LPS	Q9CY50	Ssr1	9|4|4	17	5.67	3	0|0|0|0|0|0|1|2|0|0|1	1	1	1	1	1	4.9	15.58	0
NLRP3_LPS	Q922Q4	Pycr2	50|186|213	449	149.67	3	36|16|8|9|17|0|6|4|5|3|3	1	1	1	1	1	4.5	15.39	0
NLRP3_LPS	O55143	Atp2a2	31|7|16	54	18	3	0|0|0|0|2|0|2|5|0|1|3	0.99	1	0.99	1	0.99	3.34	15.23	0
NLRP3_LPS	Q99KF1	Tmed9	7|1|0	8	2.67	3	0|0|0|0|0|0|1|0|0|0|1	0.33	1	0.33	1	0.33	-0.43	14.67	0.22
NLRP3_LPS	Q61093	Cybb	20|4|3	27	9	3	1|0|0|1|1|2|2|0|0|0|0	0.97	1	0.97	1	0.97	2.35	14.14	0
NLRP3_LPS	Q9D6M3	Slc25a22	17|3|3	23	7.67	3	0|0|0|0|0|0|0|4|0|0|2	0.94	1	0.94	1	0.94	2.37	14.06	0.01
NLRP3_Nig	P23506	Pcmt1	15|2|2	19	6.33	3	5|0|0|0|0|0|0|0|0|0|0	0.93	1	0.93	1	0.93	2.13	13.93	0.01
NLRP3_Nig	P42225	Stat1	112|4|4	120	40	3	12|0|0|0|0|0|0|8|0|0|12	0.36	1	0.36	1	0.36	-3.1	13.75	0.2
NLRP3_LPS	P21958	Tap1	30|0|0	30	10	3	0|0|0|0|0|0|0|6|0|1|1	0.33	1	0.33	1	0.33	-2.71	13.75	0.23
NLRP3_Nig	Q99JR1	Sfxn1	6|2|3	11	3.67	3	2|0|0|1|0|0|0|0|0|0|0	0.96	1	0.96	1	0.96	2.41	13.44	0
NLRP3_LPS	Q8BFZ3	Actbl2	2|0|2	4	1.33	3	0|0|0|0|0|0|0|0|0|0|0	0.66	0.99	0.66	0.99	0.66	-0.14	13.33	0.08
NLRP3_LPS	Q3TB48	Tmem104	2|0|2	4	1.33	3	0|0|0|0|0|0|0|0|0|0|0	0.66	0.99	0.66	0.99	0.66	-0.14	13.33	0.08
NLRP3_LPS	Q78IK2	Usmg5	2|2|0	4	1.33	3	0|0|0|0|0|0|0|0|0|0|0	0.66	0.99	0.66	0.99	0.66	-0.14	13.33	0.08
NLRP3_LPS	Q9JL26	Fmnl1	2|0|2	4	1.33	3	0|0|0|0|1|0|0|0|0|0|0	0.66	0.99	0.66	0.99	0.66	-0.14	13.33	0.08
NLRP3_LPS	P62869	Tceb2	0|2|2	4	1.33	3	0|0|0|0|0|0|0|0|0|0|0	0.66	0.99	0.66	0.99	0.66	-0.14	13.33	0.08
NLRP3_LPS	Q9JLT2	Treh	0|2|2	4	1.33	3	0|0|0|0|0|0|0|0|0|0|0	0.66	0.99	0.66	0.99	0.66	-0.14	13.33	0.08
NLRP3_Nig	Q9D023	Mpc2	2|2|0	4	1.33	3	0|0|0|0|0|0|0|0|0|0|0	0.66	0.99	0.66	0.99	0.66	-0.14	13.33	0.08
NLRP3_Nig	P53994	Rab2a	2|0|2	4	1.33	3	0|0|0|0|0|0|0|0|0|0|0	0.66	0.99	0.66	0.99	0.66	-0.14	13.33	0.08
NLRP3_Nig	P17742	Ppia	0|2|2	4	1.33	3	0|0|0|0|0|0|0|0|0|0|0	0.66	0.99	0.66	0.99	0.66	-0.14	13.33	0.08
NLRP3_LPS	Q9D023	Mpc2	4|0|0	4	1.33	3	0|0|0|0|0|0|0|0|0|0|0	0.33	1	0.33	1	0.33	-0.14	13.33	0.24
NLRP3_LPS	O70496	Clcn7	4|0|0	4	1.33	3	0|0|0|0|0|0|0|0|0|0|0	0.33	1	0.33	1	0.33	-0.14	13.33	0.24
NLRP3_LPS	P97468	Cmklr1	4|0|0	4	1.33	3	0|0|0|0|0|0|0|0|0|0|0	0.33	1	0.33	1	0.33	-0.14	13.33	0.24
NLRP3_LPS	Q64310	Surf4	4|0|0	4	1.33	3	0|0|0|0|0|0|0|0|0|0|0	0.33	1	0.33	1	0.33	-0.14	13.33	0.24
NLRP3_LPS	Q8BU31	Rap2c	3|0|1	4	1.33	3	0|1|0|0|0|0|0|0|0|0|0	0.33	1	0.33	1	0.33	-0.14	13.33	0.26
NLRP3_LPS	Q3TL44	Nlrx1	4|0|0	4	1.33	3	0|0|0|0|0|0|0|0|0|0|0	0.33	1	0.33	1	0.33	-0.14	13.33	0.24
NLRP3_LPS	Q8R1U1	Cog4	3|1|0	4	1.33	3	0|0|0|0|0|0|0|0|0|0|0	0.33	1	0.33	1	0.33	-0.14	13.33	0.26
NLRP3_LPS	Q9JL15	Lgals8	4|0|0	4	1.33	3	0|0|0|0|0|0|0|0|0|0|0	0.33	1	0.33	1	0.33	-0.14	13.33	0.24
NLRP3_LPS	P53986	Slc16a1	3|0|1	4	1.33	3	0|0|0|0|0|0|0|0|0|0|0	0.33	1	0.33	1	0.33	-0.14	13.33	0.26
NLRP3_LPS	Q8CGA3	Slc43a2	3|0|1	4	1.33	3	0|0|0|0|0|0|0|0|0|0|0	0.33	1	0.33	1	0.33	-0.14	13.33	0.26
NLRP3_LPS	Q99LC3	Ndufa10	4|0|0	4	1.33	3	0|0|0|0|0|0|0|0|0|0|0	0.33	1	0.33	1	0.33	-0.14	13.33	0.24
NLRP3_LPS	Q9JLR9	Higd1a	4|0|0	4	1.33	3	0|0|0|0|0|0|0|0|0|0|0	0.33	1	0.33	1	0.33	-0.14	13.33	0.24
NLRP3_LPS	Q62087	Pon3	4|0|0	4	1.33	3	0|0|0|0|0|0|0|0|0|0|0	0.33	1	0.33	1	0.33	-0.14	13.33	0.24
NLRP3_LPS	O88627	Slc28a2	3|0|1	4	1.33	3	0|0|0|0|0|0|0|0|0|0|0	0.33	1	0.33	1	0.33	-0.14	13.33	0.26
NLRP3_LPS	Q9WVL2	Stat2	4|0|0	4	1.33	3	0|0|0|0|0|0|0|0|0|0|0	0.33	1	0.33	1	0.33	-0.14	13.33	0.24
NLRP3_LPS	Q3TZZ7	Esyt2	2|1|1	4	1.33	3	0|0|0|0|0|0|0|0|0|0|0	0.33	0.99	0.33	0.99	0.33	2.37	13.33	0.28
NLRP3_LPS	Q9QZL0	Ripk3	4|0|0	4	1.33	3	0|0|0|0|0|0|0|0|0|0|0	0.33	1	0.33	1	0.33	-0.14	13.33	0.24
NLRP3_LPS	Q7TSI3	Ppp6r1	4|0|0	4	1.33	3	0|0|0|0|0|0|0|0|0|0|0	0.33	1	0.33	1	0.33	-0.14	13.33	0.24
NLRP3_LPS	Q6PIC6	Atp1a3	1|1|2	4	1.33	3	0|0|0|0|1|0|0|0|0|0|0	0.33	0.99	0.33	0.99	0.33	2.37	13.33	0.28
NLRP3_LPS	P39053	Dnm1	3|1|0	4	1.33	3	0|0|0|0|0|0|0|0|0|0|0	0.33	1	0.33	1	0.33	-0.14	13.33	0.26
NLRP3_LPS	A2AN08	Ubr4	4|0|0	4	1.33	3	0|0|0|0|0|0|0|0|0|0|0	0.33	1	0.33	1	0.33	-0.14	13.33	0.24
NLRP3_LPS	P42227	Stat3	4|0|0	4	1.33	3	0|0|0|0|0|0|0|0|0|0|0	0.33	1	0.33	1	0.33	-0.14	13.33	0.24
NLRP3_LPS	O88712	Ctbp1	3|0|1	4	1.33	3	0|0|0|0|0|0|0|0|1|0|0	0.33	1	0.33	1	0.33	-0.14	13.33	0.26
NLRP3_LPS	Q64516	Gk	4|0|0	4	1.33	3	0|0|0|0|0|0|0|0|0|0|0	0.33	1	0.33	1	0.33	-0.14	13.33	0.24
NLRP3_LPS	Q91VD9	Ndufs1	0|1|3	4	1.33	3	0|0|0|0|0|0|0|0|0|0|0	0.33	1	0.33	1	0.33	-0.14	13.33	0.26
NLRP3_LPS	Q923D2	Blvrb	0|3|1	4	1.33	3	0|0|0|0|0|0|0|0|0|0|0	0.33	1	0.33	1	0.33	-0.14	13.33	0.26
NLRP3_Nig	O88627	Slc28a2	4|0|0	4	1.33	3	0|0|0|0|0|0|0|0|0|0|0	0.33	1	0.33	1	0.33	-0.14	13.33	0.24
NLRP3_Nig	Q8VBZ3	Clptm1	4|0|0	4	1.33	3	0|0|0|0|0|0|0|0|0|0|0	0.33	1	0.33	1	0.33	-0.14	13.33	0.24
NLRP3_Nig	Q9R0Q9	Mpdu1	3|1|0	4	1.33	3	0|0|0|0|1|0|0|0|0|0|0	0.33	1	0.33	1	0.33	-0.14	13.33	0.26
NLRP3_Nig	Q9D6F9	Tubb4a	2|1|1	4	1.33	3	0|0|0|0|0|0|0|0|0|0|0	0.33	0.99	0.33	0.99	0.33	2.37	13.33	0.28
NLRP3_Nig	O09117-2	Sypl1	4|0|0	4	1.33	3	0|0|0|0|0|0|0|0|0|0|0	0.33	1	0.33	1	0.33	-0.14	13.33	0.24
NLRP3_Nig	Q62086	Pon2	4|0|0	4	1.33	3	0|0|0|0|0|0|0|0|0|0|0	0.33	1	0.33	1	0.33	-0.14	13.33	0.24
NLRP3_Nig	Q9CPU4	Mgst3	1|3|0	4	1.33	3	0|0|0|0|0|0|0|0|0|0|0	0.33	1	0.33	1	0.33	-0.14	13.33	0.26
NLRP3_Nig	Q80YW0	Cyth4	1|1|2	4	1.33	3	0|0|0|0|0|0|0|0|0|0|0	0.33	0.99	0.33	0.99	0.33	2.37	13.33	0.28
NLRP3_Nig	Q9DCX2	Atp5h	4|0|0	4	1.33	3	0|0|0|0|0|0|0|1|0|0|0	0.33	1	0.33	1	0.33	-0.14	13.33	0.24
NLRP3_Nig	Q9CY27	Tecr	4|0|0	4	1.33	3	0|0|0|0|0|0|0|0|0|0|0	0.33	1	0.33	1	0.33	-0.14	13.33	0.24
NLRP3_Nig	P39054	Dnm2	4|0|0	4	1.33	3	0|0|0|0|0|0|0|0|0|0|0	0.33	1	0.33	1	0.33	-0.14	13.33	0.24
NLRP3_Nig	Q9CQE7	Ergic3	4|0|0	4	1.33	3	0|0|0|0|0|0|0|0|0|0|0	0.33	1	0.33	1	0.33	-0.14	13.33	0.24
NLRP3_Nig	P05555	Itgam	4|0|0	4	1.33	3	0|0|0|0|0|0|0|0|0|0|0	0.33	1	0.33	1	0.33	-0.14	13.33	0.24
NLRP3_Nig	Q9QXH4	Itgax	0|4|0	4	1.33	3	0|0|0|0|0|0|0|0|0|0|0	0.33	1	0.33	1	0.33	-0.14	13.33	0.24
NLRP3_LPS	P84078	Arf1	13|5|0	18	6	3	4|1|0|0|0|0|0|0|0|0|0	0.66	1	0.66	1	0.66	-1.57	13.2	0.08
NLRP3_Nig	Q9WU81	Slc37a2	2|2|3	7	2.33	3	0|0|0|0|2|0|0|0|0|0|0	0.97	0.99	0.97	0.99	0.97	3.2	12.83	0
NLRP3_LPS	P14733	Lmnb1	4|3|14	21	7	3	1|0|0|0|0|0|0|0|4|0|1	0.95	1	0.95	1	0.95	2.33	12.83	0
NLRP3_LPS	P80318	Cct3	10|0|4	14	4.67	3	0|0|0|0|0|0|2|0|0|0|2	0.66	1	0.66	1	0.66	-1.14	12.83	0.08
NLRP3_Nig	Q99LR1	Abhd12	10|1|3	14	4.67	3	1|0|0|0|0|0|1|0|0|0|2	0.66	1	0.66	1	0.66	0.53	12.83	0.09
NLRP3_LPS	Q9ES97	Rtn3	4|1|2	7	2.33	3	0|2|0|0|0|0|0|0|0|0|0	0.65	0.99	0.65	0.99	0.65	1.88	12.83	0.09
NLRP3_Nig	Q8K386	Rab15	1|2|4	7	2.33	3	0|0|0|0|0|0|1|1|0|0|0	0.65	1	0.65	1	0.65	1.48	12.83	0.09
NLRP3_LPS	O70152	Dpm1	14|0|0	14	4.67	3	0|0|0|0|0|0|1|2|0|1|0	0.33	1	0.33	1	0.33	-1.09	12.83	0.21
NLRP3_LPS	P02088	Hbb-b1	0|9|8	17	5.67	3	0|0|0|1|2|0|0|0|2|0|0	0.67	1	0.67	1	0.67	-1.45	12.47	0.05
NLRP3_Nig	Q8BVE3	Atp6v1h	24|0|3	27	9	3	0|0|0|0|1|2|2|0|0|2|1	0.62	1	0.62	1	0.62	-2.37	12.38	0.1
NLRP3_LPS	Q6GQT1	A2mp	4|3|3	10	3.33	3	0|0|0|0|0|0|0|1|2|0|0	0.98	0.99	0.98	0.99	0.98	3.65	12.22	0
NLRP3_Nig	Q9JIF7	Copb1	10|0|0	10	3.33	3	0|0|0|0|0|0|0|2|0|0|1	0.33	1	0.33	1	0.33	-0.79	12.22	0.23
NLRP3_LPS	O88844	Idh1	31|16|15	62	20.67	3	2|6|8|0|0|0|0|0|3|0|0	0.99	1	0.99	1	0.99	4.58	11.96	0
NLRP3_LPS	P63276	Rps17	8|4|1	13	4.33	3	1|1|0|0|0|0|0|0|2|0|0	0.66	1	0.66	1	0.66	0.53	11.92	0.06
NLRP3_Nig	Q8JZU2	Slc25a1	18|4|7	29	9.67	3	0|0|0|0|0|0|4|3|0|0|2	0.96	1	0.96	1	0.96	2.25	11.81	0
NLRP3_LPS	Q91VR2	Atp5c1	27|4|1	32	10.67	3	1|0|0|0|2|0|0|2|0|3|2	0.64	1	0.64	1	0.64	-1.37	11.73	0.1
NLRP3_Nig	O88844	Idh1	29|13|18	60	20	3	2|6|8|0|0|0|0|0|3|0|0	0.99	1	0.99	1	0.99	4.08	11.58	0
NLRP3_LPS	P07901	Hsp90aa1	3|9|10	22	7.33	3	0|0|2|0|0|0|0|2|1|0|2	0.96	1	0.96	1	0.96	2.05	11.52	0	Y
NLRP3_Nig	Q61549	Emr1	17|2|3	22	7.33	3	2|0|0|0|0|0|0|4|0|0|1	0.89	1	0.89	1	0.89	1.27	11.52	0.01
NLRP3_Nig	E9Q555	Rnf213	43|2|2	47	15.67	3	0|0|0|0|0|0|1|12|0|0|2	0.6	1	0.6	1	0.6	-0.43	11.49	0.11
NLRP3_Nig	Q91VR2	Atp5c1	28|2|1	31	10.33	3	1|0|0|0|2|0|0|2|0|3|2	0.51	1	0.51	1	0.51	-1.37	11.37	0.12
NLRP3_LPS	Q9R112	Sqrdl	47|26|25	98	32.67	3	0|0|0|0|4|0|6|8|0|4|10	1	1	1	1	1	5.66	11.23	0
NLRP3_LPS	Q91V41	Rab14	12|4|8	24	8	3	2|4|0|0|0|0|0|0|0|1|1	0.97	1	0.97	1	0.97	2.52	11	0
NLRP3_Nig	P15864	Hist1h1c	0|3|3	6	2	3	0|0|0|0|0|0|1|1|0|0|0	0.66	0.99	0.66	0.99	0.66	-0.43	11	0.08
NLRP3_Nig	P63037	Dnaja1	6|0|3	9	3	3	0|0|0|0|0|3|0|0|0|0|0	0.65	0.99	0.65	0.99	0.65	-0.85	11	0.09
NLRP3_LPS	P68433	Hist1h3a	2|1|3	6	2	3	0|0|2|0|0|0|0|0|0|0|0	0.65	0.99	0.65	0.99	0.65	1.88	11	0.09
NLRP3_Nig	Q8C6Z1	Muc15	0|2|4	6	2	3	0|1|1|0|0|0|0|0|0|0|0	0.65	1	0.65	1	0.65	-0.43	11	0.09
NLRP3_LPS	Q61102	Abcb7	7|0|2	9	3	3	0|0|0|0|0|0|3|0|0|0|0	0.64	1	0.64	1	0.64	-0.85	11	0.1
NLRP3_Nig	Q9D1D4	Tmed10	13|2|0	15	5	3	2|1|0|0|0|0|0|2|0|0|0	0.61	1	0.61	1	0.61	-1.45	11	0.11
NLRP3_Nig	Q9QYJ0	Dnaja2	17|0|1	18	6	3	0|0|0|0|0|2|2|0|0|0|2	0.33	1	0.33	1	0.33	-1.8	11	0.22	Y
NLRP3_Nig	Q9DB77	Uqcrc2	11|1|0	12	4	3	0|0|0|1|3|0|0|0|0|0|0	0.33	1	0.33	1	0.33	-1.18	11	0.25
NLRP3_LPS	Q3TRM8	Hk3	8|0|1	9	3	3	0|0|0|0|0|0|0|2|0|0|1	0.33	1	0.33	1	0.33	-0.79	11	0.24
NLRP3_LPS	P36423	Tbxas1	6|0|0	6	2	3	0|0|0|0|0|0|1|0|0|1|0	0.33	1	0.33	1	0.33	-0.43	11	0.23
NLRP3_Nig	O88668	Creg1	6|0|0	6	2	3	0|0|0|0|0|0|0|0|2|0|0	0.33	1	0.33	1	0.33	-0.47	11	0.26
NLRP3_LPS	P29477	Nos2	37|0|4	41	13.67	3	0|0|0|0|0|0|7|3|0|1|3	0.6	1	0.6	1	0.6	-3.92	10.74	0.11
NLRP3_LPS	Q9CR62	Slc25a11	42|30|30	102	34	3	6|1|0|0|6|0|4|9|1|2|6	1	1	1	1	1	8.51	10.69	0
NLRP3_LPS	Q9QWR8	Naga	8|9|6	23	7.67	3	0|0|0|1|0|0|2|0|0|2|3	0.99	1	0.99	1	0.99	4.39	10.54	0
NLRP3_LPS	P11983	Tcp1	34|5|9	48	16	3	0|0|0|0|0|3|5|2|2|2|3	0.93	1	0.93	1	0.93	1.47	10.35	0.01
NLRP3_LPS	Q64339	Isg15	21|4|6	31	10.33	3	1|0|0|0|0|0|0|5|1|0|4	0.94	1	0.94	1	0.94	1.97	10.33	0.01
NLRP3_LPS	Q6ZWV3	Rpl10	9|3|2	14	4.67	3	1|1|0|0|0|0|3|0|0|0|0	0.92	1	0.92	1	0.92	1.62	10.27	0.01
NLRP3_LPS	Q9D880	Timm50	9|1|4	14	4.67	3	0|0|0|0|1|0|0|2|0|0|2	0.66	1	0.66	1	0.66	0.33	10.27	0.08
NLRP3_Nig	Q60932	Vdac1	13|0|1	14	4.67	3	3|0|0|0|2|0|0|0|0|0|0	0.33	1	0.33	1	0.33	-1.53	10.27	0.24
NLRP3_LPS	P08113	Hsp90b1	21|27|24	72	24	3	3|3|2|0|3|0|3|3|6|0|3	1	1	1	1	1	15.12	10.15	0
NLRP3_Nig	Q9CY50	Ssr1	5|0|6	11	3.67	3	0|0|0|0|0|0|1|2|0|0|1	0.67	1	0.67	1	0.67	-1.09	10.08	0.06
NLRP3_LPS	P54071	Idh2	8|3|0	11	3.67	3	0|0|0|1|0|0|0|0|0|1|2	0.66	1	0.66	1	0.66	-1.09	10.08	0.09
NLRP3_LPS	Q8JZR0	Acsl5	3|0|0	3	1	3	0|0|0|0|0|0|0|0|0|0|0	0.33	1	0.33	1	0.33	-0.14	10	0.26
NLRP3_LPS	Q91W98	Slc15a4	2|0|1	3	1	3	0|0|0|0|0|0|0|0|0|0|0	0.33	0.99	0.33	0.99	0.33	-0.14	10	0.28
NLRP3_LPS	Q9D1E8	Agpat5	3|0|0	3	1	3	0|0|0|0|0|0|0|0|0|0|0	0.33	1	0.33	1	0.33	-0.14	10	0.26
NLRP3_LPS	Q9ERS2	Ndufa13	3|0|0	3	1	3	0|0|0|0|0|0|0|0|0|0|0	0.33	1	0.33	1	0.33	-0.14	10	0.26
NLRP3_LPS	Q9R0P6	Sec11a	3|0|0	3	1	3	0|0|0|0|0|0|0|0|0|0|0	0.33	1	0.33	1	0.33	-0.14	10	0.26
NLRP3_LPS	P97742	Cpt1a	2|0|1	3	1	3	0|0|0|0|0|0|0|1|0|0|0	0.33	0.99	0.33	0.99	0.33	-0.14	10	0.28
NLRP3_LPS	Q9D1G0	Dnase1l2	1|2|0	3	1	3	0|0|0|0|0|0|0|0|1|0|0	0.33	0.99	0.33	0.99	0.33	-0.14	10	0.28
NLRP3_LPS	O35379	Abcc1	3|0|0	3	1	3	0|0|0|0|0|0|0|0|0|0|0	0.33	1	0.33	1	0.33	-0.14	10	0.26
NLRP3_LPS	Q9R0N0	Galk1	3|0|0	3	1	3	0|0|0|0|0|0|0|0|0|0|0	0.33	1	0.33	1	0.33	-0.14	10	0.26
NLRP3_LPS	P70698	Ctps1	3|0|0	3	1	3	0|0|0|0|0|0|0|0|0|0|0	0.33	1	0.33	1	0.33	-0.14	10	0.26
NLRP3_LPS	Q91V01	Lpcat3	3|0|0	3	1	3	0|0|0|0|0|0|0|0|0|0|0	0.33	1	0.33	1	0.33	-0.14	10	0.26
NLRP3_LPS	O88536	Fpr2	3|0|0	3	1	3	0|0|0|0|0|0|0|0|0|0|0	0.33	1	0.33	1	0.33	-0.14	10	0.26
NLRP3_LPS	Q9DBE8	Alg2	3|0|0	3	1	3	0|0|0|0|0|0|0|0|0|0|0	0.33	1	0.33	1	0.33	-0.14	10	0.26
NLRP3_LPS	Q9EQH3	Vps35	1|0|2	3	1	3	0|0|0|0|0|0|0|0|0|0|0	0.33	0.99	0.33	0.99	0.33	-0.14	10	0.28
NLRP3_LPS	Q9JKN1	Slc30a7	2|1|0	3	1	3	0|0|0|0|0|0|0|0|0|0|0	0.33	0.99	0.33	0.99	0.33	-0.14	10	0.28
NLRP3_LPS	Q91YX5	Lpgat1	2|0|1	3	1	3	0|0|0|0|0|0|0|0|0|0|0	0.33	0.99	0.33	0.99	0.33	-0.14	10	0.28
NLRP3_LPS	Q3THS6	Mat2a	1|2|0	3	1	3	0|0|0|0|0|0|0|0|0|0|0	0.33	0.99	0.33	0.99	0.33	-0.14	10	0.28
NLRP3_LPS	Q6PE84	Stoml3	2|0|1	3	1	3	0|0|0|0|0|0|0|0|0|0|0	0.33	0.99	0.33	0.99	0.33	-0.14	10	0.28
NLRP3_LPS	Q8BXZ1	Tmx3	2|1|0	3	1	3	0|0|0|0|0|0|0|0|0|0|0	0.33	0.99	0.33	0.99	0.33	-0.14	10	0.28
NLRP3_LPS	Q921E2	Rab31	2|0|1	3	1	3	0|0|0|0|0|0|0|0|0|0|0	0.33	0.99	0.33	0.99	0.33	-0.14	10	0.28
NLRP3_LPS	Q5Y4Y6	Gsdma3	1|2|0	3	1	3	0|0|0|0|0|0|0|0|0|0|0	0.33	0.99	0.33	0.99	0.33	-0.14	10	0.28
NLRP3_LPS	Q60715	P4ha1	3|0|0	3	1	3	0|0|0|0|0|0|0|0|0|0|0	0.33	1	0.33	1	0.33	-0.14	10	0.26
NLRP3_LPS	P35279	Rab6a	3|0|0	3	1	3	0|0|0|0|0|0|0|0|0|0|0	0.33	1	0.33	1	0.33	-0.14	10	0.26
NLRP3_LPS	Q8K2B3	Sdha	0|0|3	3	1	3	0|0|0|0|0|0|0|0|0|0|0	0.33	1	0.33	1	0.33	-0.14	10	0.26
NLRP3_Nig	Q6R5N8	Tlr13	3|0|0	3	1	3	0|0|0|0|0|0|0|0|0|0|1	0.33	1	0.33	1	0.33	-0.14	10	0.26
NLRP3_Nig	Q9R171	Cbln1	3|0|0	3	1	3	0|0|0|0|0|0|0|0|1|0|0	0.33	1	0.33	1	0.33	-0.14	10	0.26
NLRP3_Nig	Q9QZL0	Ripk3	3|0|0	3	1	3	0|0|0|0|0|0|0|0|0|0|0	0.33	1	0.33	1	0.33	-0.14	10	0.26
NLRP3_Nig	Q9R0P6	Sec11a	3|0|0	3	1	3	0|0|0|0|0|0|0|0|0|0|0	0.33	1	0.33	1	0.33	-0.14	10	0.26
NLRP3_Nig	P70398	Usp9x	3|0|0	3	1	3	0|0|0|0|0|0|0|0|0|0|0	0.33	1	0.33	1	0.33	-0.14	10	0.26
NLRP3_Nig	Q9D1G0	Dnase1l2	2|0|1	3	1	3	0|0|0|0|0|0|0|0|1|0|0	0.33	0.99	0.33	0.99	0.33	-0.14	10	0.28
NLRP3_Nig	Q9QUN7	Tlr2	3|0|0	3	1	3	0|0|0|0|0|0|0|1|0|0|0	0.33	1	0.33	1	0.33	-0.14	10	0.26
NLRP3_Nig	Q9Z2Z6	Slc25a20	3|0|0	3	1	3	1|0|0|0|0|0|0|0|0|0|0	0.33	1	0.33	1	0.33	-0.14	10	0.26
NLRP3_Nig	P30993	C5ar1	1|0|2	3	1	3	0|0|0|0|1|0|0|0|0|0|0	0.33	0.99	0.33	0.99	0.33	-0.14	10	0.28
NLRP3_Nig	Q3TL44	Nlrx1	3|0|0	3	1	3	0|0|0|0|0|0|0|0|0|0|0	0.33	1	0.33	1	0.33	-0.14	10	0.26
NLRP3_Nig	Q3U9G9	Lbr	3|0|0	3	1	3	0|0|0|0|0|0|0|0|0|0|0	0.33	1	0.33	1	0.33	-0.14	10	0.26
NLRP3_Nig	Q9D154	Serpinb1a	3|0|0	3	1	3	0|0|0|0|0|0|0|0|0|0|0	0.33	1	0.33	1	0.33	-0.14	10	0.26
NLRP3_Nig	Q9R0N0	Galk1	3|0|0	3	1	3	0|0|0|0|0|0|0|0|0|0|0	0.33	1	0.33	1	0.33	-0.14	10	0.26
NLRP3_Nig	P33766	Fpr1	3|0|0	3	1	3	0|0|0|0|0|0|0|0|0|0|0	0.33	1	0.33	1	0.33	-0.14	10	0.26
NLRP3_Nig	Q6ZQ38	Cand1	3|0|0	3	1	3	0|0|0|0|0|0|0|0|0|0|0	0.33	1	0.33	1	0.33	-0.14	10	0.26
NLRP3_Nig	Q61124	Cln3	3|0|0	3	1	3	0|0|0|0|0|0|0|0|0|0|0	0.33	1	0.33	1	0.33	-0.14	10	0.26
NLRP3_Nig	Q99KQ4	Nampt	3|0|0	3	1	3	0|0|0|0|0|0|0|0|0|0|0	0.33	1	0.33	1	0.33	-0.14	10	0.26
NLRP3_Nig	P08752	Gnai2	3|0|0	3	1	3	0|0|0|0|0|0|0|0|0|0|1	0.33	1	0.33	1	0.33	-0.14	10	0.26
NLRP3_Nig	Q8BU31	Rap2c	3|0|0	3	1	3	0|1|0|0|0|0|0|0|0|0|0	0.33	1	0.33	1	0.33	-0.14	10	0.26
NLRP3_Nig	Q9QZE7	Tsnax	1|2|0	3	1	3	0|0|0|0|0|0|0|0|0|0|0	0.33	0.99	0.33	0.99	0.33	-0.14	10	0.28
NLRP3_Nig	Q99J87	Dhx58	3|0|0	3	1	3	0|0|0|0|0|0|0|0|0|0|0	0.33	1	0.33	1	0.33	-0.14	10	0.26
NLRP3_Nig	Q9CQQ7	Atp5f1	3|0|0	3	1	3	0|0|0|0|0|0|0|0|0|0|0	0.33	1	0.33	1	0.33	-0.14	10	0.26
NLRP3_Nig	Q8VCT3	Rnpep	3|0|0	3	1	3	0|0|0|0|0|0|0|0|0|0|0	0.33	1	0.33	1	0.33	-0.14	10	0.26
NLRP3_Nig	Q9QY06	Myo9b	3|0|0	3	1	3	0|0|0|0|0|0|0|0|0|0|0	0.33	1	0.33	1	0.33	-0.14	10	0.26
NLRP3_Nig	P39053	Dnm1	3|0|0	3	1	3	0|0|0|0|0|0|0|0|0|0|0	0.33	1	0.33	1	0.33	-0.14	10	0.26
NLRP3_Nig	P10852	Slc3a2	2|0|1	3	1	3	0|0|0|0|0|0|0|0|0|0|0	0.33	0.99	0.33	0.99	0.33	-0.14	10	0.28
NLRP3_Nig	E9PZJ8	Ascc3	3|0|0	3	1	3	0|0|0|0|0|0|0|0|0|0|0	0.33	1	0.33	1	0.33	-0.14	10	0.26
NLRP3_Nig	Q8C5W3	Tbcel	3|0|0	3	1	3	0|0|0|0|0|0|0|0|0|0|0	0.33	1	0.33	1	0.33	-0.14	10	0.26
NLRP3_Nig	Q9D0L4	Adck1	3|0|0	3	1	3	0|0|0|0|0|0|0|0|0|0|0	0.33	1	0.33	1	0.33	-0.14	10	0.26
NLRP3_Nig	Q9JLT2	Treh	0|2|1	3	1	3	0|0|0|0|0|0|0|0|0|0|0	0.33	0.99	0.33	0.99	0.33	-0.14	10	0.28
NLRP3_Nig	Q3TRJ4	Krt26	0|2|1	3	1	3	0|0|0|0|0|0|0|0|0|0|0	0.33	0.99	0.33	0.99	0.33	-0.14	10	0.28
NLRP3_Nig	Q9CYZ2	Tpd52l2	0|3|0	3	1	3	0|0|0|0|0|0|0|0|0|0|0	0.33	1	0.33	1	0.33	-0.14	10	0.26
NLRP3_Nig	Q8CBX9	Bivm	0|2|1	3	1	3	0|0|0|0|0|0|0|0|0|0|0	0.33	0.99	0.33	0.99	0.33	-0.14	10	0.28
NLRP3_LPS	Q8VDP6	Cdipt	4|2|2	8	2.67	3	0|0|0|0|1|0|2|0|0|0|0	0.94	0.99	0.94	0.99	0.94	2.41	9.78	0.01
NLRP3_Nig	Q7TQK4	Exosc3	1|3|4	8	2.67	3	0|1|0|0|0|0|0|1|0|0|1	0.66	1	0.66	1	0.66	0.85	9.78	0.08
NLRP3_LPS	Q80SU7	Gvin1	35|8|15	58	19.33	3	1|0|0|0|0|0|1|14|0|2|4	0.97	1	0.97	1	0.97	2.45	9.67	0
NLRP3_Nig	P01864	Ighg	1386|1037|914	3337	1112.33	3	260|247|231|257|199|6|43|2|2|32|0	1	1	1	1	1	7.74	9.57	0
NLRP3_Nig	Q6ZWV3	Rpl10	8|4|1	13	4.33	3	1|1|0|0|0|0|3|0|0|0|0	0.66	1	0.66	1	0.66	0.51	9.53	0.09
NLRP3_LPS	Q9D1D4	Tmed10	10|3|0	13	4.33	3	2|1|0|0|0|0|0|2|0|0|0	0.65	1	0.65	1	0.65	-1.45	9.53	0.1
NLRP3_LPS	P18242	Ctsd	8|7|8	23	7.67	3	0|2|0|0|1|0|1|1|2|0|2	1	1	1	1	1	6.58	9.37	0
NLRP3_LPS	Q9D1G1	Rab1b	11|6|6	23	7.67	3	4|0|0|1|0|0|0|2|0|0|2	0.98	1	0.98	1	0.98	3.6	9.37	0
NLRP3_LPS	P61028	Rab8b	5|2|3	10	3.33	3	0|0|0|0|0|0|1|2|0|1|0	0.95	1	0.95	1	0.95	1.95	9.17	0
NLRP3_Nig	G5E829	Atp2b1	5|4|1	10	3.33	3	0|0|0|0|1|0|0|2|0|0|1	0.66	1	0.66	1	0.66	0.53	9.17	0.06
NLRP3_Nig	Q921L3	Tmco1	3|2|0	5	1.67	3	0|0|0|0|0|0|0|1|0|0|1	0.65	0.99	0.65	0.99	0.65	-0.43	9.17	0.09
NLRP3_Nig	Q8R151	Znfx1	0|2|3	5	1.67	3	0|0|2|0|0|0|0|0|0|0|0	0.65	0.99	0.65	0.99	0.65	-0.47	9.17	0.09
NLRP3_LPS	Q91W10	Slc39a8	1|2|2	5	1.67	3	0|1|0|0|0|0|1|0|0|0|0	0.64	0.96	0.64	0.96	0.64	1.48	9.17	0.1
NLRP3_Nig	Q91W10	Slc39a8	1|2|2	5	1.67	3	0|1|0|0|0|0|1|0|0|0|0	0.64	0.96	0.64	0.96	0.64	1.48	9.17	0.1
NLRP3_LPS	Q9D3D9	Atp5d	4|1|0	5	1.67	3	0|0|0|0|0|0|0|1|0|0|1	0.33	1	0.33	1	0.33	-0.43	9.17	0.26
NLRP3_LPS	Q8K386	Rab15	5|0|0	5	1.67	3	0|0|0|0|0|0|1|1|0|0|0	0.33	1	0.33	1	0.33	-0.43	9.17	0.24
NLRP3_Nig	Q9CXE7	Tmed5	5|0|0	5	1.67	3	0|0|0|0|0|0|0|2|0|0|0	0.33	1	0.33	1	0.33	-0.47	9.17	0.28
NLRP3_Nig	O54774	Ap3d1	5|0|0	5	1.67	3	0|0|0|0|0|0|0|0|0|0|2	0.33	1	0.33	1	0.33	-0.47	9.17	0.28
NLRP3_LPS	Q8BH59	Slc25a12	40|5|11	56	18.67	3	1|0|0|1|1|2|5|8|0|1|4	0.83	1	0.83	1	0.83	0.07	8.93	0.01
NLRP3_LPS	Q91YQ5	Rpn1	41|16|23	80	26.67	3	5|0|0|3|2|0|4|9|0|4|6	1	1	1	1	1	4.42	8.89	0
NLRP3_LPS	Q9EQ06	Hsd17b11	24|7|15	46	15.33	3	1|0|0|2|0|0|5|4|0|5|2	0.97	1	0.97	1	0.97	2.42	8.88	0
NLRP3_LPS	O35604	Npc1	3|5|4	12	4	3	0|0|0|0|0|0|2|2|0|0|1	0.97	0.99	0.97	0.99	0.97	2.68	8.8	0
NLRP3_Nig	P46978	Stt3a	12|0|0	12	4	3	0|0|0|0|0|0|3|0|0|2|0	0.33	1	0.33	1	0.33	-1.53	8.8	0.24
NLRP3_LPS	Q91V61	Sfxn3	15|2|6	23	7.67	3	1|0|0|1|1|0|3|1|0|3|0	0.83	1	0.83	1	0.83	0.07	8.43	0.01
NLRP3_LPS	P17182	Eno1	88|47|53	188	62.67	3	22|5|7|2|2|16|5|2|7|4|10	1	1	1	1	1	6.56	8.41	0
NLRP3_Nig	Q91V41	Rab14	15|2|1	18	6	3	2|4|0|0|0|0|0|0|0|1|1	0.57	1	0.57	1	0.57	-0.43	8.25	0.11
NLRP3_LPS	O89023	Tpp1	14|6|4	24	8	3	1|0|0|0|2|2|2|0|0|1|3	0.97	1	0.97	1	0.97	2.25	8	0
NLRP3_Nig	Q9D6M3	Slc25a22	11|1|1	13	4.33	3	0|0|0|0|0|0|0|4|0|0|2	0.33	1	0.33	1	0.33	0.47	7.94	0.26
NLRP3_Nig	Q61093	Cybb	11|1|3	15	5	3	1|0|0|1|1|2|2|0|0|0|0	0.64	1	0.64	1	0.64	-0.58	7.86	0.1
NLRP3_LPS	P62827	Ran	3|10|6	19	6.33	3	0|2|0|0|0|0|2|0|0|1|4	0.93	1	0.93	1	0.93	1.57	7.74	0.01
NLRP3_LPS	O70503	Hsd17b12	18|19|15	52	17.33	3	1|0|0|0|2|0|11|7|0|1|3	0.99	0.99	0.99	0.99	0.99	3.85	7.63	0
NLRP3_Nig	P08113	Hsp90b1	26|15|11	52	17.33	3	3|3|2|0|3|0|3|3|6|0|3	1	1	1	1	1	5.5	7.33	0
NLRP3_Nig	P07901	Hsp90aa1	1|7|6	14	4.67	3	0|0|2|0|0|0|0|2|1|0|2	0.67	1	0.67	1	0.67	-0.41	7.33	0.06	Y
NLRP3_Nig	Q99MK8	Adrbk1	2|2|0	4	1.33	3	0|2|0|0|0|0|0|0|0|0|0	0.64	0.96	0.64	0.96	0.64	-0.47	7.33	0.1
NLRP3_LPS	P68368	Tuba4a	6|0|2	8	2.67	3	2|0|0|0|1|0|0|0|0|0|1	0.63	1	0.63	1	0.63	-1.09	7.33	0.1
NLRP3_LPS	P97821	Ctsc	3|2|1	6	2	3	3|0|0|0|0|0|0|0|0|0|0	0.63	0.97	0.63	0.97	0.63	1.53	7.33	0.1
NLRP3_LPS	O70370	Ctss	2|5|1	8	2.67	3	2|0|1|0|0|0|1|0|0|0|0	0.62	1	0.62	1	0.62	0.53	7.33	0.1
NLRP3_LPS	P50637	Tspo	6|1|1	8	2.67	3	0|0|0|1|0|0|0|2|0|0|1	0.33	1	0.33	1	0.33	0.53	7.33	0.25
NLRP3_Nig	P54071	Idh2	8|0|0	8	2.67	3	0|0|0|1|0|0|0|0|0|1|2	0.33	1	0.33	1	0.33	-1.09	7.33	0.23
NLRP3_LPS	Q99LC5	Etfa	5|0|1	6	2	3	0|0|0|0|0|0|0|3|0|0|0	0.33	0.99	0.33	0.99	0.33	-0.85	7.33	0.28
NLRP3_Nig	Q9QXX4	Slc25a13	4|1|1	6	2	3	0|0|0|0|0|0|0|2|0|0|1	0.33	0.99	0.33	0.99	0.33	1.02	7.33	0.28
NLRP3_Nig	Q02819	Nucb1	0|1|5	6	2	3	0|0|3|0|0|0|0|0|0|0|0	0.33	0.99	0.33	0.99	0.33	-0.85	7.33	0.28
NLRP3_LPS	Q5XJY5	Arcn1	4|0|0	4	1.33	3	0|0|0|0|0|0|1|0|0|0|1	0.33	1	0.33	1	0.33	-0.43	7.33	0.26
NLRP3_LPS	P54818	Galc	3|0|1	4	1.33	3	0|0|0|0|0|0|2|0|0|0|0	0.33	0.99	0.33	0.99	0.33	-0.47	7.33	0.33
NLRP3_Nig	P17918	Pcna	4|0|0	4	1.33	3	0|0|0|0|1|0|0|1|0|0|0	0.33	1	0.33	1	0.33	-0.43	7.33	0.26
NLRP3_LPS	P09103	P4hb	1|10|18	29	9.67	3	0|1|1|0|0|3|6|0|1|2|1	0.66	1	0.66	1	0.66	-2.84	7.09	0.06
NLRP3_LPS	Q9D8Y0	Efhd2	15|0|0	15	5	3	1|0|0|0|0|0|0|6|0|0|1	0.33	1	0.33	1	0.33	-2.71	6.88	0.26
NLRP3_Nig	P21958	Tap1	15|0|0	15	5	3	0|0|0|0|0|0|0|6|0|1|1	0.33	1	0.33	1	0.33	-2.71	6.88	0.26
NLRP3_LPS	O35609	Scamp3	12|1|0	13	4.33	3	0|0|0|0|1|0|2|2|0|0|2	0.33	1	0.33	1	0.33	-2.09	6.81	0.22
NLRP3_LPS	P36371	Tap2	38|2|2	42	14	3	0|0|0|0|1|0|2|9|0|3|8	0.33	1	0.33	1	0.33	-3.46	6.7	0.24
NLRP3_LPS	Q62415	Ppp1r13b	2|0|0	2	0.67	3	0|0|0|0|0|0|0|0|0|0|0	0.33	0.99	0.33	0.99	0.33	-0.14	6.67	0.28
NLRP3_LPS	A3KGB4	Tbc1d8b	2|0|0	2	0.67	3	0|0|0|0|0|0|0|0|0|0|0	0.33	0.99	0.33	0.99	0.33	-0.14	6.67	0.28
NLRP3_LPS	P55258	Rab8a	2|0|0	2	0.67	3	0|0|0|0|0|0|0|0|0|0|0	0.33	0.99	0.33	0.99	0.33	-0.14	6.67	0.28
NLRP3_LPS	Q9QXW9	Slc7a8	2|0|0	2	0.67	3	0|0|0|0|0|0|0|0|0|0|0	0.33	0.99	0.33	0.99	0.33	-0.14	6.67	0.28
NLRP3_LPS	P70295	Aup1	2|0|0	2	0.67	3	0|0|0|0|0|0|0|0|0|0|0	0.33	0.99	0.33	0.99	0.33	-0.14	6.67	0.28
NLRP3_LPS	P84084	Arf5	2|0|0	2	0.67	3	0|0|0|0|0|0|0|0|0|0|0	0.33	0.99	0.33	0.99	0.33	-0.14	6.67	0.28
NLRP3_LPS	Q920A5	Scpep1	2|0|0	2	0.67	3	0|0|0|0|0|0|0|0|0|0|0	0.33	0.99	0.33	0.99	0.33	-0.14	6.67	0.28
NLRP3_LPS	Q99L43	Cds2	2|0|0	2	0.67	3	0|0|0|0|0|0|0|0|0|0|0	0.33	0.99	0.33	0.99	0.33	-0.14	6.67	0.28
NLRP3_LPS	Q3UX10	Tubal3	2|0|0	2	0.67	3	0|0|0|0|0|0|0|0|0|0|0	0.33	0.99	0.33	0.99	0.33	-0.14	6.67	0.28
NLRP3_LPS	Q05816	Fabp5	2|0|0	2	0.67	3	0|0|1|0|0|0|0|0|0|0|0	0.33	0.99	0.33	0.99	0.33	-0.14	6.67	0.28
NLRP3_LPS	Q8C172	Cers6	2|0|0	2	0.67	3	0|0|0|0|0|0|0|0|0|0|0	0.33	0.99	0.33	0.99	0.33	-0.14	6.67	0.28
NLRP3_LPS	Q9WTR6	Slc7a11	2|0|0	2	0.67	3	0|0|0|0|0|0|0|0|0|0|0	0.33	0.99	0.33	0.99	0.33	-0.14	6.67	0.28
NLRP3_LPS	P52332	Jak1	2|0|0	2	0.67	3	0|0|0|0|0|0|0|0|0|0|0	0.33	0.99	0.33	0.99	0.33	-0.14	6.67	0.28
NLRP3_LPS	Q9EQU3	Tlr9	2|0|0	2	0.67	3	0|0|0|0|0|0|0|0|0|0|0	0.33	0.99	0.33	0.99	0.33	-0.14	6.67	0.28
NLRP3_LPS	Q8BXQ2	Pigt	2|0|0	2	0.67	3	0|0|0|0|0|0|0|0|0|0|0	0.33	0.99	0.33	0.99	0.33	-0.14	6.67	0.28
NLRP3_LPS	P24063	Itgal	2|0|0	2	0.67	3	0|0|0|0|0|0|0|0|0|0|0	0.33	0.99	0.33	0.99	0.33	-0.14	6.67	0.28
NLRP3_LPS	Q8R010	Aimp2	2|0|0	2	0.67	3	0|0|0|0|0|0|0|0|0|0|0	0.33	0.99	0.33	0.99	0.33	-0.14	6.67	0.28
NLRP3_LPS	Q8BH02	Tor4a	2|0|0	2	0.67	3	0|0|0|0|0|0|0|0|0|0|0	0.33	0.99	0.33	0.99	0.33	-0.14	6.67	0.28
NLRP3_LPS	P26369	U2af2	2|0|0	2	0.67	3	0|0|0|0|0|0|0|0|0|0|0	0.33	0.99	0.33	0.99	0.33	-0.14	6.67	0.28
NLRP3_LPS	O88879	Apaf1	2|0|0	2	0.67	3	0|0|0|0|0|0|0|0|0|0|0	0.33	0.99	0.33	0.99	0.33	-0.14	6.67	0.28
NLRP3_LPS	Q8K2C9	ptplad1	2|0|0	2	0.67	3	0|0|0|0|0|0|0|0|0|0|0	0.33	0.99	0.33	0.99	0.33	-0.14	6.67	0.28
NLRP3_LPS	P63154	Crnkl1	2|0|0	2	0.67	3	0|0|0|0|0|0|0|0|0|0|0	0.33	0.99	0.33	0.99	0.33	-0.14	6.67	0.28
NLRP3_LPS	Q6DFW4	Nop58	2|0|0	2	0.67	3	0|0|0|0|0|0|0|0|0|0|0	0.33	0.99	0.33	0.99	0.33	-0.14	6.67	0.28
NLRP3_LPS	Q6DFX2	Antxr2	2|0|0	2	0.67	3	0|0|0|0|1|0|0|0|0|0|0	0.33	0.99	0.33	0.99	0.33	-0.14	6.67	0.28
NLRP3_LPS	Q9D2V8	Mfsd10	2|0|0	2	0.67	3	0|0|0|0|0|0|0|0|0|0|0	0.33	0.99	0.33	0.99	0.33	-0.14	6.67	0.28
NLRP3_LPS	Q8BYA0	Tbcd	2|0|0	2	0.67	3	0|0|0|0|0|0|0|0|0|0|0	0.33	0.99	0.33	0.99	0.33	-0.14	6.67	0.28
NLRP3_LPS	Q9D7G0	Prps1	2|0|0	2	0.67	3	0|0|0|0|0|0|0|0|0|0|0	0.33	0.99	0.33	0.99	0.33	-0.14	6.67	0.28
NLRP3_LPS	Q920E5	Fdps	2|0|0	2	0.67	3	0|0|0|0|0|0|0|0|0|0|0	0.33	0.99	0.33	0.99	0.33	-0.14	6.67	0.28
NLRP3_LPS	P19783	Cox4i1	2|0|0	2	0.67	3	0|0|0|0|0|0|0|0|0|0|0	0.33	0.99	0.33	0.99	0.33	-0.14	6.67	0.28
NLRP3_LPS	Q9CQ92	Fis1	2|0|0	2	0.67	3	0|0|0|0|0|0|0|0|0|0|0	0.33	0.99	0.33	0.99	0.33	-0.14	6.67	0.28
NLRP3_LPS	Q9JHJ3	Q9JHJ3	2|0|0	2	0.67	3	0|0|0|0|0|0|0|0|0|0|0	0.33	0.99	0.33	0.99	0.33	-0.14	6.67	0.28
NLRP3_LPS	Q3TDQ1	Stt3b	2|0|0	2	0.67	3	0|0|0|0|0|0|0|0|0|0|0	0.33	0.99	0.33	0.99	0.33	-0.14	6.67	0.28
NLRP3_LPS	O35382	Exoc4	2|0|0	2	0.67	3	0|0|0|0|0|0|0|0|0|0|0	0.33	0.99	0.33	0.99	0.33	-0.14	6.67	0.28
NLRP3_LPS	Q3UNZ8	Q3UNZ8	2|0|0	2	0.67	3	0|0|0|0|0|0|0|0|0|0|0	0.33	0.99	0.33	0.99	0.33	-0.14	6.67	0.28
NLRP3_LPS	P08752	Gnai2	2|0|0	2	0.67	3	0|0|0|0|0|0|0|0|0|0|1	0.33	0.99	0.33	0.99	0.33	-0.14	6.67	0.28
NLRP3_LPS	Q924Z4	Cers2	2|0|0	2	0.67	3	0|0|0|0|0|0|0|0|0|0|0	0.33	0.99	0.33	0.99	0.33	-0.14	6.67	0.28
NLRP3_LPS	P51807	Dynlt1	2|0|0	2	0.67	3	0|0|0|0|0|0|0|0|0|0|0	0.33	0.99	0.33	0.99	0.33	-0.14	6.67	0.28
NLRP3_LPS	P41251	Slc11a1	2|0|0	2	0.67	3	0|0|0|0|0|0|0|0|0|0|0	0.33	0.99	0.33	0.99	0.33	-0.14	6.67	0.28
NLRP3_LPS	Q99MB1	Tlr3	2|0|0	2	0.67	3	0|0|0|0|0|0|0|0|0|0|0	0.33	0.99	0.33	0.99	0.33	-0.14	6.67	0.28
NLRP3_LPS	Q99J87	Dhx58	2|0|0	2	0.67	3	0|0|0|0|0|0|0|0|0|0|0	0.33	0.99	0.33	0.99	0.33	-0.14	6.67	0.28
NLRP3_LPS	Q8BP47	Nars	2|0|0	2	0.67	3	0|0|0|0|0|0|0|0|0|0|0	0.33	0.99	0.33	0.99	0.33	-0.14	6.67	0.28
NLRP3_LPS	P42125	Eci1	2|0|0	2	0.67	3	0|0|0|0|0|0|0|0|0|0|0	0.33	0.99	0.33	0.99	0.33	-0.14	6.67	0.28
NLRP3_LPS	Q9ERI2	Rab27a	2|0|0	2	0.67	3	0|0|0|0|0|0|0|0|0|0|0	0.33	0.99	0.33	0.99	0.33	-0.14	6.67	0.28
NLRP3_LPS	O55101	Syngr2	2|0|0	2	0.67	3	0|0|0|0|0|0|0|0|0|0|0	0.33	0.99	0.33	0.99	0.33	-0.14	6.67	0.28
NLRP3_LPS	Q9CXI0	Coq5	2|0|0	2	0.67	3	0|0|0|0|0|0|0|0|0|0|0	0.33	0.99	0.33	0.99	0.33	-0.14	6.67	0.28
NLRP3_LPS	P01582	Il1a	2|0|0	2	0.67	3	0|0|0|0|0|0|0|0|0|0|0	0.33	0.99	0.33	0.99	0.33	-0.14	6.67	0.28
NLRP3_LPS	Q9ESW4	Agk	2|0|0	2	0.67	3	0|0|0|0|0|0|1|0|0|0|0	0.33	0.99	0.33	0.99	0.33	-0.14	6.67	0.28
NLRP3_LPS	Q9DCT2	Ndufs3	2|0|0	2	0.67	3	0|0|0|0|0|0|0|1|0|0|0	0.33	0.99	0.33	0.99	0.33	-0.14	6.67	0.28
NLRP3_LPS	Q61830	Mrc1	2|0|0	2	0.67	3	0|0|0|0|0|0|0|0|0|0|0	0.33	0.99	0.33	0.99	0.33	-0.14	6.67	0.28
NLRP3_LPS	P51908	Apobec1	2|0|0	2	0.67	3	0|0|0|0|0|0|0|0|0|0|0	0.33	0.99	0.33	0.99	0.33	-0.14	6.67	0.28
NLRP3_LPS	Q9CR58	Slc25a30	2|0|0	2	0.67	3	0|0|0|0|0|0|0|0|0|0|0	0.33	0.99	0.33	0.99	0.33	-0.14	6.67	0.28
NLRP3_LPS	Q91YI0	Asl	2|0|0	2	0.67	3	0|0|0|0|0|0|0|0|0|0|0	0.33	0.99	0.33	0.99	0.33	-0.14	6.67	0.28
NLRP3_LPS	Q9Z2T6	Krt85	2|0|0	2	0.67	3	1|0|0|0|0|0|0|0|0|0|0	0.33	0.99	0.33	0.99	0.33	-0.14	6.67	0.28
NLRP3_LPS	A2ALW5	Dnajc25	2|0|0	2	0.67	3	0|0|0|0|0|0|0|0|0|0|0	0.33	0.99	0.33	0.99	0.33	-0.14	6.67	0.28
NLRP3_LPS	O08573	Lgals9	2|0|0	2	0.67	3	0|0|0|0|0|0|0|0|0|0|0	0.33	0.99	0.33	0.99	0.33	-0.14	6.67	0.28
NLRP3_LPS	P63330	Ppp2ca	2|0|0	2	0.67	3	0|0|0|0|0|0|1|0|0|0|0	0.33	0.99	0.33	0.99	0.33	-0.14	6.67	0.28
NLRP3_LPS	P30999	Ctnnd1	2|0|0	2	0.67	3	0|0|0|0|0|0|0|0|0|0|0	0.33	0.99	0.33	0.99	0.33	-0.14	6.67	0.28
NLRP3_LPS	Q9Z2I8	Suclg2	2|0|0	2	0.67	3	0|0|0|0|0|0|0|0|0|0|0	0.33	0.99	0.33	0.99	0.33	-0.14	6.67	0.28
NLRP3_LPS	Q99M87	Dnaja3	2|0|0	2	0.67	3	0|0|0|0|0|0|0|0|0|0|0	0.33	0.99	0.33	0.99	0.33	-0.14	6.67	0.28
NLRP3_LPS	Q9DCF9	Ssr3	2|0|0	2	0.67	3	0|0|0|0|0|0|0|1|0|0|0	0.33	0.99	0.33	0.99	0.33	-0.14	6.67	0.28
NLRP3_LPS	P54830	Ptpn5	2|0|0	2	0.67	3	0|0|0|0|0|0|0|0|0|0|0	0.33	0.99	0.33	0.99	0.33	-0.14	6.67	0.28
NLRP3_LPS	Q62230	Siglec1	2|0|0	2	0.67	3	0|0|0|0|0|0|0|1|0|0|0	0.33	0.99	0.33	0.99	0.33	-0.14	6.67	0.28
NLRP3_LPS	Q6PDI5	Ecm29	2|0|0	2	0.67	3	0|0|0|0|0|0|0|0|0|0|0	0.33	0.99	0.33	0.99	0.33	-0.14	6.67	0.28
NLRP3_LPS	Q3TDN2	Faf2	2|0|0	2	0.67	3	0|0|0|0|0|0|0|0|0|0|0	0.33	0.99	0.33	0.99	0.33	-0.14	6.67	0.28
NLRP3_LPS	Q8VEJ9	Vps4a	2|0|0	2	0.67	3	0|0|0|0|0|0|0|0|0|0|0	0.33	0.99	0.33	0.99	0.33	-0.14	6.67	0.28
NLRP3_LPS	P63328	Ppp3ca	2|0|0	2	0.67	3	0|0|0|0|0|0|0|0|0|0|0	0.33	0.99	0.33	0.99	0.33	-0.14	6.67	0.28
NLRP3_LPS	Q922J9	Far1	2|0|0	2	0.67	3	0|0|0|0|0|0|0|0|0|0|0	0.33	0.99	0.33	0.99	0.33	-0.14	6.67	0.28
NLRP3_LPS	Q8R1S4	Mtss1	2|0|0	2	0.67	3	0|0|0|0|0|0|0|0|0|0|0	0.33	0.99	0.33	0.99	0.33	-0.14	6.67	0.28
NLRP3_LPS	Q9D898	Arpc5l	0|2|0	2	0.67	3	0|0|0|0|0|0|0|0|0|0|0	0.33	0.99	0.33	0.99	0.33	-0.14	6.67	0.28
NLRP3_LPS	P19221	F2	0|2|0	2	0.67	3	0|0|0|0|0|0|0|0|0|0|0	0.33	0.99	0.33	0.99	0.33	-0.14	6.67	0.28
NLRP3_LPS	P31725	S100a9	0|2|0	2	0.67	3	0|0|0|0|0|0|0|0|0|0|0	0.33	0.99	0.33	0.99	0.33	-0.14	6.67	0.28
NLRP3_LPS	Q9R171	Cbln1	0|2|0	2	0.67	3	0|0|0|0|0|0|0|0|1|0|0	0.33	0.99	0.33	0.99	0.33	-0.14	6.67	0.28
NLRP3_LPS	P35278	Rab5c	0|2|0	2	0.67	3	0|0|0|0|0|0|0|0|0|0|0	0.33	0.99	0.33	0.99	0.33	-0.14	6.67	0.28
NLRP3_LPS	Q00623	Apoa1	0|0|2	2	0.67	3	0|0|0|0|0|0|0|0|0|0|0	0.33	0.99	0.33	0.99	0.33	-0.14	6.67	0.28
NLRP3_LPS	Q9Z0K8	Vnn1	0|0|2	2	0.67	3	0|0|0|0|0|0|0|0|0|0|0	0.33	0.99	0.33	0.99	0.33	-0.14	6.67	0.28
NLRP3_LPS	P82198	Tgfbi	0|0|2	2	0.67	3	0|0|0|0|0|0|0|0|0|0|0	0.33	0.99	0.33	0.99	0.33	-0.14	6.67	0.28
NLRP3_LPS	P45376	Akr1b1	0|0|2	2	0.67	3	0|0|0|0|0|0|0|0|0|0|0	0.33	0.99	0.33	0.99	0.33	-0.14	6.67	0.28
NLRP3_LPS	Q8C0M0	Wdr59	0|0|2	2	0.67	3	0|0|0|0|0|0|0|0|0|0|0	0.33	0.99	0.33	0.99	0.33	-0.14	6.67	0.28
NLRP3_Nig	Q8CGA3	Slc43a2	2|0|0	2	0.67	3	0|0|0|0|0|0|0|0|0|0|0	0.33	0.99	0.33	0.99	0.33	-0.14	6.67	0.28
NLRP3_Nig	O70496	Clcn7	2|0|0	2	0.67	3	0|0|0|0|0|0|0|0|0|0|0	0.33	0.99	0.33	0.99	0.33	-0.14	6.67	0.28
NLRP3_Nig	P84084	Arf5	2|0|0	2	0.67	3	0|0|0|0|0|0|0|0|0|0|0	0.33	0.99	0.33	0.99	0.33	-0.14	6.67	0.28
NLRP3_Nig	Q9CWH5	Trmt11	2|0|0	2	0.67	3	0|0|0|0|0|0|0|0|0|0|0	0.33	0.99	0.33	0.99	0.33	-0.14	6.67	0.28
NLRP3_Nig	P37040	Por	2|0|0	2	0.67	3	0|0|0|0|0|0|0|0|0|0|0	0.33	0.99	0.33	0.99	0.33	-0.14	6.67	0.28
NLRP3_Nig	P14069	S100a6	2|0|0	2	0.67	3	0|0|0|0|0|0|0|0|0|0|0	0.33	0.99	0.33	0.99	0.33	-0.14	6.67	0.28
NLRP3_Nig	Q06185	Atp5i	2|0|0	2	0.67	3	0|0|0|0|0|0|0|0|0|0|0	0.33	0.99	0.33	0.99	0.33	-0.14	6.67	0.28
NLRP3_Nig	Q8BKE6	Cyp20a1	2|0|0	2	0.67	3	0|0|0|0|0|0|0|0|0|0|0	0.33	0.99	0.33	0.99	0.33	-0.14	6.67	0.28
NLRP3_Nig	P35492	Hal	2|0|0	2	0.67	3	0|0|0|0|0|0|0|0|0|0|0	0.33	0.99	0.33	0.99	0.33	-0.14	6.67	0.28
NLRP3_Nig	Q3TB48	Tmem104	2|0|0	2	0.67	3	0|0|0|0|0|0|0|0|0|0|0	0.33	0.99	0.33	0.99	0.33	-0.14	6.67	0.28
NLRP3_Nig	Q61503	Nt5e	2|0|0	2	0.67	3	0|0|0|0|0|0|0|0|0|0|0	0.33	0.99	0.33	0.99	0.33	-0.14	6.67	0.28
NLRP3_Nig	Q8R1U1	Cog4	2|0|0	2	0.67	3	0|0|0|0|0|0|0|0|0|0|0	0.33	0.99	0.33	0.99	0.33	-0.14	6.67	0.28
NLRP3_Nig	O09043	Napsa	2|0|0	2	0.67	3	0|0|0|0|0|0|0|0|0|0|0	0.33	0.99	0.33	0.99	0.33	-0.14	6.67	0.28
NLRP3_Nig	Q3TZZ7	Esyt2	2|0|0	2	0.67	3	0|0|0|0|0|0|0|0|0|0|0	0.33	0.99	0.33	0.99	0.33	-0.14	6.67	0.28
NLRP3_Nig	Q62087	Pon3	2|0|0	2	0.67	3	0|0|0|0|0|0|0|0|0|0|0	0.33	0.99	0.33	0.99	0.33	-0.14	6.67	0.28
NLRP3_Nig	Q3TYS2	Grxcr2	2|0|0	2	0.67	3	0|0|0|0|0|0|0|0|0|0|1	0.33	0.99	0.33	0.99	0.33	-0.14	6.67	0.28
NLRP3_Nig	Q9D1E8	Agpat5	2|0|0	2	0.67	3	0|0|0|0|0|0|0|0|0|0|0	0.33	0.99	0.33	0.99	0.33	-0.14	6.67	0.28
NLRP3_Nig	P53986	Slc16a1	2|0|0	2	0.67	3	0|0|0|0|0|0|0|0|0|0|0	0.33	0.99	0.33	0.99	0.33	-0.14	6.67	0.28
NLRP3_Nig	Q6DFX2	Antxr2	2|0|0	2	0.67	3	0|0|0|0|1|0|0|0|0|0|0	0.33	0.99	0.33	0.99	0.33	-0.14	6.67	0.28
NLRP3_Nig	O88536	Fpr2	2|0|0	2	0.67	3	0|0|0|0|0|0|0|0|0|0|0	0.33	0.99	0.33	0.99	0.33	-0.14	6.67	0.28
NLRP3_Nig	Q9WVL2	Stat2	2|0|0	2	0.67	3	0|0|0|0|0|0|0|0|0|0|0	0.33	0.99	0.33	0.99	0.33	-0.14	6.67	0.28
NLRP3_Nig	Q78IK2	Usmg5	2|0|0	2	0.67	3	0|0|0|0|0|0|0|0|0|0|0	0.33	0.99	0.33	0.99	0.33	-0.14	6.67	0.28
NLRP3_Nig	Q8CFB4	Gbp5	2|0|0	2	0.67	3	0|0|0|0|0|0|0|0|0|0|0	0.33	0.99	0.33	0.99	0.33	-0.14	6.67	0.28
NLRP3_Nig	Q9JLR9	Higd1a	2|0|0	2	0.67	3	0|0|0|0|0|0|0|0|0|0|0	0.33	0.99	0.33	0.99	0.33	-0.14	6.67	0.28
NLRP3_Nig	P14901	Hmox1	2|0|0	2	0.67	3	0|0|0|0|0|0|0|0|0|0|0	0.33	0.99	0.33	0.99	0.33	-0.14	6.67	0.28
NLRP3_Nig	Q61462	Cyba	2|0|0	2	0.67	3	0|0|0|0|0|0|0|0|0|0|0	0.33	0.99	0.33	0.99	0.33	-0.14	6.67	0.28
NLRP3_Nig	Q60648	Gm2a	2|0|0	2	0.67	3	0|0|0|0|0|0|0|0|0|0|0	0.33	0.99	0.33	0.99	0.33	-0.14	6.67	0.28
NLRP3_Nig	Q61553	Fscn1	2|0|0	2	0.67	3	0|0|0|0|0|0|0|0|0|0|0	0.33	0.99	0.33	0.99	0.33	-0.14	6.67	0.28
NLRP3_Nig	Q8BHE8	Q8BHE8	2|0|0	2	0.67	3	0|0|0|0|0|0|0|0|0|0|0	0.33	0.99	0.33	0.99	0.33	-0.14	6.67	0.28
NLRP3_Nig	Q8BP47	Nars	2|0|0	2	0.67	3	0|0|0|0|0|0|0|0|0|0|0	0.33	0.99	0.33	0.99	0.33	-0.14	6.67	0.28
NLRP3_Nig	O55101	Syngr2	2|0|0	2	0.67	3	0|0|0|0|0|0|0|0|0|0|0	0.33	0.99	0.33	0.99	0.33	-0.14	6.67	0.28
NLRP3_Nig	Q78IS1	Tmed3	2|0|0	2	0.67	3	0|0|0|0|0|0|0|0|0|0|0	0.33	0.99	0.33	0.99	0.33	-0.14	6.67	0.28
NLRP3_Nig	P01582	Il1a	2|0|0	2	0.67	3	0|0|0|0|0|0|0|0|0|0|0	0.33	0.99	0.33	0.99	0.33	-0.14	6.67	0.28
NLRP3_Nig	Q7TSI3	Ppp6r1	2|0|0	2	0.67	3	0|0|0|0|0|0|0|0|0|0|0	0.33	0.99	0.33	0.99	0.33	-0.14	6.67	0.28
NLRP3_Nig	Q9Z2T6	Krt85	2|0|0	2	0.67	3	1|0|0|0|0|0|0|0|0|0|0	0.33	0.99	0.33	0.99	0.33	-0.14	6.67	0.28
NLRP3_Nig	Q8BI84	Mia3	2|0|0	2	0.67	3	0|0|0|0|1|0|0|0|0|0|0	0.33	0.99	0.33	0.99	0.33	-0.14	6.67	0.28
NLRP3_Nig	O55047	Tlk2	2|0|0	2	0.67	3	0|0|0|0|0|0|0|0|0|0|0	0.33	0.99	0.33	0.99	0.33	-0.14	6.67	0.28
NLRP3_Nig	Q6P2B1	Tnpo3	2|0|0	2	0.67	3	0|0|0|0|0|0|0|0|0|0|0	0.33	0.99	0.33	0.99	0.33	-0.14	6.67	0.28
NLRP3_Nig	P02762	Mup6	2|0|0	2	0.67	3	0|0|0|0|0|0|0|0|0|0|0	0.33	0.99	0.33	0.99	0.33	-0.14	6.67	0.28
NLRP3_Nig	P04443	Hbb-bh0	2|0|0	2	0.67	3	0|0|0|0|0|0|0|0|0|0|0	0.33	0.99	0.33	0.99	0.33	-0.14	6.67	0.28
NLRP3_Nig	Q921E2	Rab31	2|0|0	2	0.67	3	0|0|0|0|0|0|0|0|0|0|0	0.33	0.99	0.33	0.99	0.33	-0.14	6.67	0.28
NLRP3_Nig	P42227	Stat3	2|0|0	2	0.67	3	0|0|0|0|0|0|0|0|0|0|0	0.33	0.99	0.33	0.99	0.33	-0.14	6.67	0.28
NLRP3_Nig	Q3UDW8	Hgsnat	2|0|0	2	0.67	3	0|0|0|0|0|0|0|0|0|0|0	0.33	0.99	0.33	0.99	0.33	-0.14	6.67	0.28
NLRP3_Nig	Q8BLR2	Cpne4	2|0|0	2	0.67	3	0|0|0|0|0|0|0|0|0|0|0	0.33	0.99	0.33	0.99	0.33	-0.14	6.67	0.28
NLRP3_Nig	P35279	Rab6a	2|0|0	2	0.67	3	0|0|0|0|0|0|0|0|0|0|0	0.33	0.99	0.33	0.99	0.33	-0.14	6.67	0.28
NLRP3_Nig	Q9JLZ6	Hic2	2|0|0	2	0.67	3	0|0|0|0|0|0|0|0|0|0|0	0.33	0.99	0.33	0.99	0.33	-0.14	6.67	0.28
NLRP3_Nig	P57776-2	Eef1d	0|2|0	2	0.67	3	0|0|0|0|0|0|0|0|0|0|0	0.33	0.99	0.33	0.99	0.33	-0.14	6.67	0.28
NLRP3_Nig	Q8CJF7	Ahctf1	0|2|0	2	0.67	3	0|0|0|0|0|0|0|0|0|0|0	0.33	0.99	0.33	0.99	0.33	-0.14	6.67	0.28
NLRP3_Nig	Q6A068	Cdc5l	0|2|0	2	0.67	3	0|0|1|0|0|0|0|0|0|0|0	0.33	0.99	0.33	0.99	0.33	-0.14	6.67	0.28
NLRP3_Nig	Q9DC40	Telo2	0|2|0	2	0.67	3	0|0|0|0|0|0|0|0|0|0|0	0.33	0.99	0.33	0.99	0.33	-0.14	6.67	0.28
NLRP3_Nig	P39749	Fen1	0|0|2	2	0.67	3	0|0|1|0|0|0|0|0|0|0|0	0.33	0.99	0.33	0.99	0.33	-0.14	6.67	0.28
NLRP3_Nig	Q9CYN9	Atp6ap2	0|0|2	2	0.67	3	0|0|0|0|0|0|0|0|0|0|0	0.33	0.99	0.33	0.99	0.33	-0.14	6.67	0.28
NLRP3_Nig	P35846	Folr1	0|0|2	2	0.67	3	0|0|1|0|0|0|0|0|0|0|0	0.33	0.99	0.33	0.99	0.33	-0.14	6.67	0.28
NLRP3_Nig	P58059	Mrps21	0|0|2	2	0.67	3	0|0|1|0|0|0|0|0|0|0|0	0.33	0.99	0.33	0.99	0.33	-0.14	6.67	0.28
NLRP3_Nig	Q9R118	Htra1	0|0|2	2	0.67	3	0|0|0|0|0|0|0|0|0|0|0	0.33	0.99	0.33	0.99	0.33	-0.14	6.67	0.28
NLRP3_Nig	P34960	Mmp12	0|0|2	2	0.67	3	0|0|0|0|0|0|1|0|0|0|0	0.33	0.99	0.33	0.99	0.33	-0.14	6.67	0.28
NLRP3_Nig	Q922Q9	Chid1	0|0|2	2	0.67	3	0|0|1|0|0|0|0|0|0|0|0	0.33	0.99	0.33	0.99	0.33	-0.14	6.67	0.28
NLRP3_Nig	Q80X19	Col14a1	0|0|2	2	0.67	3	0|0|0|0|0|0|0|0|0|0|0	0.33	0.99	0.33	0.99	0.33	-0.14	6.67	0.28
NLRP3_Nig	Q14B71	Cdca2	0|0|2	2	0.67	3	0|0|0|0|0|0|0|0|0|0|0	0.33	0.99	0.33	0.99	0.33	-0.14	6.67	0.28
NLRP3_LPS	Q9D5V5	Cul5	1|0|1	2	0.67	3	0|0|0|0|0|0|0|0|0|0|0	0	0	0	0	0	-0.14	6.67	0.43
NLRP3_LPS	Q9DC16	Ergic1	1|1|0	2	0.67	3	0|0|0|0|0|0|0|1|0|0|0	0	0	0	0	0	-0.14	6.67	0.43
NLRP3_LPS	Q9D0M5	Dynll2	1|1|0	2	0.67	3	0|0|0|0|0|0|0|0|0|0|0	0	0	0	0	0	-0.14	6.67	0.43
NLRP3_LPS	P51569	Gla	1|0|1	2	0.67	3	0|0|0|0|0|0|0|0|0|0|1	0	0	0	0	0	-0.14	6.67	0.43
NLRP3_LPS	O09043	Napsa	1|0|1	2	0.67	3	0|0|0|0|0|0|0|0|0|0|0	0	0	0	0	0	-0.14	6.67	0.43
NLRP3_LPS	P55096	Abcd3	1|0|1	2	0.67	3	0|0|0|0|0|0|0|0|0|0|0	0	0	0	0	0	-0.14	6.67	0.43
NLRP3_LPS	Q8BXL7	Arfrp1	1|1|0	2	0.67	3	0|0|0|0|0|0|0|0|0|0|0	0	0	0	0	0	-0.14	6.67	0.43
NLRP3_LPS	Q91YT0	Ndufv1	1|1|0	2	0.67	3	0|0|0|0|0|0|0|0|0|0|0	0	0	0	0	0	-0.14	6.67	0.43
NLRP3_LPS	Q91ZN5	Slc35b2	1|0|1	2	0.67	3	0|0|0|0|0|0|0|0|0|0|0	0	0	0	0	0	-0.14	6.67	0.43
NLRP3_LPS	P10852	Slc3a2	1|0|1	2	0.67	3	0|0|0|0|0|0|0|0|0|0|0	0	0	0	0	0	-0.14	6.67	0.43
NLRP3_LPS	Q9D0M3	Cyc1	1|0|1	2	0.67	3	0|0|0|0|0|0|0|0|0|0|0	0	0	0	0	0	-0.14	6.67	0.43
NLRP3_LPS	Q61704	Itih3	0|1|1	2	0.67	3	0|0|0|0|0|0|0|0|0|0|0	0	0	0	0	0	-0.14	6.67	0.43
NLRP3_LPS	Q91WC9	Daglb	0|1|1	2	0.67	3	0|0|0|0|0|0|0|0|0|0|0	0	0	0	0	0	-0.14	6.67	0.43
NLRP3_Nig	Q9JHG7	Pik3cg	1|1|0	2	0.67	3	0|0|0|0|0|0|0|0|0|0|0	0	0	0	0	0	-0.14	6.67	0.43
NLRP3_Nig	Q80TD3	Fnip2	1|0|1	2	0.67	3	0|0|1|0|0|0|0|0|0|0|0	0	0	0	0	0	-0.14	6.67	0.43
NLRP3_Nig	Q8CFJ7	Slc25a45	1|1|0	2	0.67	3	0|0|0|0|1|0|0|0|0|0|0	0	0	0	0	0	-0.14	6.67	0.43
NLRP3_Nig	Q91VD9	Ndufs1	0|1|1	2	0.67	3	0|0|0|0|0|0|0|0|0|0|0	0	0	0	0	0	-0.14	6.67	0.43
NLRP3_Nig	P19221	F2	0|1|1	2	0.67	3	0|0|0|0|0|0|0|0|0|0|0	0	0	0	0	0	-0.14	6.67	0.43
NLRP3_Nig	Q09M02	Agbl5	0|1|1	2	0.67	3	0|1|0|0|0|0|0|0|0|0|0	0	0	0	0	0	-0.14	6.67	0.43
NLRP3_Nig	Q8R5G7	Arap3	0|1|1	2	0.67	3	0|0|0|0|0|0|0|0|0|0|0	0	0	0	0	0	-0.14	6.67	0.43
NLRP3_Nig	Q925J9	Med1	0|1|1	2	0.67	3	0|0|0|0|0|0|0|0|0|0|0	0	0	0	0	0	-0.14	6.67	0.43
NLRP3_Nig	Q9CR62	Slc25a11	31|13|19	63	21	3	6|1|0|0|6|0|4|9|1|2|6	0.98	1	0.98	1	0.98	3.01	6.6	0
NLRP3_LPS	P01864	Ighg	765|750|778	2293	764.33	3	260|247|231|257|199|6|43|2|2|32|0	1	1	1	1	1	6.74	6.57	0
NLRP3_Nig	Q9R112	Sqrdl	25|18|14	57	19	3	0|0|0|0|4|0|6|8|0|4|10	0.98	1	0.98	1	0.98	3.24	6.53	0
NLRP3_Nig	Q80SU7	Gvin1	37|2|0	39	13	3	1|0|0|0|0|0|1|14|0|2|4	0.33	1	0.33	1	0.33	-6.39	6.5	0.26
NLRP3_LPS	P10605	Ctsb	54|38|33	125	41.67	3	10|10|9|12|6|0|10|4|3|4|3	1	1	1	1	1	8.62	6.46	0
NLRP3_LPS	P62908	Rps3	56|31|32	119	39.67	3	9|3|0|4|5|0|14|13|4|2|14	1	1	1	1	1	4.88	6.42	0
NLRP3_LPS	Q9Z1T1	Ap3b1	7|0|0	7	2.33	3	0|0|0|0|0|0|0|2|0|0|2	0.33	1	0.33	1	0.33	-1.14	6.42	0.26	Y
NLRP3_LPS	P47758	Srprb	7|0|0	7	2.33	3	0|0|0|0|0|0|0|3|0|0|1	0.33	1	0.33	1	0.33	-1.18	6.42	0.28
NLRP3_Nig	Q9CPQ3	Tomm22	6|1|0	7	2.33	3	0|0|0|0|0|0|0|2|0|0|2	0.33	1	0.33	1	0.33	-1.14	6.42	0.28
NLRP3_Nig	O70152	Dpm1	7|0|0	7	2.33	3	0|0|0|0|0|0|1|2|0|1|0	0.33	1	0.33	1	0.33	-1.09	6.42	0.24
NLRP3_LPS	P16858	Gapdh	103|46|50	199	66.33	3	15|11|13|11|2|0|13|17|9|9|15	1	1	1	1	1	8.73	6.34	0
NLRP3_Nig	P29477	Nos2	24|0|0	24	8	3	0|0|0|0|0|0|7|3|0|1|3	0.33	1	0.33	1	0.33	-3.92	6.29	0.25
NLRP3_LPS	P12382	Pfkl	17|0|0	17	5.67	3	4|0|0|0|0|0|4|2|0|0|0	0.33	1	0.33	1	0.33	-3.34	6.23	0.26
NLRP3_Nig	P12382	Pfkl	17|0|0	17	5.67	3	4|0|0|0|0|0|4|2|0|0|0	0.33	1	0.33	1	0.33	-3.34	6.23	0.26
NLRP3_Nig	Q91YQ5	Rpn1	31|13|12	56	18.67	3	5|0|0|3|2|0|4|9|0|4|6	0.97	1	0.97	1	0.97	2.88	6.22	0
NLRP3_Nig	P17182	Eno1	81|28|28	137	45.67	3	22|5|7|2|2|16|5|2|7|4|10	0.96	1	0.96	1	0.96	2.66	6.13	0
NLRP3_LPS	Q62186	Ssr4	15|12|3	30	10	3	2|2|0|1|2|0|5|2|0|2|2	0.75	1	0.75	1	0.75	-1.13	6.11	0.02
NLRP3_Nig	P14733	Lmnb1	8|0|2	10	3.33	3	1|0|0|0|0|0|0|0|4|0|1	0.61	0.99	0.61	0.99	0.61	-1.9	6.11	0.11
NLRP3_Nig	Q8VDP6	Cdipt	4|1|0	5	1.67	3	0|0|0|0|1|0|2|0|0|0|0	0.33	0.99	0.33	0.99	0.33	-0.79	6.11	0.28
NLRP3_LPS	P54987	Irg1	172|50|52	274	91.33	3	30|2|0|14|25|30|28|3|3|11|21	0.66	1	0.66	1	0.66	-0.47	6.02	0.09
NLRP3_LPS	Q60766	Irgm1	18|10|8	36	12	3	2|0|0|0|0|0|6|3|0|6|5	0.96	1	0.96	1	0.96	2.37	6	0
NLRP3_Nig	G3X9C2	Nccrp1	2|4|2	8	2.67	3	0|1|2|1|0|0|0|0|0|1|0	0.88	0.99	0.88	0.99	0.88	1.52	5.87	0.01
NLRP3_Nig	P19096	Fasn	0|0|8	8	2.67	3	0|2|3|0|0|0|0|0|0|0|0	0.33	1	0.33	1	0.33	-1.53	5.87	0.28
NLRP3_LPS	P99024	Tubb5	27|18|18	63	21	3	9|0|0|3|3|0|6|12|0|3|5	0.98	1	0.98	1	0.98	3.72	5.63	0
NLRP3_Nig	Q99JI6	Rap1b	3|0|3	6	2	3	0|0|1|0|0|0|0|1|0|0|2	0.65	0.97	0.65	0.97	0.65	-1.09	5.5	0.1
NLRP3_Nig	Q9D2G9	Hhipl2	0|4|11	15	5	3	0|5|5|0|0|0|0|0|0|0|0	0.63	0.99	0.63	0.99	0.63	-3.44	5.5	0.1
NLRP3_LPS	P14206	Rpsa	0|2|4	6	2	3	0|0|0|0|0|0|1|0|0|0|3	0.62	0.98	0.62	0.98	0.62	-1.18	5.5	0.1
NLRP3_LPS	P62331	Arf6	1|3|2	6	2	3	1|0|0|0|0|0|2|0|0|1|0	0.61	0.97	0.61	0.97	0.61	0.53	5.5	0.11
NLRP3_Nig	Q9D8Y0	Efhd2	12|0|0	12	4	3	1|0|0|0|0|0|0|6|0|0|1	0.33	1	0.33	1	0.33	-2.71	5.5	0.28
NLRP3_LPS	P58281	Opa1	8|0|1	9	3	3	0|0|0|1|1|0|0|2|0|1|1	0.33	1	0.33	1	0.33	-1.74	5.5	0.24
NLRP3_LPS	Q00612	G6pdx	6|0|0	6	2	3	0|0|0|0|0|0|0|1|0|0|3	0.33	0.99	0.33	0.99	0.33	-1.18	5.5	0.28
NLRP3_LPS	Q9CPQ3	Tomm22	6|0|0	6	2	3	0|0|0|0|0|0|0|2|0|0|2	0.33	1	0.33	1	0.33	-1.14	5.5	0.28
NLRP3_Nig	Q00612	G6pdx	6|0|0	6	2	3	0|0|0|0|0|0|0|1|0|0|3	0.33	0.99	0.33	0.99	0.33	-1.18	5.5	0.28
NLRP3_Nig	Q91VN4	Chchd6	3|0|0	3	1	3	0|0|0|0|0|0|0|0|0|0|2	0.33	0.99	0.33	0.99	0.33	-0.47	5.5	0.33
NLRP3_Nig	Q8K0E8	Fgb	0|3|0	3	1	3	0|2|0|0|0|0|0|0|0|0|0	0.33	0.99	0.33	0.99	0.33	-0.47	5.5	0.33
NLRP3_LPS	Q99MK8	Adrbk1	0|2|1	3	1	3	0|2|0|0|0|0|0|0|0|0|0	0.32	0.96	0.32	0.96	0.32	-0.47	5.5	0.34
NLRP3_LPS	P17047	Lamp2	0|2|1	3	1	3	2|0|0|0|0|0|0|0|0|0|0	0.32	0.96	0.32	0.96	0.32	-0.47	5.5	0.34
NLRP3_Nig	Q8C0C7	Farsa	2|0|1	3	1	3	0|0|0|0|0|0|0|0|0|0|2	0.32	0.96	0.32	0.96	0.32	-0.47	5.5	0.34
NLRP3_Nig	O54988	Slk	2|0|1	3	1	3	2|0|0|0|0|0|0|0|0|0|0	0.32	0.96	0.32	0.96	0.32	-0.47	5.5	0.34
NLRP3_Nig	Q8BH59	Slc25a12	30|4|0	34	11.33	3	1|0|0|1|1|2|5|8|0|1|4	0.43	1	0.43	1	0.43	-7.33	5.42	0.2
NLRP3_Nig	O55143	Atp2a2	18|0|1	19	6.33	3	0|0|0|0|2|0|2|5|0|1|3	0.33	1	0.33	1	0.33	-3.72	5.36	0.24
NLRP3_LPS	Q8VEM8	Slc25a3	67|41|33	141	47	3	12|9|12|11|15|0|7|8|9|5|9	1	1	1	1	1	7.7	5.33	0
NLRP3_Nig	O89023	Tpp1	11|3|2	16	5.33	3	1|0|0|0|2|2|2|0|0|1|3	0.72	1	0.72	1	0.72	-0.33	5.33	0.02
NLRP3_Nig	P19001	Krt19	0|10|6	16	5.33	3	0|3|8|0|0|0|0|0|0|0|0	0.64	0.98	0.64	0.98	0.64	-2.37	5.33	0.1
NLRP3_Nig	Q64339	Isg15	11|4|1	16	5.33	3	1|0|0|0|0|0|0|5|1|0|4	0.62	0.99	0.62	0.99	0.62	-1.29	5.33	0.1
NLRP3_LPS	Q6ZWY9	Hist1h2bc	6|11|12	29	9.67	3	5|4|8|0|0|0|0|0|0|1|2	0.93	0.98	0.93	0.98	0.93	1.59	5.32	0.01
NLRP3_Nig	P62827	Ran	8|1|4	13	4.33	3	0|2|0|0|0|0|2|0|0|1|4	0.63	0.99	0.63	0.99	0.63	-0.8	5.3	0.1
NLRP3_Nig	Q9D1G1	Rab1b	10|1|2	13	4.33	3	4|0|0|1|0|0|0|2|0|0|2	0.55	1	0.55	1	0.55	-0.8	5.3	0.12
NLRP3_Nig	Q9JJH1	Rnase4	0|5|5	10	3.33	3	0|3|4|0|0|0|0|0|0|0|0	0.64	0.96	0.64	0.96	0.64	-2.29	5.24	0.1
NLRP3_LPS	Q05144	Rac2	19|7|9	35	11.67	3	6|2|2|2|2|0|4|3|2|1|1	0.96	1	0.96	1	0.96	2.09	5.13	0
NLRP3_Nig	Q05144	Rac2	20|9|6	35	11.67	3	6|2|2|2|2|0|4|3|2|1|1	0.89	1	0.89	1	0.89	0.77	5.13	0.01
NLRP3_Nig	Q62186	Ssr4	12|9|4	25	8.33	3	2|2|0|1|2|0|5|2|0|2|2	0.85	1	0.85	1	0.85	0.2	5.09	0.01
NLRP3_LPS	P00405	Mtco2	8|1|2	11	3.67	3	2|1|0|0|1|0|0|2|0|0|2	0.55	1	0.55	1	0.55	-0.85	5.04	0.12
NLRP3_Nig	Q9JLF6	Tgm1	4|3|1	8	2.67	3	1|1|2|0|0|0|1|1|0|0|0	0.63	0.98	0.63	0.98	0.63	-0.13	4.89	0.1
NLRP3_Nig	Q61102	Abcb7	4|0|0	4	1.33	3	0|0|0|0|0|0|3|0|0|0|0	0.33	0.98	0.33	0.98	0.33	-0.85	4.89	0.33
NLRP3_Nig	P97821	Ctsc	4|0|0	4	1.33	3	3|0|0|0|0|0|0|0|0|0|0	0.33	0.98	0.33	0.98	0.33	-0.85	4.89	0.33
NLRP3_Nig	P15532	Nme1	0|1|3	4	1.33	3	0|1|2|0|0|0|0|0|0|0|0	0.32	0.97	0.32	0.97	0.32	-0.79	4.89	0.34
NLRP3_Nig	Q8BND5	Qsox1	0|1|3	4	1.33	3	0|2|1|0|0|0|0|0|0|0|0	0.32	0.97	0.32	0.97	0.32	-0.79	4.89	0.34
NLRP3_Nig	P16858	Gapdh	95|21|37	153	51	3	15|11|13|11|2|0|13|17|9|9|15	0.66	1	0.66	1	0.66	-8.04	4.88	0.08
NLRP3_Nig	O70503	Hsd17b12	15|8|10	33	11	3	1|0|0|0|2|0|11|7|0|1|3	0.93	0.98	0.93	0.98	0.93	1.91	4.84	0.01
NLRP3_Nig	Q60766	Irgm1	23|3|3	29	9.67	3	2|0|0|0|0|0|6|3|0|6|5	0.42	1	0.42	1	0.42	-1.86	4.83	0.2
NLRP3_LPS	Q62351	Tfrc	9|4|9	22	7.33	3	0|0|0|0|2|0|12|1|0|2|0	0.89	0.96	0.89	0.96	0.89	1.12	4.75	0.01
NLRP3_Nig	P54987	Irg1	142|41|33	216	72	3	30|2|0|14|25|30|28|3|3|11|21	0.34	1	0.34	1	0.34	-10.59	4.74	0.21
NLRP3_Nig	Q9EQ06	Hsd17b11	16|1|7	24	8	3	1|0|0|2|0|0|5|4|0|5|2	0.64	1	0.64	1	0.64	-4.24	4.63	0.1
NLRP3_LPS	P26151	Fcgr1	254|175|183	612	204	3	74|52|48|46|48|16|42|54|28|34|46	1	1	1	1	1	10.02	4.6	0
NLRP3_LPS	Q9CQN1	Trap1	0|2|3	5	1.67	3	0|0|0|0|0|0|0|2|0|0|2	0.61	0.95	0.61	0.95	0.61	-1.14	4.58	0.11
NLRP3_LPS	Q922F4	Tubb6	10|0|0	10	3.33	3	0|0|0|0|2|0|2|1|0|0|3	0.33	1	0.33	1	0.33	-2.49	4.58	0.26
NLRP3_Nig	P62331	Arf6	4|1|0	5	1.67	3	1|0|0|0|0|0|2|0|0|1|0	0.33	0.99	0.33	0.99	0.33	-1.09	4.58	0.28
NLRP3_Nig	Q00519	Xdh	0|12|9	21	7	3	0|9|5|0|0|0|0|1|0|0|2	0.65	0.98	0.65	0.98	0.65	-5.09	4.53	0.09
NLRP3_Nig	P36371	Tap2	28|0|0	28	9.33	3	0|0|0|0|1|0|2|9|0|3|8	0.33	1	0.33	1	0.33	-7.07	4.46	0.26
NLRP3_Nig	P62908	Rps3	47|17|18	82	27.33	3	9|3|0|4|5|0|14|13|4|2|14	0.62	1	0.62	1	0.62	-0.62	4.42	0.1
NLRP3_LPS	Q9DBL1	Acadsb	3|0|3	6	2	3	0|0|0|0|2|0|0|1|0|2|0	0.62	0.94	0.62	0.94	0.62	-1.45	4.4	0.1
NLRP3_LPS	Q7TMB8	Cyfip1	20|0|4	24	8	3	0|0|0|0|0|0|1|10|3|0|6	0.51	0.99	0.51	0.99	0.51	-6.33	4.4	0.12
NLRP3_Nig	Q91V61	Sfxn3	12|0|0	12	4	3	1|0|0|1|1|0|3|1|0|3|0	0.33	1	0.33	1	0.33	-3.11	4.4	0.23
NLRP3_Nig	P02088	Hbb-b1	1|5|0	6	2	3	0|0|0|1|2|0|0|0|2|0|0	0.33	0.99	0.33	0.99	0.33	-1.45	4.4	0.28
NLRP3_Nig	P26151	Fcgr1	243|170|167	580	193.33	3	74|52|48|46|48|16|42|54|28|34|46	1	1	1	1	1	7.24	4.36	0
NLRP3_LPS	P62874	Gnb1	2|7|4	13	4.33	3	1|2|2|0|0|0|4|2|0|0|0	0.78	0.98	0.78	0.98	0.78	-0.11	4.33	0.02
NLRP3_LPS	Q8CIE6	Copa	18|1|1	20	6.67	3	0|0|0|1|0|0|3|5|5|0|3	0.33	1	0.33	1	0.33	-3.49	4.31	0.26
NLRP3_Nig	P62821	Rab1A	8|4|2	14	4.67	3	3|1|2|1|0|0|2|1|0|0|2	0.74	1	0.74	1	0.74	-0.63	4.28	0.02
NLRP3_LPS	Q9DBG6	Rpn2	14|2|5	21	7	3	0|0|0|0|1|0|7|2|0|2|6	0.64	0.99	0.64	0.99	0.64	-1.91	4.28	0.1
NLRP3_LPS	P62259	Ywhae	2|3|3	8	2.67	3	0|0|1|0|0|0|0|2|0|0|4	0.85	0.88	0.85	0.88	0.85	1.27	4.19	0.01
NLRP3_Nig	P68033	Actc1	24|11|5	40	13.33	3	9|5|4|6|4|0|0|0|2|1|4	0.64	1	0.64	1	0.64	-3.37	4.19	0.1
NLRP3_Nig	P35282	Rab21	5|1|2	8	2.67	3	0|0|0|0|0|0|1|2|0|2|2	0.57	0.99	0.57	0.99	0.57	-0.41	4.19	0.11
NLRP3_LPS	P68033	Actc1	28|7|5	40	13.33	3	9|5|4|6|4|0|0|0|2|1|4	0.43	1	0.43	1	0.43	-3.37	4.19	0.2
NLRP3_LPS	P47740	Aldh3a2	8|0|0	8	2.67	3	0|0|0|0|0|1|2|0|0|2|2	0.33	1	0.33	1	0.33	-2.09	4.19	0.25
NLRP3_Nig	P47740	Aldh3a2	8|0|0	8	2.67	3	0|0|0|0|0|1|2|0|0|2|2	0.33	1	0.33	1	0.33	-2.09	4.19	0.25
NLRP3_Nig	Q9DBG6	Rpn2	13|2|5	20	6.67	3	0|0|0|0|1|0|7|2|0|2|6	0.64	0.99	0.64	0.99	0.64	-1.91	4.07	0.1
NLRP3_LPS	P20491	Fcer1g	7|1|2	10	3.33	3	0|0|0|0|0|0|1|4|0|1|3	0.55	0.98	0.55	0.98	0.55	-0.74	4.07	0.12
NLRP3_Nig	Q8VEM8	Slc25a3	47|28|31	106	35.33	3	12|9|12|11|15|0|7|8|9|5|9	0.99	1	0.99	1	0.99	3.75	4.01	0
NLRP3_Nig	P01837	Thy1	492|622|686	1800	600	3	472|396|564|91|96|0|10|2|2|10|2	0.32	0.95	0.32	0.95	0.32	-36.78	4.01	0.34
NLRP3_Nig	P16675	Ctsa	28|27|23	78	26	3	10|4|5|7|9|0|12|4|11|8|2	0.99	1	0.99	1	0.99	3.72	3.97	0
NLRP3_LPS	Q8BMD8	Slc25a24	10|3|1	14	4.67	3	0|0|0|1|1|0|4|0|0|5|2	0.55	0.99	0.55	0.99	0.55	-2.09	3.95	0.12
NLRP3_LPS	P16675	Ctsa	34|26|17	77	25.67	3	10|4|5|7|9|0|12|4|11|8|2	0.76	1	0.76	1	0.76	-0.88	3.92	0.02
NLRP3_Nig	Q7TMS5	Abcg2	0|9|7	16	5.33	3	0|5|10|0|0|0|0|0|0|0|0	0.64	0.97	0.64	0.97	0.64	-4.08	3.91	0.1
NLRP3_LPS	P51881	Slc25a5	37|22|21	80	26.67	3	14|13|12|4|7|0|9|3|7|4|4	0.83	1	0.83	1	0.83	0.74	3.81	0.01
NLRP3_LPS	P61620	Sec61a1	12|5|11	28	9.33	3	2|0|0|2|5|0|6|4|0|4|4	0.74	0.99	0.74	0.99	0.74	-1.13	3.8	0.02
NLRP3_LPS	P01837	Thy1	432|575|698	1705	568.33	3	472|396|564|91|96|0|10|2|2|10|2	0.33	0.98	0.33	0.98	0.33	-61.43	3.8	0.33
NLRP3_Nig	P63017	Hspa8	69|62|54	185	61.67	3	24|7|5|7|3|1|39|28|13|20|32	0.75	0.98	0.75	0.98	0.75	-0.58	3.79	0.02
NLRP3_LPS	Q60710	Samhd1	22|4|7	33	11	3	5|0|0|4|0|1|1|6|4|1|10	0.48	1	0.48	1	0.48	-3.6	3.78	0.19
NLRP3_LPS	P48962	Slc25a4	11|15|11	37	12.33	3	4|3|2|2|2|1|7|6|2|3|4	0.99	1	0.99	1	0.99	4.62	3.77	0
NLRP3_LPS	P63017	Hspa8	70|52|58	180	60	3	24|7|5|7|3|1|39|28|13|20|32	0.63	0.98	0.63	0.98	0.63	-1.43	3.69	0.1
NLRP3_Nig	Q9CRB9	Chchd3	8|6|5	19	6.33	3	0|0|0|0|2|0|3|7|0|1|6	0.85	0.94	0.85	0.94	0.85	1.09	3.67	0.01
NLRP3_Nig	P46638	Rab11b	4|4|3	11	3.67	3	0|0|5|0|0|0|2|2|0|0|2	0.84	0.87	0.84	0.87	0.84	1.17	3.67	0.01
NLRP3_LPS	P16110	Lgals3	13|19|11	43	14.33	3	3|15|5|0|0|0|4|0|15|1|0	0.8	0.96	0.8	0.96	0.8	0.47	3.67	0.01
NLRP3_LPS	E9PZQ0	Ryr1	6|3|4	13	4.33	3	3|2|4|0|4|0|0|0|0|0|0	0.8	0.94	0.8	0.94	0.8	0.64	3.67	0.01
NLRP3_LPS	P50516	Atp6v1a	2|2|4	8	2.67	3	0|0|0|0|0|0|0|2|2|0|4	0.79	0.92	0.79	0.92	0.79	0.97	3.67	0.01
NLRP3_LPS	P35282	Rab21	3|2|2	7	2.33	3	0|0|0|0|0|0|1|2|0|2|2	0.78	0.89	0.78	0.89	0.78	0.95	3.67	0.02
NLRP3_LPS	Q7TMM9	Tubb2a	5|2|2	9	3	3	4|0|0|2|0|0|0|1|0|0|2	0.75	0.95	0.75	0.95	0.75	0.6	3.67	0.02
NLRP3_Nig	P16110	Lgals3	8|16|19	43	14.33	3	3|15|5|0|0|0|4|0|15|1|0	0.68	0.96	0.68	0.96	0.68	-1.82	3.67	0.02
NLRP3_Nig	Q08857	Cd36	0|4|4	8	2.67	3	0|4|4|0|0|0|0|0|0|0|0	0.62	0.93	0.62	0.93	0.62	-2.67	3.67	0.1
NLRP3_LPS	Q08857	Cd36	0|5|3	8	2.67	3	0|4|4|0|0|0|0|0|0|0|0	0.61	0.95	0.61	0.95	0.61	-2.67	3.67	0.11
NLRP3_LPS	Q62425	Ndufa4	2|2|0	4	1.33	3	0|0|0|0|0|0|2|0|0|2|0	0.59	0.88	0.59	0.88	0.59	-1.14	3.67	0.11
NLRP3_Nig	P09103	P4hb	2|10|3	15	5	3	0|1|1|0|0|3|6|0|1|2|1	0.58	0.99	0.58	0.99	0.58	-1.2	3.67	0.11
NLRP3_LPS	Q9JJX6	P2rx4	8|0|3	11	3.67	3	0|0|0|0|0|0|3|4|0|0|4	0.58	0.98	0.58	0.98	0.58	-2.73	3.67	0.11
NLRP3_LPS	Q9JLF6	Tgm1	0|2|4	6	2	3	1|1|2|0|0|0|1|1|0|0|0	0.58	0.98	0.58	0.98	0.58	-1.74	3.67	0.11
NLRP3_Nig	Q7TMM9	Tubb2a	6|2|1	9	3	3	4|0|0|2|0|0|0|1|0|0|2	0.54	0.97	0.54	0.97	0.54	-0.8	3.67	0.12
NLRP3_Nig	P11983	Tcp1	15|1|1	17	5.67	3	0|0|0|0|0|3|5|2|2|2|3	0.33	1	0.33	1	0.33	-3.62	3.67	0.24
NLRP3_LPS	Q9CZS1	Aldh1b1	12|0|0	12	4	3	0|0|0|0|1|0|1|1|0|2|7	0.33	0.99	0.33	0.99	0.33	-3.04	3.67	0.28
NLRP3_Nig	Q9JJX6	P2rx4	10|1|0	11	3.67	3	0|0|0|0|0|0|3|4|0|0|4	0.33	0.99	0.33	0.99	0.33	-2.73	3.67	0.28
NLRP3_Nig	O35609	Scamp3	7|0|0	7	2.33	3	0|0|0|0|1|0|2|2|0|0|2	0.33	1	0.33	1	0.33	-2.09	3.67	0.26
NLRP3_Nig	P58281	Opa1	6|0|0	6	2	3	0|0|0|1|1|0|0|2|0|1|1	0.33	1	0.33	1	0.33	-1.74	3.67	0.26
NLRP3_LPS	Q8BYI6	Lpcat2	5|0|0	5	1.67	3	0|0|0|0|0|0|0|2|0|0|3	0.33	0.98	0.33	0.98	0.33	-1.53	3.67	0.33
NLRP3_LPS	Q8R1Q8	Dync1li1	4|0|0	4	1.33	3	0|0|0|0|0|0|1|0|0|0|3	0.33	0.98	0.33	0.98	0.33	-1.18	3.67	0.33
NLRP3_LPS	Q61753	Phgdh	4|0|0	4	1.33	3	0|0|0|0|0|0|0|0|0|0|4	0.33	0.98	0.33	0.98	0.33	-1.23	3.67	0.34
NLRP3_LPS	Q64433	Hspe1	0|4|0	4	1.33	3	0|1|0|0|0|0|0|2|0|0|1	0.33	0.99	0.33	0.99	0.33	-1.09	3.67	0.28
NLRP3_Nig	P50637	Tspo	4|0|0	4	1.33	3	0|0|0|1|0|0|0|2|0|0|1	0.33	0.99	0.33	0.99	0.33	-1.09	3.67	0.28
NLRP3_Nig	P68368	Tuba4a	4|0|0	4	1.33	3	2|0|0|0|1|0|0|0|0|0|1	0.33	0.99	0.33	0.99	0.33	-1.09	3.67	0.28
NLRP3_Nig	Q9QVP9	Ptk2b	4|0|0	4	1.33	3	0|0|0|0|0|0|0|1|0|0|3	0.33	0.98	0.33	0.98	0.33	-1.18	3.67	0.33
NLRP3_Nig	P63276	Rps17	4|0|0	4	1.33	3	1|1|0|0|0|0|0|0|2|0|0	0.33	0.99	0.33	0.99	0.33	-1.09	3.67	0.28
NLRP3_Nig	Q9Z1T1	Ap3b1	4|0|0	4	1.33	3	0|0|0|0|0|0|0|2|0|0|2	0.33	0.98	0.33	0.98	0.33	-1.14	3.67	0.33	Y
NLRP3_Nig	P61028	Rab8b	3|1|0	4	1.33	3	0|0|0|0|0|0|1|2|0|1|0	0.32	0.97	0.32	0.97	0.32	-1.09	3.67	0.34
NLRP3_LPS	P09671	Sod2	3|0|0	3	1	3	2|0|0|0|0|0|0|0|0|0|1	0.32	0.97	0.32	0.97	0.32	-0.79	3.67	0.34
NLRP3_Nig	Q99LC5	Etfa	3|0|0	3	1	3	0|0|0|0|0|0|0|3|0|0|0	0.32	0.97	0.32	0.97	0.32	-0.85	3.67	0.34
NLRP3_Nig	P09671	Sod2	3|0|0	3	1	3	2|0|0|0|0|0|0|0|0|0|1	0.32	0.97	0.32	0.97	0.32	-0.79	3.67	0.34
NLRP3_LPS	Q91VN4	Chchd6	2|0|0	2	0.67	3	0|0|0|0|0|0|0|0|0|0|2	0.32	0.96	0.32	0.96	0.32	-0.47	3.67	0.34
NLRP3_LPS	O54774	Ap3d1	2|0|0	2	0.67	3	0|0|0|0|0|0|0|0|0|0|2	0.32	0.96	0.32	0.96	0.32	-0.47	3.67	0.34
NLRP3_LPS	P46471	Psmc2	2|0|0	2	0.67	3	0|0|0|0|0|0|0|0|0|0|2	0.32	0.96	0.32	0.96	0.32	-0.47	3.67	0.34
NLRP3_LPS	P10922	H1f0	0|2|0	2	0.67	3	1|0|0|0|0|0|0|1|0|0|0	0.32	0.96	0.32	0.96	0.32	-0.43	3.67	0.34
NLRP3_LPS	P34884	Mif	0|0|2	2	0.67	3	0|0|0|0|0|0|0|0|0|0|2	0.32	0.96	0.32	0.96	0.32	-0.47	3.67	0.34
NLRP3_LPS	P99029	Prdx5	0|0|2	2	0.67	3	0|0|0|0|0|0|0|0|0|0|2	0.32	0.96	0.32	0.96	0.32	-0.47	3.67	0.34
NLRP3_LPS	Q8C1B7	2017-09-11	0|0|2	2	0.67	3	0|0|0|0|0|2|0|0|0|0|0	0.32	0.96	0.32	0.96	0.32	-0.47	3.67	0.34
NLRP3_Nig	P54818	Galc	2|0|0	2	0.67	3	0|0|0|0|0|0|2|0|0|0|0	0.32	0.96	0.32	0.96	0.32	-0.47	3.67	0.34
NLRP3_Nig	Q9D3D9	Atp5d	2|0|0	2	0.67	3	0|0|0|0|0|0|0|1|0|0|1	0.32	0.96	0.32	0.96	0.32	-0.43	3.67	0.34
NLRP3_Nig	Q9CR68	Uqcrfs1	2|0|0	2	0.67	3	0|0|0|0|0|0|0|2|0|0|0	0.32	0.96	0.32	0.96	0.32	-0.47	3.67	0.34
NLRP3_Nig	Q5XJY5	Arcn1	2|0|0	2	0.67	3	0|0|0|0|0|0|1|0|0|0|1	0.32	0.96	0.32	0.96	0.32	-0.43	3.67	0.34
NLRP3_Nig	Q9ES97	Rtn3	2|0|0	2	0.67	3	0|2|0|0|0|0|0|0|0|0|0	0.32	0.96	0.32	0.96	0.32	-0.47	3.67	0.34
NLRP3_Nig	P99029	Prdx5	2|0|0	2	0.67	3	0|0|0|0|0|0|0|0|0|0|2	0.32	0.96	0.32	0.96	0.32	-0.47	3.67	0.34
NLRP3_Nig	B2RQC2	Usp42	2|1|0	3	1	3	0|1|0|0|0|0|1|0|0|1|0	0.31	0.92	0.31	0.92	0.31	-0.76	3.67	0.35
NLRP3_Nig	Q8C1B7	2017-09-11	0|1|1	2	0.67	3	0|0|0|0|0|2|0|0|0|0|0	0	0	0	0	0	-0.47	3.67	0.43
NLRP3_Nig	P10605	Ctsb	25|16|29	70	23.33	3	10|10|9|12|6|0|10|4|3|4|3	0.72	1	0.72	1	0.72	-1.59	3.62	0.02
NLRP3_Nig	Q60710	Samhd1	27|1|3	31	10.33	3	5|0|0|4|0|1|1|6|4|1|10	0.34	1	0.34	1	0.34	-8.57	3.55	0.21
NLRP3_LPS	P58252	Eef2	1|8|11	20	6.67	3	0|1|0|2|2|0|3|1|0|4|8	0.63	0.98	0.63	0.98	0.63	-4.89	3.49	0.1
NLRP3_Nig	P51881	Slc25a5	25|23|25	73	24.33	3	14|13|12|4|7|0|9|3|7|4|4	0.94	0.96	0.94	0.96	0.94	2.05	3.48	0.01
NLRP3_Nig	P15535	B4galt1	0|4|9	13	4.33	3	0|7|7|0|0|0|0|0|0|0|0	0.6	0.97	0.6	0.97	0.6	-3.72	3.4	0.11
NLRP3_LPS	P47738	Aldh2	16|10|11	37	12.33	3	0|0|0|1|1|10|10|4|6|5|3	0.75	0.97	0.75	0.97	0.75	0.29	3.39	0.02
NLRP3_LPS	P62821	Rab1A	6|2|3	11	3.67	3	3|1|2|1|0|0|2|1|0|0|2	0.67	0.99	0.67	0.99	0.67	-0.63	3.36	0.02
NLRP3_Nig	O09114	Ptgds	0|7|3	10	3.33	3	0|6|5|0|0|0|0|0|0|0|0	0.59	0.96	0.59	0.96	0.59	-2.47	3.33	0.11
NLRP3_LPS	Q61542	Stard3	1|0|0	1	0.33	3	0|0|0|0|0|0|0|0|0|0|0	0	0	0	0	0	-0.14	3.33	0.43
NLRP3_LPS	Q3U481	Mfsd12	1|0|0	1	0.33	3	0|0|0|0|0|0|0|0|0|0|0	0	0	0	0	0	-0.14	3.33	0.43
NLRP3_LPS	Q0VBD2	Mcm10	1|0|0	1	0.33	3	0|0|0|0|0|0|0|0|0|0|0	0	0	0	0	0	-0.14	3.33	0.43
NLRP3_LPS	Q6IFX3	Krt40	1|0|0	1	0.33	3	0|0|0|0|0|0|0|0|0|0|0	0	0	0	0	0	-0.14	3.33	0.43
NLRP3_LPS	Q9CPQ1	Cox6c	1|0|0	1	0.33	3	0|0|0|0|0|0|0|0|0|0|0	0	0	0	0	0	-0.14	3.33	0.43
NLRP3_LPS	Q9ER73	Elp4	1|0|0	1	0.33	3	0|0|0|0|0|0|0|0|0|0|0	0	0	0	0	0	-0.14	3.33	0.43
NLRP3_LPS	Q8VE96	Slc35f6	1|0|0	1	0.33	3	0|0|0|0|0|0|0|0|0|0|0	0	0	0	0	0	-0.14	3.33	0.43
NLRP3_LPS	Q9CX56	Psmd8	1|0|0	1	0.33	3	0|0|0|0|0|0|0|0|0|0|0	0	0	0	0	0	-0.14	3.33	0.43
NLRP3_LPS	P62196	Psmc5	1|0|0	1	0.33	3	0|0|0|0|0|0|0|0|0|0|0	0	0	0	0	0	-0.14	3.33	0.43
NLRP3_LPS	Q8C2E7	Kiaa0196	1|0|0	1	0.33	3	0|0|0|0|0|0|0|0|0|0|0	0	0	0	0	0	-0.14	3.33	0.43
NLRP3_LPS	Q80SZ7	Gng5	1|0|0	1	0.33	3	0|0|0|0|0|0|0|0|0|0|0	0	0	0	0	0	-0.14	3.33	0.43
NLRP3_LPS	Q8BYC6	Taok3	1|0|0	1	0.33	3	0|0|0|0|0|0|0|0|0|0|0	0	0	0	0	0	-0.14	3.33	0.43
NLRP3_LPS	P19182	Ifrd1	1|0|0	1	0.33	3	0|0|0|0|0|0|0|0|0|0|0	0	0	0	0	0	-0.14	3.33	0.43
NLRP3_LPS	Q80WY3	Nanos1	1|0|0	1	0.33	3	0|0|0|0|0|0|0|0|0|0|0	0	0	0	0	0	-0.14	3.33	0.43
NLRP3_LPS	P70313	Nos3	1|0|0	1	0.33	3	0|0|0|0|0|0|0|0|0|0|0	0	0	0	0	0	-0.14	3.33	0.43
NLRP3_LPS	P52480-2	Pkm	1|0|0	1	0.33	3	0|0|0|0|0|0|0|0|0|0|1	0	0	0	0	0	-0.14	3.33	0.43
NLRP3_LPS	Q9CQC6	Bzw1	1|0|0	1	0.33	3	0|0|0|0|0|0|0|0|0|0|0	0	0	0	0	0	-0.14	3.33	0.43
NLRP3_LPS	Q68FL6	Mars	1|0|0	1	0.33	3	0|0|0|0|0|0|0|0|0|0|0	0	0	0	0	0	-0.14	3.33	0.43
NLRP3_LPS	P14430	H2-Q8	1|0|0	1	0.33	3	0|0|0|0|0|0|0|0|0|0|0	0	0	0	0	0	-0.14	3.33	0.43
NLRP3_LPS	P48410	Abcd1	1|0|0	1	0.33	3	0|0|0|0|0|0|0|0|0|0|0	0	0	0	0	0	-0.14	3.33	0.43
NLRP3_LPS	Q9CQN6	Tmem14c	1|0|0	1	0.33	3	0|0|0|0|0|0|0|0|0|0|0	0	0	0	0	0	-0.14	3.33	0.43
NLRP3_LPS	Q9DC37	Mfsd1	1|0|0	1	0.33	3	0|0|0|0|0|0|0|0|0|0|0	0	0	0	0	0	-0.14	3.33	0.43
NLRP3_LPS	Q8R2Q8	Bst2	1|0|0	1	0.33	3	0|0|0|0|0|0|0|0|0|0|0	0	0	0	0	0	-0.14	3.33	0.43
NLRP3_LPS	Q91YE6	Ipo9	1|0|0	1	0.33	3	0|0|0|0|0|0|0|0|0|0|0	0	0	0	0	0	-0.14	3.33	0.43
NLRP3_LPS	P47915	Rpl29	1|0|0	1	0.33	3	0|0|0|0|0|0|0|0|0|0|0	0	0	0	0	0	-0.14	3.33	0.43
NLRP3_LPS	Q8C6U2	Pqlc3	1|0|0	1	0.33	3	0|0|0|0|0|0|0|0|0|0|0	0	0	0	0	0	-0.14	3.33	0.43
NLRP3_LPS	Q9ER39	Tor1a	1|0|0	1	0.33	3	0|0|0|0|0|0|0|0|0|0|0	0	0	0	0	0	-0.14	3.33	0.43
NLRP3_LPS	Q8WUR0	Q8WUR0	1|0|0	1	0.33	3	0|0|0|0|0|0|0|0|0|0|0	0	0	0	0	0	-0.14	3.33	0.43
NLRP3_LPS	Q69ZP3-2	Pnkd	1|0|0	1	0.33	3	0|0|0|0|0|0|0|0|0|0|0	0	0	0	0	0	-0.14	3.33	0.43
NLRP3_LPS	P50172	Hsd11b1	1|0|0	1	0.33	3	0|0|0|0|0|0|0|0|0|0|0	0	0	0	0	0	-0.14	3.33	0.43
NLRP3_LPS	Q9JKV5	Scamp4	1|0|0	1	0.33	3	0|0|0|0|0|0|0|0|0|0|0	0	0	0	0	0	-0.14	3.33	0.43
NLRP3_LPS	P04627	Araf	1|0|0	1	0.33	3	0|0|0|0|0|0|0|0|0|0|0	0	0	0	0	0	-0.14	3.33	0.43
NLRP3_LPS	Q9DCJ5	Ndufa8	1|0|0	1	0.33	3	0|0|0|0|0|0|0|0|0|0|0	0	0	0	0	0	-0.14	3.33	0.43
NLRP3_LPS	Q9Z0V7	Timm17b	1|0|0	1	0.33	3	0|0|0|0|0|0|0|0|0|0|0	0	0	0	0	0	-0.14	3.33	0.43
NLRP3_LPS	Q8CEE7	Rdh13	1|0|0	1	0.33	3	0|0|0|0|0|0|0|0|0|0|0	0	0	0	0	0	-0.14	3.33	0.43
NLRP3_LPS	P28828	Ptprm	1|0|0	1	0.33	3	0|0|0|0|0|0|0|0|0|0|0	0	0	0	0	0	-0.14	3.33	0.43
NLRP3_LPS	Q9QUK3	Cln8	1|0|0	1	0.33	3	0|0|0|0|0|0|0|0|0|0|0	0	0	0	0	0	-0.14	3.33	0.43
NLRP3_LPS	P58307	Hcrtr1	1|0|0	1	0.33	3	0|0|0|0|0|0|0|0|0|0|0	0	0	0	0	0	-0.14	3.33	0.43
NLRP3_LPS	Q3UMB9	Kiaa1033	1|0|0	1	0.33	3	0|0|0|0|0|0|0|0|0|0|0	0	0	0	0	0	-0.14	3.33	0.43
NLRP3_LPS	Q99MQ5	Col25a1	1|0|0	1	0.33	3	0|0|0|0|0|0|0|0|0|0|0	0	0	0	0	0	-0.14	3.33	0.43
NLRP3_LPS	Q60592	Mast2	1|0|0	1	0.33	3	0|0|0|0|0|0|0|0|0|0|0	0	0	0	0	0	-0.14	3.33	0.43
NLRP3_LPS	Q80VP2	Spata7	1|0|0	1	0.33	3	0|0|0|0|0|0|0|0|0|0|0	0	0	0	0	0	-0.14	3.33	0.43
NLRP3_LPS	Q8C1E7	Tmem120a	1|0|0	1	0.33	3	0|0|0|0|0|0|0|0|0|0|0	0	0	0	0	0	-0.14	3.33	0.43
NLRP3_LPS	Q9EQQ2	Yipf5	1|0|0	1	0.33	3	0|0|0|0|0|0|0|0|0|0|0	0	0	0	0	0	-0.14	3.33	0.43
NLRP3_LPS	O89001	Cpd	1|0|0	1	0.33	3	0|0|0|0|0|0|0|0|0|0|0	0	0	0	0	0	-0.14	3.33	0.43
NLRP3_LPS	Q91UZ5	Impa2	1|0|0	1	0.33	3	0|0|0|0|0|0|0|0|0|0|0	0	0	0	0	0	-0.14	3.33	0.43
NLRP3_LPS	Q9CXP9	Exo5	1|0|0	1	0.33	3	0|0|0|0|0|0|0|0|0|0|0	0	0	0	0	0	-0.14	3.33	0.43
NLRP3_LPS	Q99J56	Derl1	1|0|0	1	0.33	3	0|0|0|0|0|0|0|0|0|0|0	0	0	0	0	0	-0.14	3.33	0.43
NLRP3_LPS	P00397	Mtco1	1|0|0	1	0.33	3	0|0|0|0|0|0|0|0|0|0|0	0	0	0	0	0	-0.14	3.33	0.43
NLRP3_LPS	Q99KV1	Dnajb11	1|0|0	1	0.33	3	0|0|0|0|0|0|0|0|0|0|0	0	0	0	0	0	-0.14	3.33	0.43
NLRP3_LPS	Q8VEE0	Rpe	1|0|0	1	0.33	3	0|0|0|0|0|0|0|0|0|0|0	0	0	0	0	0	-0.14	3.33	0.43
NLRP3_LPS	Q8BML1-2	Mical2	1|0|0	1	0.33	3	0|0|0|0|0|0|0|0|0|0|0	0	0	0	0	0	-0.14	3.33	0.43
NLRP3_LPS	Q91YQ1	Rab29	1|0|0	1	0.33	3	0|0|0|0|0|0|0|0|0|0|0	0	0	0	0	0	-0.14	3.33	0.43
NLRP3_LPS	O35704	Sptlc1	1|0|0	1	0.33	3	0|0|0|0|0|0|0|0|0|0|0	0	0	0	0	0	-0.14	3.33	0.43
NLRP3_LPS	Q61543	Glg1	1|0|0	1	0.33	3	1|0|0|0|0|0|0|0|0|0|0	0	0	0	0	0	-0.14	3.33	0.43
NLRP3_LPS	Q80XI7-2	Q80XI7-2	1|0|0	1	0.33	3	0|0|0|0|0|0|0|0|0|0|0	0	0	0	0	0	-0.14	3.33	0.43
NLRP3_LPS	Q7TS75	Amer1	1|0|0	1	0.33	3	0|0|0|0|0|0|0|0|0|0|0	0	0	0	0	0	-0.14	3.33	0.43
NLRP3_LPS	Q9JIA7	Sphk2	1|0|0	1	0.33	3	0|0|0|0|0|0|0|0|0|0|0	0	0	0	0	0	-0.14	3.33	0.43
NLRP3_LPS	Q78IS1	Tmed3	1|0|0	1	0.33	3	0|0|0|0|0|0|0|0|0|0|0	0	0	0	0	0	-0.14	3.33	0.43
NLRP3_LPS	P61027	Rab10	1|0|0	1	0.33	3	0|0|1|0|0|0|0|0|0|0|0	0	0	0	0	0	-0.14	3.33	0.43
NLRP3_LPS	P35295	Rab20	1|0|0	1	0.33	3	0|0|0|0|0|0|0|0|0|0|0	0	0	0	0	0	-0.14	3.33	0.43
NLRP3_LPS	Q9ERN0	Scamp2	1|0|0	1	0.33	3	0|0|0|0|0|0|0|0|0|0|0	0	0	0	0	0	-0.14	3.33	0.43
NLRP3_LPS	Q8VEA8	Rab7b	1|0|0	1	0.33	3	0|0|0|0|0|0|0|0|0|0|0	0	0	0	0	0	-0.14	3.33	0.43
NLRP3_LPS	Q8R3H7	Hs2st1	1|0|0	1	0.33	3	0|0|0|0|0|0|0|0|0|0|0	0	0	0	0	0	-0.14	3.33	0.43
NLRP3_LPS	Q9DCW4	Etfb	1|0|0	1	0.33	3	0|0|0|0|0|0|0|0|0|0|0	0	0	0	0	0	-0.14	3.33	0.43
NLRP3_LPS	Q6PHN7	Tmem164	1|0|0	1	0.33	3	0|0|0|0|0|0|0|0|0|0|0	0	0	0	0	0	-0.14	3.33	0.43
NLRP3_LPS	Q8R0K4	Ccdc137	1|0|0	1	0.33	3	0|0|0|0|0|0|0|0|0|0|0	0	0	0	0	0	-0.14	3.33	0.43
NLRP3_LPS	P54254	Atxn1	1|0|0	1	0.33	3	0|0|0|0|0|0|0|0|0|0|0	0	0	0	0	0	-0.14	3.33	0.43
NLRP3_LPS	O08734	Bak1	1|0|0	1	0.33	3	0|0|0|0|0|0|0|0|0|0|0	0	0	0	0	0	-0.14	3.33	0.43
NLRP3_LPS	P61022	Chp1	1|0|0	1	0.33	3	0|0|0|0|0|0|0|0|0|0|0	0	0	0	0	0	-0.14	3.33	0.43
NLRP3_LPS	Q8BH61	F13a1	1|0|0	1	0.33	3	0|0|0|0|0|0|0|0|0|0|0	0	0	0	0	0	-0.14	3.33	0.43
NLRP3_LPS	P68369	Tuba1a	1|0|0	1	0.33	3	0|0|0|0|0|0|0|0|0|0|0	0	0	0	0	0	-0.14	3.33	0.43
NLRP3_LPS	Q80U63	Mfn2	1|0|0	1	0.33	3	0|0|0|0|0|0|0|0|0|0|0	0	0	0	0	0	-0.14	3.33	0.43
NLRP3_LPS	Q8C0S1	Dis3l	1|0|0	1	0.33	3	0|0|0|0|0|0|0|0|0|0|0	0	0	0	0	0	-0.14	3.33	0.43
NLRP3_LPS	Q921T2	Tor1aip1	1|0|0	1	0.33	3	0|0|0|0|0|0|0|0|0|0|0	0	0	0	0	0	-0.14	3.33	0.43
NLRP3_LPS	Q8BVR6	Rspry1	1|0|0	1	0.33	3	0|0|0|0|0|0|0|0|0|0|0	0	0	0	0	0	-0.14	3.33	0.43
NLRP3_LPS	Q8BJ03	Cox15	1|0|0	1	0.33	3	0|0|0|0|0|0|0|0|0|0|0	0	0	0	0	0	-0.14	3.33	0.43
NLRP3_LPS	P06800	Ptprc	1|0|0	1	0.33	3	0|0|0|0|0|0|0|0|0|0|0	0	0	0	0	0	-0.14	3.33	0.43
NLRP3_LPS	Q6P2B1	Tnpo3	1|0|0	1	0.33	3	0|0|0|0|0|0|0|0|0|0|0	0	0	0	0	0	-0.14	3.33	0.43
NLRP3_LPS	P02762	Mup6	1|0|0	1	0.33	3	0|0|0|0|0|0|0|0|0|0|0	0	0	0	0	0	-0.14	3.33	0.43
NLRP3_LPS	Q9D8V0	Hm13	1|0|0	1	0.33	3	0|0|0|0|0|0|0|0|0|0|0	0	0	0	0	0	-0.14	3.33	0.43
NLRP3_LPS	Q920Q4	Vps16	1|0|0	1	0.33	3	0|0|0|0|0|0|0|0|0|0|0	0	0	0	0	0	-0.14	3.33	0.43
NLRP3_LPS	Q8BI84	Mia3	1|0|0	1	0.33	3	0|0|0|0|1|0|0|0|0|0|0	0	0	0	0	0	-0.14	3.33	0.43
NLRP3_LPS	P70236	Map2k6	1|0|0	1	0.33	3	0|0|0|0|0|0|0|0|0|0|0	0	0	0	0	0	-0.14	3.33	0.43
NLRP3_LPS	Q9D071	Mms19	1|0|0	1	0.33	3	0|0|0|0|0|0|0|0|0|0|0	0	0	0	0	0	-0.14	3.33	0.43
NLRP3_LPS	O70589	Cask	1|0|0	1	0.33	3	0|0|0|0|0|0|0|0|0|0|0	0	0	0	0	0	-0.14	3.33	0.43
NLRP3_LPS	Q9CQY5	Magt1	1|0|0	1	0.33	3	0|0|0|0|0|0|0|0|0|0|0	0	0	0	0	0	-0.14	3.33	0.43
NLRP3_LPS	Q3U9N9	Slc16a10	1|0|0	1	0.33	3	0|0|0|0|0|0|0|0|0|0|0	0	0	0	0	0	-0.14	3.33	0.43
NLRP3_LPS	O88974	Setdb1	1|0|0	1	0.33	3	0|0|0|0|0|0|0|0|0|0|0	0	0	0	0	0	-0.14	3.33	0.43
NLRP3_LPS	P01659	P01659	1|0|0	1	0.33	3	0|1|0|0|0|0|0|0|0|0|0	0	0	0	0	0	-0.14	3.33	0.43
NLRP3_LPS	Q91ZS8-3	Adarb1	1|0|0	1	0.33	3	0|0|0|0|0|0|0|0|0|0|0	0	0	0	0	0	-0.14	3.33	0.43
NLRP3_LPS	Q9R0Z9	Dlc1	1|0|0	1	0.33	3	0|0|0|0|0|0|0|0|0|0|0	0	0	0	0	0	-0.14	3.33	0.43
NLRP3_LPS	Q8CFJ7	Slc25a45	1|0|0	1	0.33	3	0|0|0|0|1|0|0|0|0|0|0	0	0	0	0	0	-0.14	3.33	0.43
NLRP3_LPS	Q99KK9	Hars2	1|0|0	1	0.33	3	0|0|0|0|0|0|0|0|0|0|0	0	0	0	0	0	-0.14	3.33	0.43
NLRP3_LPS	O09046	Il4i1	1|0|0	1	0.33	3	0|0|0|0|0|0|0|0|0|0|0	0	0	0	0	0	-0.14	3.33	0.43
NLRP3_LPS	Q9D0L4	Adck1	1|0|0	1	0.33	3	0|0|0|0|0|0|0|0|0|0|0	0	0	0	0	0	-0.14	3.33	0.43
NLRP3_LPS	Q8C407	Yipf4	1|0|0	1	0.33	3	0|0|0|0|0|0|0|0|0|0|0	0	0	0	0	0	-0.14	3.33	0.43
NLRP3_LPS	P63168	Dynll1	0|1|0	1	0.33	3	0|0|0|0|0|0|0|0|0|0|0	0	0	0	0	0	-0.14	3.33	0.43
NLRP3_LPS	O88342	Wdr1	0|1|0	1	0.33	3	0|0|0|0|0|0|0|0|0|0|0	0	0	0	0	0	-0.14	3.33	0.43
NLRP3_LPS	P14069	S100a6	0|1|0	1	0.33	3	0|0|0|0|0|0|0|0|0|0|0	0	0	0	0	0	-0.14	3.33	0.43
NLRP3_LPS	Q8BK64	Ahsa1	0|1|0	1	0.33	3	0|0|0|0|0|0|0|0|0|0|0	0	0	0	0	0	-0.14	3.33	0.43
NLRP3_LPS	Q8BJM3	R3hcc1l	0|1|0	1	0.33	3	0|0|0|0|0|0|0|0|0|0|0	0	0	0	0	0	-0.14	3.33	0.43
NLRP3_LPS	Q9CQI6	Cotl1	0|1|0	1	0.33	3	0|0|0|0|0|0|0|0|0|0|0	0	0	0	0	0	-0.14	3.33	0.43
NLRP3_LPS	Q9DC40	Telo2	0|1|0	1	0.33	3	0|0|0|0|0|0|0|0|0|0|0	0	0	0	0	0	-0.14	3.33	0.43
NLRP3_LPS	P24399	Znf239	0|1|0	1	0.33	3	0|0|0|0|0|0|0|0|0|0|0	0	0	0	0	0	-0.14	3.33	0.43
NLRP3_LPS	Q9D516	Ccdc130	0|1|0	1	0.33	3	0|0|0|0|0|0|0|0|0|0|0	0	0	0	0	0	-0.14	3.33	0.43
NLRP3_LPS	Q8BTX9	Hsdl1	0|1|0	1	0.33	3	0|0|0|0|0|0|0|0|0|0|1	0	0	0	0	0	-0.14	3.33	0.43
NLRP3_LPS	Q9CPU4	Mgst3	0|1|0	1	0.33	3	0|0|0|0|0|0|0|0|0|0|0	0	0	0	0	0	-0.14	3.33	0.43
NLRP3_LPS	P30416	Fkbp4	0|1|0	1	0.33	3	0|0|0|0|0|0|0|0|0|0|0	0	0	0	0	0	-0.14	3.33	0.43
NLRP3_LPS	Q62426	Cstb	0|1|0	1	0.33	3	0|0|0|0|0|0|0|0|0|0|0	0	0	0	0	0	-0.14	3.33	0.43
NLRP3_LPS	Q60648	Gm2a	0|1|0	1	0.33	3	0|0|0|0|0|0|0|0|0|0|0	0	0	0	0	0	-0.14	3.33	0.43
NLRP3_LPS	Q8K485	Kctd11	0|1|0	1	0.33	3	0|0|0|0|0|0|0|0|0|0|0	0	0	0	0	0	-0.14	3.33	0.43
NLRP3_LPS	Q9CWH5	Trmt11	0|1|0	1	0.33	3	0|0|0|0|0|0|0|0|0|0|0	0	0	0	0	0	-0.14	3.33	0.43
NLRP3_LPS	D0QMC3	Mndal	0|1|0	1	0.33	3	0|0|0|0|0|0|0|0|0|0|0	0	0	0	0	0	-0.14	3.33	0.43
NLRP3_LPS	Q8C1A9	Q8C1A9	0|1|0	1	0.33	3	0|0|0|0|0|0|0|0|0|0|0	0	0	0	0	0	-0.14	3.33	0.43
NLRP3_LPS	Q8VHE6	Dnah5	0|1|0	1	0.33	3	0|0|0|0|0|0|0|0|0|0|0	0	0	0	0	0	-0.14	3.33	0.43
NLRP3_LPS	Q8R016	Blmh	0|1|0	1	0.33	3	0|0|0|0|0|0|0|1|0|0|0	0	0	0	0	0	-0.14	3.33	0.43
NLRP3_LPS	P41731	Cd63	0|1|0	1	0.33	3	0|0|0|0|0|0|0|0|0|0|0	0	0	0	0	0	-0.14	3.33	0.43
NLRP3_LPS	Q91ZX7	Lrp1	0|1|0	1	0.33	3	0|0|0|0|0|0|0|0|0|0|0	0	0	0	0	0	-0.14	3.33	0.43
NLRP3_LPS	Q8VIK3	H1foo	0|1|0	1	0.33	3	0|0|0|0|0|0|0|0|0|0|0	0	0	0	0	0	-0.14	3.33	0.43
NLRP3_LPS	Q62240	Kdm5d	0|1|0	1	0.33	3	0|0|0|0|0|0|0|0|0|0|0	0	0	0	0	0	-0.14	3.33	0.43
NLRP3_LPS	P12815	Pdcd6	0|1|0	1	0.33	3	0|0|0|0|0|0|0|0|0|0|0	0	0	0	0	0	-0.14	3.33	0.43
NLRP3_LPS	P35550	Fbl	0|1|0	1	0.33	3	0|0|0|0|0|0|0|0|0|0|0	0	0	0	0	0	-0.14	3.33	0.43
NLRP3_LPS	Q9JLJ2	Aldh9a1	0|0|1	1	0.33	3	0|0|0|0|0|0|0|0|0|0|0	0	0	0	0	0	-0.14	3.33	0.43
NLRP3_LPS	Q99KC8	Vwa5a	0|0|1	1	0.33	3	0|0|0|0|0|0|0|0|0|0|0	0	0	0	0	0	-0.14	3.33	0.43
NLRP3_LPS	Q9CQ69	Uqcrq	0|0|1	1	0.33	3	0|0|0|0|0|0|0|0|0|0|0	0	0	0	0	0	-0.14	3.33	0.43	Y
NLRP3_LPS	Q8K1B8	Fermt3	0|0|1	1	0.33	3	0|0|0|0|0|0|0|0|0|0|0	0	0	0	0	0	-0.14	3.33	0.43
NLRP3_LPS	Q6DFV3	Arhgap21	0|0|1	1	0.33	3	0|0|0|0|0|0|0|0|0|0|0	0	0	0	0	0	-0.14	3.33	0.43
NLRP3_LPS	P11835	Itgb2	0|0|1	1	0.33	3	0|0|0|0|0|0|0|0|0|0|0	0	0	0	0	0	-0.14	3.33	0.43
NLRP3_LPS	Q6JPI3	Med13l	0|0|1	1	0.33	3	0|0|0|0|0|0|0|0|0|0|0	0	0	0	0	0	-0.14	3.33	0.43
NLRP3_LPS	Q69ZK6	Jmjd1c	0|0|1	1	0.33	3	0|0|0|0|0|0|0|0|0|0|0	0	0	0	0	0	-0.14	3.33	0.43
NLRP3_LPS	Q3TD16	Kiaa0226l	0|0|1	1	0.33	3	0|0|0|0|0|0|0|0|0|0|0	0	0	0	0	0	-0.14	3.33	0.43
NLRP3_LPS	Q9CZD3	Gars	0|0|1	1	0.33	3	0|0|0|0|0|0|0|0|0|0|0	0	0	0	0	0	-0.14	3.33	0.43
NLRP3_LPS	Q8BYU6	Tor1aip2	0|0|1	1	0.33	3	0|0|0|0|0|0|0|0|0|0|0	0	0	0	0	0	-0.14	3.33	0.43
NLRP3_LPS	P23492	Pnp	0|0|1	1	0.33	3	0|0|0|0|0|0|0|0|0|0|0	0	0	0	0	0	-0.14	3.33	0.43
NLRP3_LPS	Q8C4P0-2	Q8C4P0-2	0|0|1	1	0.33	3	0|0|0|0|0|0|0|0|0|0|0	0	0	0	0	0	-0.14	3.33	0.43
NLRP3_LPS	Q0II04	Nebl	0|0|1	1	0.33	3	0|0|0|0|0|0|0|0|0|0|0	0	0	0	0	0	-0.14	3.33	0.43
NLRP3_LPS	Q9QZE7	Tsnax	0|0|1	1	0.33	3	0|0|0|0|0|0|0|0|0|0|0	0	0	0	0	0	-0.14	3.33	0.43
NLRP3_LPS	Q63829	Commd3	0|0|1	1	0.33	3	0|0|0|0|0|0|0|0|0|0|0	0	0	0	0	0	-0.14	3.33	0.43
NLRP3_LPS	Q9ESP1	Sdf2l1	0|0|1	1	0.33	3	0|0|0|0|0|0|0|0|0|0|0	0	0	0	0	0	-0.14	3.33	0.43
NLRP3_LPS	Q64518	Atp2a3	0|0|1	1	0.33	3	0|0|0|0|0|0|0|0|0|0|0	0	0	0	0	0	-0.14	3.33	0.43
NLRP3_LPS	Q9D2G5	Synj2	0|0|1	1	0.33	3	0|0|0|0|0|0|0|0|0|0|0	0	0	0	0	0	-0.14	3.33	0.43
NLRP3_LPS	P47757	Capzb	0|0|1	1	0.33	3	0|0|0|0|0|0|0|0|0|0|0	0	0	0	0	0	-0.14	3.33	0.43
NLRP3_LPS	Q60755	Calcr	0|0|1	1	0.33	3	0|0|0|0|0|0|0|0|0|0|0	0	0	0	0	0	-0.14	3.33	0.43
NLRP3_LPS	P50396	Gdi1	0|0|1	1	0.33	3	0|0|0|0|0|0|0|0|0|0|0	0	0	0	0	0	-0.14	3.33	0.43
NLRP3_LPS	Q6QI06	Rictor	0|0|1	1	0.33	3	0|0|0|0|0|0|0|0|0|0|0	0	0	0	0	0	-0.14	3.33	0.43
NLRP3_Nig	P41251	Slc11a1	1|0|0	1	0.33	3	0|0|0|0|0|0|0|0|0|0|0	0	0	0	0	0	-0.14	3.33	0.43
NLRP3_Nig	A2AKB4	Frmpd1	1|0|0	1	0.33	3	0|0|0|0|0|0|0|0|0|0|0	0	0	0	0	0	-0.14	3.33	0.43
NLRP3_Nig	Q0VBD2	Mcm10	1|0|0	1	0.33	3	0|0|0|0|0|0|0|0|0|0|0	0	0	0	0	0	-0.14	3.33	0.43
NLRP3_Nig	Q9QXW9	Slc7a8	1|0|0	1	0.33	3	0|0|0|0|0|0|0|0|0|0|0	0	0	0	0	0	-0.14	3.33	0.43
NLRP3_Nig	Q62393-3	Tpd52	1|0|0	1	0.33	3	0|0|0|0|0|0|0|0|0|0|0	0	0	0	0	0	-0.14	3.33	0.43
NLRP3_Nig	Q3UVY5	Pcnxl4	1|0|0	1	0.33	3	0|0|0|0|0|0|0|0|0|0|0	0	0	0	0	0	-0.14	3.33	0.43
NLRP3_Nig	P97468	Cmklr1	1|0|0	1	0.33	3	0|0|0|0|0|0|0|0|0|0|0	0	0	0	0	0	-0.14	3.33	0.43
NLRP3_Nig	Q9ER00	Stx12	1|0|0	1	0.33	3	0|0|0|0|0|0|0|0|0|0|0	0	0	0	0	0	-0.14	3.33	0.43
NLRP3_Nig	Q8C2E7	Kiaa0196	1|0|0	1	0.33	3	0|0|0|0|0|0|0|0|0|0|0	0	0	0	0	0	-0.14	3.33	0.43
NLRP3_Nig	Q3UI43	Babam1	1|0|0	1	0.33	3	0|0|0|0|0|0|0|0|0|0|0	0	0	0	0	0	-0.14	3.33	0.43
NLRP3_Nig	Q8JZR0	Acsl5	1|0|0	1	0.33	3	0|0|0|0|0|0|0|0|0|0|0	0	0	0	0	0	-0.14	3.33	0.43
NLRP3_Nig	Q6A009	Ltn1	1|0|0	1	0.33	3	0|0|0|0|0|0|0|0|0|0|0	0	0	0	0	0	-0.14	3.33	0.43
NLRP3_Nig	Q9EP71	Rai14	1|0|0	1	0.33	3	0|0|0|0|0|0|0|0|0|0|0	0	0	0	0	0	-0.14	3.33	0.43
NLRP3_Nig	Q9R0H5	Krt71	1|0|0	1	0.33	3	0|0|0|0|0|0|0|0|0|0|0	0	0	0	0	0	-0.14	3.33	0.43
NLRP3_Nig	P24063	Itgal	1|0|0	1	0.33	3	0|0|0|0|0|0|0|0|0|0|0	0	0	0	0	0	-0.14	3.33	0.43
NLRP3_Nig	Q07076	Anxa7	1|0|0	1	0.33	3	0|0|0|0|0|0|0|0|0|0|0	0	0	0	0	0	-0.14	3.33	0.43
NLRP3_Nig	Q9CQN6	Tmem14c	1|0|0	1	0.33	3	0|0|0|0|0|0|0|0|0|0|0	0	0	0	0	0	-0.14	3.33	0.43
NLRP3_Nig	Q64310	Surf4	1|0|0	1	0.33	3	0|0|0|0|0|0|0|0|0|0|0	0	0	0	0	0	-0.14	3.33	0.43
NLRP3_Nig	P83093	Stim2	1|0|0	1	0.33	3	0|0|0|0|0|0|0|0|0|0|0	0	0	0	0	0	-0.14	3.33	0.43
NLRP3_Nig	O88879	Apaf1	1|0|0	1	0.33	3	0|0|0|0|0|0|0|0|0|0|0	0	0	0	0	0	-0.14	3.33	0.43
NLRP3_Nig	Q91UZ5	Impa2	1|0|0	1	0.33	3	0|0|0|0|0|0|0|0|0|0|0	0	0	0	0	0	-0.14	3.33	0.43
NLRP3_Nig	Q91V01	Lpcat3	1|0|0	1	0.33	3	0|0|0|0|0|0|0|0|0|0|0	0	0	0	0	0	-0.14	3.33	0.43
NLRP3_Nig	Q8C129	Lnpep	1|0|0	1	0.33	3	0|0|0|0|0|0|0|0|0|0|0	0	0	0	0	0	-0.14	3.33	0.43
NLRP3_Nig	Q9CQ92	Fis1	1|0|0	1	0.33	3	0|0|0|0|0|0|0|0|0|0|0	0	0	0	0	0	-0.14	3.33	0.43
NLRP3_Nig	Q3THS6	Mat2a	1|0|0	1	0.33	3	0|0|0|0|0|0|0|0|0|0|0	0	0	0	0	0	-0.14	3.33	0.43
NLRP3_Nig	Q3UNZ8	Q3UNZ8	1|0|0	1	0.33	3	0|0|0|0|0|0|0|0|0|0|0	0	0	0	0	0	-0.14	3.33	0.43
NLRP3_Nig	P28828	Ptprm	1|0|0	1	0.33	3	0|0|0|0|0|0|0|0|0|0|0	0	0	0	0	0	-0.14	3.33	0.43
NLRP3_Nig	P51807	Dynlt1	1|0|0	1	0.33	3	0|0|0|0|0|0|0|0|0|0|0	0	0	0	0	0	-0.14	3.33	0.43
NLRP3_Nig	Q99NB1	Acss1	1|0|0	1	0.33	3	0|0|0|0|0|0|0|0|0|0|0	0	0	0	0	0	-0.14	3.33	0.43
NLRP3_Nig	P54923	Adprh	1|0|0	1	0.33	3	0|0|0|0|0|0|0|0|0|0|0	0	0	0	0	0	-0.14	3.33	0.43
NLRP3_Nig	Q9WTR6	Slc7a11	1|0|0	1	0.33	3	0|0|0|0|0|0|0|0|0|0|0	0	0	0	0	0	-0.14	3.33	0.43
NLRP3_Nig	O35379	Abcc1	1|0|0	1	0.33	3	0|0|0|0|0|0|0|0|0|0|0	0	0	0	0	0	-0.14	3.33	0.43
NLRP3_Nig	Q9ESW4	Agk	1|0|0	1	0.33	3	0|0|0|0|0|0|1|0|0|0|0	0	0	0	0	0	-0.14	3.33	0.43
NLRP3_Nig	Q8CIP5	Disp2	1|0|0	1	0.33	3	0|0|0|0|0|0|0|0|0|0|0	0	0	0	0	0	-0.14	3.33	0.43
NLRP3_Nig	Q6PD26	Pigs	1|0|0	1	0.33	3	0|0|0|0|0|0|0|0|0|0|0	0	0	0	0	0	-0.14	3.33	0.43
NLRP3_Nig	Q8C1E7	Tmem120a	1|0|0	1	0.33	3	0|0|0|0|0|0|0|0|0|0|0	0	0	0	0	0	-0.14	3.33	0.43
NLRP3_Nig	P70313	Nos3	1|0|0	1	0.33	3	0|0|0|0|0|0|0|0|0|0|0	0	0	0	0	0	-0.14	3.33	0.43
NLRP3_Nig	Q9JL15	Lgals8	1|0|0	1	0.33	3	0|0|0|0|0|0|0|0|0|0|0	0	0	0	0	0	-0.14	3.33	0.43
NLRP3_Nig	Q91YR7	Prpf6	1|0|0	1	0.33	3	0|0|0|0|0|0|0|0|0|0|0	0	0	0	0	0	-0.14	3.33	0.43
NLRP3_Nig	Q8BH02	Tor4a	1|0|0	1	0.33	3	0|0|0|0|0|0|0|0|0|0|0	0	0	0	0	0	-0.14	3.33	0.43
NLRP3_Nig	Q8R2Q8	Bst2	1|0|0	1	0.33	3	0|0|0|0|0|0|0|0|0|0|0	0	0	0	0	0	-0.14	3.33	0.43
NLRP3_Nig	Q9CPQ8	Atp5l	1|0|0	1	0.33	3	0|0|0|0|0|0|0|0|0|0|0	0	0	0	0	0	-0.14	3.33	0.43
NLRP3_Nig	P70671	Irf3	1|0|0	1	0.33	3	0|0|0|0|0|0|0|0|0|0|0	0	0	0	0	0	-0.14	3.33	0.43
NLRP3_Nig	Q8K2C9	ptplad1	1|0|0	1	0.33	3	0|0|0|0|0|0|0|0|0|0|0	0	0	0	0	0	-0.14	3.33	0.43
NLRP3_Nig	Q925N2	Sfxn2	1|0|0	1	0.33	3	0|0|0|0|0|0|0|0|0|0|0	0	0	0	0	0	-0.14	3.33	0.43
NLRP3_Nig	Q9CXP9	Exo5	1|0|0	1	0.33	3	0|0|0|0|0|0|0|0|0|0|0	0	0	0	0	0	-0.14	3.33	0.43
NLRP3_Nig	P63154	Crnkl1	1|0|0	1	0.33	3	0|0|0|0|0|0|0|0|0|0|0	0	0	0	0	0	-0.14	3.33	0.43
NLRP3_Nig	Q6DFW4	Nop58	1|0|0	1	0.33	3	0|0|0|0|0|0|0|0|0|0|0	0	0	0	0	0	-0.14	3.33	0.43
NLRP3_Nig	Q9CQU3	Rer1	1|0|0	1	0.33	3	0|0|0|0|0|0|0|0|0|0|0	0	0	0	0	0	-0.14	3.33	0.43
NLRP3_Nig	Q61263	Soat1	1|0|0	1	0.33	3	0|0|0|0|0|0|0|0|0|0|0	0	0	0	0	0	-0.14	3.33	0.43
NLRP3_Nig	Q8K0C9	Gmds	1|0|0	1	0.33	3	0|0|0|0|0|0|0|0|0|0|0	0	0	0	0	0	-0.14	3.33	0.43
NLRP3_Nig	Q8K2Y0	Rnf219	1|0|0	1	0.33	3	0|0|0|0|0|0|0|0|0|0|0	0	0	0	0	0	-0.14	3.33	0.43
NLRP3_Nig	Q8CEE7	Rdh13	1|0|0	1	0.33	3	0|0|0|0|0|0|0|0|0|0|0	0	0	0	0	0	-0.14	3.33	0.43
NLRP3_Nig	Q61361	Bcan	1|0|0	1	0.33	3	0|0|0|0|0|0|0|0|0|0|0	0	0	0	0	0	-0.14	3.33	0.43
NLRP3_Nig	Q80W65	Pcsk9	1|0|0	1	0.33	3	0|0|0|0|0|0|0|0|0|0|0	0	0	0	0	0	-0.14	3.33	0.43
NLRP3_Nig	Q9QXZ0	Macf1	1|0|0	1	0.33	3	0|0|0|0|0|0|0|0|0|0|1	0	0	0	0	0	-0.14	3.33	0.43
NLRP3_Nig	Q6GQW0	Btbd11	1|0|0	1	0.33	3	0|0|0|0|0|0|0|0|0|0|0	0	0	0	0	0	-0.14	3.33	0.43
NLRP3_Nig	Q9QY96	Casr	1|0|0	1	0.33	3	0|0|0|0|0|0|0|0|0|0|0	0	0	0	0	0	-0.14	3.33	0.43
NLRP3_Nig	Q6P5B0	Rrp12	1|0|0	1	0.33	3	0|0|0|0|0|0|0|0|0|0|0	0	0	0	0	0	-0.14	3.33	0.43
NLRP3_Nig	Q9CRB5	Prl7c1	1|0|0	1	0.33	3	0|0|0|0|0|0|0|0|0|0|0	0	0	0	0	0	-0.14	3.33	0.43
NLRP3_Nig	P62196	Psmc5	1|0|0	1	0.33	3	0|0|0|0|0|0|0|0|0|0|0	0	0	0	0	0	-0.14	3.33	0.43
NLRP3_Nig	O88597	Becn1	1|0|0	1	0.33	3	0|0|0|0|0|0|0|0|0|0|0	0	0	0	0	0	-0.14	3.33	0.43
NLRP3_Nig	Q8VEJ9	Vps4a	1|0|0	1	0.33	3	0|0|0|0|0|0|0|0|0|0|0	0	0	0	0	0	-0.14	3.33	0.43
NLRP3_Nig	P28658	Atxn10	1|0|0	1	0.33	3	0|0|0|0|0|0|0|0|0|0|0	0	0	0	0	0	-0.14	3.33	0.43
NLRP3_Nig	P42125	Eci1	1|0|0	1	0.33	3	0|0|0|0|0|0|0|0|0|0|0	0	0	0	0	0	-0.14	3.33	0.43
NLRP3_Nig	P68369	Tuba1a	1|0|0	1	0.33	3	0|0|0|0|0|0|0|0|0|0|0	0	0	0	0	0	-0.14	3.33	0.43
NLRP3_Nig	P63330	Ppp2ca	1|0|0	1	0.33	3	0|0|0|0|0|0|1|0|0|0|0	0	0	0	0	0	-0.14	3.33	0.43
NLRP3_Nig	Q9QUK4	Naip2	1|0|0	1	0.33	3	0|0|0|0|0|0|0|0|0|0|0	0	0	0	0	0	-0.14	3.33	0.43
NLRP3_Nig	Q1EG27	Myo3b	1|0|0	1	0.33	3	0|0|0|0|0|0|0|0|0|0|0	0	0	0	0	0	-0.14	3.33	0.43
NLRP3_Nig	Q8VEN2	Plet1	1|0|0	1	0.33	3	0|0|0|0|0|0|0|0|0|0|0	0	0	0	0	0	-0.14	3.33	0.43
NLRP3_Nig	Q3TDN2	Faf2	1|0|0	1	0.33	3	0|0|0|0|0|0|0|0|0|0|0	0	0	0	0	0	-0.14	3.33	0.43
NLRP3_Nig	Q7TQH0	Atxn2l	1|0|0	1	0.33	3	0|0|0|0|0|0|0|0|0|0|0	0	0	0	0	0	-0.14	3.33	0.43
NLRP3_Nig	A2AN08	Ubr4	1|0|0	1	0.33	3	0|0|0|0|0|0|0|0|0|0|0	0	0	0	0	0	-0.14	3.33	0.43
NLRP3_Nig	P70236	Map2k6	1|0|0	1	0.33	3	0|0|0|0|0|0|0|0|0|0|0	0	0	0	0	0	-0.14	3.33	0.43
NLRP3_Nig	Q91ZN5	Slc35b2	1|0|0	1	0.33	3	0|0|0|0|0|0|0|0|0|0|0	0	0	0	0	0	-0.14	3.33	0.43
NLRP3_Nig	Q62230	Siglec1	1|0|0	1	0.33	3	0|0|0|0|0|0|0|1|0|0|0	0	0	0	0	0	-0.14	3.33	0.43
NLRP3_Nig	Q9Z0F8	Adam17	1|0|0	1	0.33	3	0|0|0|0|0|0|0|0|0|0|0	0	0	0	0	0	-0.14	3.33	0.43
NLRP3_Nig	Q62167	Ddx3x	1|0|0	1	0.33	3	0|0|0|0|0|0|0|0|0|0|0	0	0	0	0	0	-0.14	3.33	0.43
NLRP3_Nig	Q61043	Nin	1|0|0	1	0.33	3	0|0|0|0|0|0|0|0|0|0|0	0	0	0	0	0	-0.14	3.33	0.43
NLRP3_Nig	Q99M87	Dnaja3	1|0|0	1	0.33	3	0|0|0|0|0|0|0|0|0|0|0	0	0	0	0	0	-0.14	3.33	0.43
NLRP3_Nig	Q62470	Itga3	1|0|0	1	0.33	3	0|0|0|0|0|0|0|0|0|0|0	0	0	0	0	0	-0.14	3.33	0.43
NLRP3_Nig	A2AQ25	Skt	1|0|0	1	0.33	3	0|0|0|0|0|0|0|0|0|0|0	0	0	0	0	0	-0.14	3.33	0.43
NLRP3_Nig	Q8R1S4	Mtss1	1|0|0	1	0.33	3	0|0|0|0|0|0|0|0|0|0|0	0	0	0	0	0	-0.14	3.33	0.43
NLRP3_Nig	P25911	Lyn	1|0|0	1	0.33	3	0|0|0|0|0|0|0|0|0|0|0	0	0	0	0	0	-0.14	3.33	0.43
NLRP3_Nig	Q8VEA8	Rab7b	1|0|0	1	0.33	3	0|0|0|0|0|0|0|0|0|0|0	0	0	0	0	0	-0.14	3.33	0.43
NLRP3_Nig	Q69ZZ6	Tmcc1	1|0|0	1	0.33	3	0|0|0|0|0|0|0|0|0|0|0	0	0	0	0	0	-0.14	3.33	0.43
NLRP3_Nig	Q9D0M3	Cyc1	1|0|0	1	0.33	3	0|0|0|0|0|0|0|0|0|0|0	0	0	0	0	0	-0.14	3.33	0.43
NLRP3_Nig	P08103	Hck	1|0|0	1	0.33	3	0|0|0|0|0|0|0|0|0|0|0	0	0	0	0	0	-0.14	3.33	0.43
NLRP3_Nig	Q9QZS0	Col4a3	0|1|0	1	0.33	3	0|0|0|0|0|0|0|0|0|0|0	0	0	0	0	0	-0.14	3.33	0.43
NLRP3_Nig	Q80TR4	Slit1	0|1|0	1	0.33	3	0|0|0|0|0|0|0|0|0|0|1	0	0	0	0	0	-0.14	3.33	0.43
NLRP3_Nig	P26883	Fkbp1a	0|1|0	1	0.33	3	0|0|1|0|0|0|0|0|0|0|0	0	0	0	0	0	-0.14	3.33	0.43
NLRP3_Nig	P09411	Pgk1	0|1|0	1	0.33	3	0|0|0|0|0|0|0|0|0|0|0	0	0	0	0	0	-0.14	3.33	0.43
NLRP3_Nig	Q9JJN0	Polh	0|1|0	1	0.33	3	0|0|0|0|0|0|0|0|0|0|0	0	0	0	0	0	-0.14	3.33	0.43
NLRP3_Nig	Q8R311	Ctage5	0|1|0	1	0.33	3	0|0|0|0|0|0|0|0|0|0|0	0	0	0	0	0	-0.14	3.33	0.43
NLRP3_Nig	P97927	Lama4	0|1|0	1	0.33	3	0|0|0|0|0|0|0|0|0|0|0	0	0	0	0	0	-0.14	3.33	0.43
NLRP3_Nig	Q6B966	Nlrp14	0|1|0	1	0.33	3	0|0|0|0|0|0|0|0|0|0|0	0	0	0	0	0	-0.14	3.33	0.43
NLRP3_Nig	Q68FE8-2	Znf280d	0|1|0	1	0.33	3	0|0|0|0|0|0|0|0|0|0|0	0	0	0	0	0	-0.14	3.33	0.43
NLRP3_Nig	Q3U0S6	Rasip1	0|1|0	1	0.33	3	0|0|0|0|0|0|0|0|0|0|0	0	0	0	0	0	-0.14	3.33	0.43
NLRP3_Nig	Q8BRN9	Cc2d1b	0|1|0	1	0.33	3	0|0|0|0|0|0|0|0|0|0|0	0	0	0	0	0	-0.14	3.33	0.43
NLRP3_Nig	O08688	Capn5	0|1|0	1	0.33	3	0|0|0|0|0|0|0|0|0|0|0	0	0	0	0	0	-0.14	3.33	0.43
NLRP3_Nig	Q9JKC0	Ccl24	0|1|0	1	0.33	3	0|0|0|0|0|0|0|0|0|0|0	0	0	0	0	0	-0.14	3.33	0.43
NLRP3_Nig	G3X982	Aox3	0|1|0	1	0.33	3	0|0|0|0|0|0|0|0|0|0|0	0	0	0	0	0	-0.14	3.33	0.43
NLRP3_Nig	Q8CB62	Cntrob	0|1|0	1	0.33	3	0|0|0|0|0|0|0|0|0|0|0	0	0	0	0	0	-0.14	3.33	0.43
NLRP3_Nig	Q9WTX5	Skp1	0|1|0	1	0.33	3	0|0|0|0|0|0|0|0|0|0|0	0	0	0	0	0	-0.14	3.33	0.43
NLRP3_Nig	Q06194	F8	0|1|0	1	0.33	3	0|0|0|0|0|0|0|0|0|0|0	0	0	0	0	0	-0.14	3.33	0.43
NLRP3_Nig	Q6PIC6	Atp1a3	0|1|0	1	0.33	3	0|0|0|0|1|0|0|0|0|0|0	0	0	0	0	0	-0.14	3.33	0.43
NLRP3_Nig	Q9JJL3	Slco1b2	0|1|0	1	0.33	3	0|0|0|0|0|0|0|0|0|0|0	0	0	0	0	0	-0.14	3.33	0.43
NLRP3_Nig	Q8BXR9	Osbpl6	0|1|0	1	0.33	3	0|0|0|0|0|0|0|0|0|0|0	0	0	0	0	0	-0.14	3.33	0.43
NLRP3_Nig	Q9CQM2	Kdelr2	0|1|0	1	0.33	3	0|0|0|0|0|0|0|0|0|0|0	0	0	0	0	0	-0.14	3.33	0.43
NLRP3_Nig	Q9JMH9	Myo18a	0|1|0	1	0.33	3	0|0|0|0|0|0|0|0|0|0|0	0	0	0	0	0	-0.14	3.33	0.43
NLRP3_Nig	Q5DTW2	Sfmbt2	0|1|0	1	0.33	3	0|0|0|0|0|0|0|0|0|0|0	0	0	0	0	0	-0.14	3.33	0.43
NLRP3_Nig	Q80Y84	Kdm5b	0|1|0	1	0.33	3	0|0|0|0|0|0|0|0|0|0|0	0	0	0	0	0	-0.14	3.33	0.43
NLRP3_Nig	Q8VIK3	H1foo	0|1|0	1	0.33	3	0|0|0|0|0|0|0|0|0|0|0	0	0	0	0	0	-0.14	3.33	0.43
NLRP3_Nig	Q99JN2	Klhl22	0|1|0	1	0.33	3	0|0|0|0|0|0|0|0|0|0|0	0	0	0	0	0	-0.14	3.33	0.43
NLRP3_Nig	Q45VK7	Dync2h1	0|1|0	1	0.33	3	0|0|0|0|0|0|0|0|0|0|0	0	0	0	0	0	-0.14	3.33	0.43
NLRP3_Nig	Q6EDY6	Lrrc16a	0|1|0	1	0.33	3	0|0|0|0|0|0|0|0|0|0|0	0	0	0	0	0	-0.14	3.33	0.43
NLRP3_Nig	Q3UWA6	Gucy2c	0|1|0	1	0.33	3	0|0|0|0|0|0|0|0|0|0|0	0	0	0	0	0	-0.14	3.33	0.43
NLRP3_Nig	Q99LX0	Park7	0|0|1	1	0.33	3	0|0|0|0|0|0|0|0|0|0|0	0	0	0	0	0	-0.14	3.33	0.43
NLRP3_Nig	Q9Z0J0	Npc2	0|0|1	1	0.33	3	0|0|0|0|0|0|0|0|0|0|0	0	0	0	0	0	-0.14	3.33	0.43
NLRP3_Nig	P97290	Serping1	0|0|1	1	0.33	3	0|0|0|0|0|0|0|0|0|0|0	0	0	0	0	0	-0.14	3.33	0.43
NLRP3_Nig	P49182	Serpind1	0|0|1	1	0.33	3	0|0|0|0|0|0|0|0|0|0|0	0	0	0	0	0	-0.14	3.33	0.43
NLRP3_Nig	Q60928	Ggt1	0|0|1	1	0.33	3	0|0|1|0|0|0|0|0|0|0|0	0	0	0	0	0	-0.14	3.33	0.43
NLRP3_Nig	Q8BM72	Hspa13	0|0|1	1	0.33	3	0|0|0|0|0|0|0|0|0|0|0	0	0	0	0	0	-0.14	3.33	0.43
NLRP3_Nig	Q8K183	Pdxk	0|0|1	1	0.33	3	0|0|0|0|0|0|0|0|0|0|0	0	0	0	0	0	-0.14	3.33	0.43
NLRP3_Nig	Q99KV1	Dnajb11	0|0|1	1	0.33	3	0|0|0|0|0|0|0|0|0|0|0	0	0	0	0	0	-0.14	3.33	0.43
NLRP3_Nig	Q9D9N8	Pradc1	0|0|1	1	0.33	3	0|0|0|0|0|0|0|0|0|0|0	0	0	0	0	0	-0.14	3.33	0.43
NLRP3_Nig	P97298	Serpinf1	0|0|1	1	0.33	3	0|0|0|0|0|0|0|0|0|0|0	0	0	0	0	0	-0.14	3.33	0.43
NLRP3_Nig	Q02248	Ctnnb1	0|0|1	1	0.33	3	0|0|0|0|0|0|0|0|0|0|0	0	0	0	0	0	-0.14	3.33	0.43
NLRP3_Nig	Q9EPK6	Sil1	0|0|1	1	0.33	3	0|0|0|0|0|0|0|0|0|0|0	0	0	0	0	0	-0.14	3.33	0.43
NLRP3_Nig	Q9DD20	Mettl7b	0|0|1	1	0.33	3	0|0|0|0|0|0|0|0|0|0|0	0	0	0	0	0	-0.14	3.33	0.43
NLRP3_Nig	Q00623	Apoa1	0|0|1	1	0.33	3	0|0|0|0|0|0|0|0|0|0|0	0	0	0	0	0	-0.14	3.33	0.43
NLRP3_Nig	Q9CWK8	Snx2	0|0|1	1	0.33	3	0|0|0|0|0|0|0|0|0|0|0	0	0	0	0	0	-0.14	3.33	0.43
NLRP3_Nig	Q923Z0	Gprc5b	0|0|1	1	0.33	3	0|0|0|0|0|0|0|0|0|0|0	0	0	0	0	0	-0.14	3.33	0.43
NLRP3_Nig	P14685	Psmd3	0|0|1	1	0.33	3	0|1|0|0|0|0|0|0|0|0|0	0	0	0	0	0	-0.14	3.33	0.43
NLRP3_Nig	Q80VM8	Pnmal1	0|0|1	1	0.33	3	0|0|0|0|0|0|0|0|0|0|0	0	0	0	0	0	-0.14	3.33	0.43
NLRP3_Nig	Q8BGX3	Lrtm2	0|0|1	1	0.33	3	0|0|0|0|0|0|0|0|0|0|0	0	0	0	0	0	-0.14	3.33	0.43
NLRP3_Nig	D0QMC3	Mndal	0|0|1	1	0.33	3	0|0|0|0|0|0|0|0|0|0|0	0	0	0	0	0	-0.14	3.33	0.43
NLRP3_Nig	Q14DK5	Hhipl1	0|0|1	1	0.33	3	0|0|0|0|0|0|0|0|0|0|0	0	0	0	0	0	-0.14	3.33	0.43
NLRP3_Nig	Q8BZQ2	Crispld2	0|0|1	1	0.33	3	0|0|0|0|0|0|0|0|0|0|0	0	0	0	0	0	-0.14	3.33	0.43
NLRP3_Nig	P32883	Kras	0|0|1	1	0.33	3	0|0|0|0|0|0|0|0|0|0|0	0	0	0	0	0	-0.14	3.33	0.43
NLRP3_Nig	Q9ESE1	Lrba	0|0|1	1	0.33	3	0|1|0|0|0|0|0|0|0|0|0	0	0	0	0	0	-0.14	3.33	0.43
NLRP3_Nig	P27600	Gna12	0|0|1	1	0.33	3	0|0|0|0|0|0|0|1|0|0|0	0	0	0	0	0	-0.14	3.33	0.43
NLRP3_Nig	Q7TNB8	Sbno2	0|0|1	1	0.33	3	0|0|0|0|0|0|0|0|0|0|0	0	0	0	0	0	-0.14	3.33	0.43
NLRP3_Nig	O70250	Pgam2	0|0|1	1	0.33	3	0|0|0|0|0|0|0|0|1|0|0	0	0	0	0	0	-0.14	3.33	0.43
NLRP3_LPS	Q6ZQM8	Ugt1a7c	18|0|1	19	6.33	3	0|0|0|0|0|1|6|1|0|2|11	0.33	0.99	0.33	0.99	0.33	-6.73	3.32	0.28
NLRP3_LPS	O55029	Copb2	6|0|3	9	3	3	0|0|0|0|0|0|1|3|0|2|4	0.59	0.97	0.59	0.97	0.59	-3.27	3.3	0.11
NLRP3_LPS	Q9CRB9	Chchd3	7|6|4	17	5.67	3	0|0|0|0|2|0|3|7|0|1|6	0.77	0.91	0.77	0.91	0.77	0.23	3.28	0.02
NLRP3_Nig	P18242	Ctsd	4|4|0	8	2.67	3	0|2|0|0|1|0|1|1|2|0|2	0.63	0.94	0.63	0.94	0.63	-2.72	3.26	0.1
NLRP3_Nig	Q62556	Btn1a1	0|3|5	8	2.67	3	0|5|4|0|0|0|0|0|0|0|0	0.6	0.94	0.6	0.94	0.6	-3.06	3.26	0.11
NLRP3_LPS	P62204	Calm1	6|2|4	12	4	3	4|0|0|4|0|0|1|2|0|1|2	0.66	0.94	0.66	0.94	0.66	-1.02	3.14	0.06
NLRP3_Nig	P62259	Ywhae	4|0|2	6	2	3	0|0|1|0|0|0|0|2|0|0|4	0.57	0.94	0.57	0.94	0.57	-2.25	3.14	0.11
NLRP3_LPS	P42932	Cct8	13|1|4	18	6	3	0|0|0|0|0|0|4|5|0|2|10	0.48	0.98	0.48	0.98	0.48	-4.73	3.14	0.19
NLRP3_LPS	Q8CBB9	Rsad2	1|1|4	6	2	3	0|0|0|1|0|0|2|0|0|2|2	0.32	0.96	0.32	0.96	0.32	-0.41	3.14	0.34
NLRP3_LPS	P98086	C1qa	20|19|19	58	19.33	3	10|12|9|3|2|0|7|8|3|6|8	0.87	0.92	0.87	0.92	0.87	1.66	3.13	0.01
NLRP3_LPS	P01942	Hba	4|11|6	21	7	3	3|7|5|1|2|0|1|1|4|0|1	0.58	0.98	0.58	0.98	0.58	-1.71	3.08	0.11
NLRP3_Nig	P11152	Lpl	0|25|21	46	15.33	3	0|22|28|0|0|0|2|2|0|0|1	0.64	0.97	0.64	0.97	0.64	-19.04	3.07	0.1
NLRP3_LPS	Q9D1A2	Cndp2	4|3|3	10	3.33	3	0|1|0|0|0|2|1|0|4|0|4	0.75	0.85	0.75	0.85	0.75	0.86	3.06	0.02
NLRP3_LPS	P60867	Rps20	5|4|1	10	3.33	3	0|2|0|1|0|0|4|3|0|1|1	0.59	0.93	0.59	0.93	0.59	-1.94	3.06	0.11
NLRP3_LPS	P99026	Psmb4	0|2|3	5	1.67	3	0|2|0|0|0|0|0|1|1|0|2	0.57	0.92	0.57	0.92	0.57	-1.74	3.06	0.11
NLRP3_LPS	P06151	Ldha	3|3|3	9	3	3	5|1|0|0|0|0|1|1|0|0|3	0.76	0.76	0.76	0.76	0.76	1.17	3	0.02
NLRP3_LPS	P61750	Arf4	6|4|3	13	4.33	3	4|1|0|0|2|0|2|5|1|0|1	0.67	0.92	0.67	0.92	0.67	-0.32	2.98	0.02
NLRP3_LPS	Q8R0X7	Sgpl1	67|36|36	139	46.33	3	12|2|1|1|5|16|30|28|9|22|45	0.33	0.98	0.33	0.98	0.33	-9.21	2.98	0.33
NLRP3_Nig	Q6ZQM8	Ugt1a7c	17|0|0	17	5.67	3	0|0|0|0|0|1|6|1|0|2|11	0.33	0.99	0.33	0.99	0.33	-6.73	2.97	0.28
NLRP3_LPS	Q9WUU7	Ctsz	12|12|16	40	13.33	3	6|7|5|6|4|0|7|5|3|3|4	0.82	1	0.82	1	0.82	0.97	2.93	0.01
NLRP3_LPS	P14131	Rps16	10|4|2	16	5.33	3	2|1|0|1|0|0|4|3|1|4|4	0.48	0.99	0.48	0.99	0.48	-3.09	2.93	0.19
NLRP3_LPS	P50247	Ahcy	0|1|3	4	1.33	3	0|0|0|0|0|0|0|1|0|0|4	0.31	0.93	0.31	0.93	0.31	-1.57	2.93	0.35
NLRP3_LPS	P14106	C1qb	18|15|17	50	16.67	3	11|9|14|5|5|0|4|5|4|4|3	0.57	0.79	0.57	0.79	0.57	-0.95	2.86	0.11
NLRP3_Nig	P20491	Fcer1g	7|0|0	7	2.33	3	0|0|0|0|0|0|1|4|0|1|3	0.33	0.98	0.33	0.98	0.33	-2.93	2.85	0.33
NLRP3_Nig	Q8BMD8	Slc25a24	10|0|0	10	3.33	3	0|0|0|1|1|0|4|0|0|5|2	0.33	0.99	0.33	0.99	0.33	-3.66	2.82	0.28
NLRP3_Nig	Q61781	Krt14	18|23|17	58	19.33	3	0|8|26|3|0|0|7|7|5|14|6	0.34	0.76	0.34	0.76	0.34	-2.31	2.8	0.21
NLRP3_Nig	Q62351	Tfrc	12|0|1	13	4.33	3	0|0|0|0|2|0|12|1|0|2|0	0.33	0.98	0.33	0.98	0.33	-4.93	2.8	0.33
NLRP3_LPS	Q9DB20	Atp5o	9|1|2	12	4	3	0|0|0|0|0|0|4|4|2|3|3	0.38	0.98	0.38	0.98	0.38	-3.23	2.75	0.2
NLRP3_Nig	P00405	Mtco2	6|0|0	6	2	3	2|1|0|0|1|0|0|2|0|0|2	0.33	1	0.33	1	0.33	-2.37	2.75	0.26
NLRP3_Nig	O70370	Ctss	3|0|0	3	1	3	2|0|1|0|0|0|1|0|0|0|0	0.32	0.97	0.32	0.97	0.32	-1.09	2.75	0.34
NLRP3_Nig	P01644	Gm10881	3|0|0	3	1	3	0|0|0|0|0|0|3|0|0|1|0	0.32	0.95	0.32	0.95	0.32	-1.18	2.75	0.34
NLRP3_Nig	Q02496	Muc1	0|3|0	3	1	3	0|0|4|0|0|0|0|0|0|0|0	0.32	0.96	0.32	0.96	0.32	-1.23	2.75	0.34
NLRP3_LPS	P68040	Gnb2l1	0|1|2	3	1	3	0|0|0|0|0|0|2|0|0|1|1	0.29	0.88	0.29	0.88	0.29	-1.09	2.75	0.35
NLRP3_Nig	P14206	Rpsa	1|1|1	3	1	3	0|0|0|0|0|0|1|0|0|0|3	0	0	0	0	0	1	2.75	0.43
NLRP3_LPS	P97461	Rps5	4|3|4	11	3.67	3	0|0|0|1|2|0|7|2|1|1|1	0.68	0.75	0.68	0.75	0.68	0.17	2.69	0.02
NLRP3_Nig	P10107	Anxa1	9|14|3	26	8.67	3	2|3|8|0|2|0|0|1|12|6|2	0.52	0.95	0.52	0.95	0.52	-6.28	2.65	0.12
NLRP3_LPS	P56480	Atp5b	58|16|22	96	32	3	9|7|7|5|5|12|22|15|5|22|24	0.33	1	0.33	1	0.33	-18.73	2.65	0.26
NLRP3_LPS	Q7TSF1	Dsg1b	3|2|5	10	3.33	3	0|0|0|4|1|0|3|3|0|1|2	0.57	0.9	0.57	0.9	0.57	-1.07	2.62	0.11
NLRP3_Nig	P48036	Anxa5	3|2|0	5	1.67	3	4|2|0|0|0|0|0|0|1|0|0	0.55	0.88	0.55	0.88	0.55	-2.25	2.62	0.12
NLRP3_LPS	Q925I1	Atad3	5|0|0	5	1.67	3	0|0|0|0|0|0|4|1|0|0|2	0.32	0.96	0.32	0.96	0.32	-2.25	2.62	0.34
NLRP3_Nig	Q9R233	Tapbp	33|5|1	39	13	3	4|3|1|2|0|10|6|9|0|5|15	0.33	1	0.33	1	0.33	-16.78	2.6	0.28
NLRP3_LPS	Q03265	Atp5a1	57|28|35	120	40	3	17|5|1|10|10|20|19|28|15|16|31	0.32	0.95	0.32	0.95	0.32	-16.29	2.56	0.34
NLRP3_Nig	P48962	Slc25a4	12|6|7	25	8.33	3	4|3|2|2|2|1|7|6|2|3|4	0.43	1	0.43	1	0.43	-2.62	2.55	0.2
NLRP3_Nig	E9PZQ0	Ryr1	4|2|3	9	3	3	3|2|4|0|4|0|0|0|0|0|0	0.61	0.82	0.61	0.82	0.61	-0.54	2.54	0.1
NLRP3_Nig	Q9QXA5	Lsm4	4|7|4	15	5	3	3|4|5|0|0|0|4|2|2|1|1	0.49	0.91	0.49	0.91	0.49	-0.95	2.5	0.18
NLRP3_LPS	O54734	Ddost	21|2|4	27	9	3	0|0|0|5|4|5|11|2|0|7|6	0.33	0.99	0.33	0.99	0.33	-9.37	2.48	0.28
NLRP3_LPS	Q9R233	Tapbp	30|2|5	37	12.33	3	4|3|1|2|0|10|6|9|0|5|15	0.33	1	0.33	1	0.33	-14.45	2.47	0.28
NLRP3_LPS	P29416	Hexa	15|10|10	35	11.67	3	6|0|0|2|0|15|13|0|4|2|10	0.31	0.75	0.31	0.75	0.31	-2.39	2.47	0.35
NLRP3_Nig	P14106	C1qb	18|10|15	43	14.33	3	11|9|14|5|5|0|4|5|4|4|3	0.36	0.79	0.36	0.79	0.36	-5.86	2.46	0.2
NLRP3_LPS	P20029	Hspa5	58|33|43	134	44.67	3	27|17|11|12|5|1|36|21|11|33|26	0.07	0.2	0.07	0.2	0.07	-18.75	2.46	0.39
NLRP3_Nig	P35293	Rab18	5|1|6	12	4	3	0|4|2|0|2|0|2|2|0|2|4	0.57	0.92	0.57	0.92	0.57	-4.04	2.44	0.11
NLRP3_LPS	P04104	Krt1	2|2|0	4	1.33	3	0|0|0|2|1|0|0|1|2|0|0	0.51	0.77	0.51	0.77	0.51	-1.74	2.44	0.12
NLRP3_Nig	Q9CX30	Yif1b	4|0|0	4	1.33	3	0|0|0|0|0|0|2|2|0|1|1	0.33	0.98	0.33	0.98	0.33	-1.74	2.44	0.33
NLRP3_LPS	P63325	Rps10	2|0|0	2	0.67	3	0|0|0|0|0|0|2|0|0|1|0	0.31	0.92	0.31	0.92	0.31	-0.79	2.44	0.35
NLRP3_LPS	Q91XB0	Trex1	2|0|0	2	0.67	3	0|0|0|0|0|0|1|1|0|0|1	0.31	0.92	0.31	0.92	0.31	-0.76	2.44	0.35
NLRP3_LPS	P80317	Cct6a	2|0|0	2	0.67	3	0|0|0|0|0|0|0|0|0|0|3	0.31	0.93	0.31	0.93	0.31	-0.85	2.44	0.35
NLRP3_LPS	Q80TL7	Mon2	2|0|0	2	0.67	3	0|0|0|0|0|0|0|1|0|0|2	0.31	0.92	0.31	0.92	0.31	-0.79	2.44	0.35
NLRP3_LPS	Q02819	Nucb1	0|2|0	2	0.67	3	0|0|3|0|0|0|0|0|0|0|0	0.31	0.93	0.31	0.93	0.31	-0.85	2.44	0.35
NLRP3_LPS	Q99JY9	Actr3	0|0|2	2	0.67	3	0|0|0|0|0|1|1|0|0|0|1	0.31	0.92	0.31	0.92	0.31	-0.76	2.44	0.35
NLRP3_Nig	Q3TRM8	Hk3	2|0|0	2	0.67	3	0|0|0|0|0|0|0|2|0|0|1	0.31	0.92	0.31	0.92	0.31	-0.79	2.44	0.35
NLRP3_Nig	Q7M6Z4	Kif27	2|0|0	2	0.67	3	0|3|0|0|0|0|0|0|0|0|0	0.31	0.93	0.31	0.93	0.31	-0.85	2.44	0.35
NLRP3_Nig	Q6IFX2	Krt42	16|26|16	58	19.33	3	4|8|11|8|2|3|14|4|5|15|13	0.3	0.91	0.3	0.91	0.3	-5.74	2.44	0.35
NLRP3_LPS	Q7TQK4	Exosc3	0|1|1	2	0.67	3	0|1|0|0|0|0|0|1|0|0|1	0	0	0	0	0	-0.76	2.44	0.43
NLRP3_Nig	P04918	Saa3	0|1|1	2	0.67	3	0|1|0|0|0|0|2|0|0|0|0	0	0	0	0	0	-0.79	2.44	0.43
NLRP3_Nig	Q61646	Hp	0|1|1	2	0.67	3	2|0|0|0|0|0|0|0|0|1|0	0	0	0	0	0	-0.79	2.44	0.43
NLRP3_Nig	P62204	Calm1	6|3|0	9	3	3	4|0|0|4|0|0|1|2|0|1|2	0.5	0.94	0.5	0.94	0.5	-4.23	2.36	0.12
NLRP3_Nig	Q7TSF1	Dsg1b	5|2|2	9	3	3	0|0|0|4|1|0|3|3|0|1|2	0.47	0.9	0.47	0.9	0.47	-1.07	2.36	0.19
NLRP3_Nig	P60843	Eif4a1	7|2|0	9	3	3	0|1|0|1|0|2|1|1|1|1|6	0.42	0.96	0.42	0.96	0.42	-4.17	2.36	0.2
NLRP3_Nig	P01942	Hba	5|8|3	16	5.33	3	3|7|5|1|2|0|1|1|4|0|1	0.43	0.89	0.43	0.89	0.43	-3.03	2.35	0.2
NLRP3_Nig	Q61171	Prdx2	5|2|0	7	2.33	3	1|0|2|1|0|0|0|2|2|0|3	0.46	0.97	0.46	0.97	0.46	-3.19	2.33	0.19
NLRP3_Nig	P26041	Msn	11|2|6	19	6.33	3	7|2|4|0|0|0|3|5|4|0|5	0.42	0.96	0.42	0.96	0.42	-6.24	2.32	0.2
NLRP3_Nig	P61620	Sec61a1	11|6|0	17	5.67	3	2|0|0|2|5|0|6|4|0|4|4	0.49	0.98	0.49	0.98	0.49	-9.19	2.31	0.19
NLRP3_Nig	Q9QWR8	Naga	3|0|2	5	1.67	3	0|0|0|1|0|0|2|0|0|2|3	0.51	0.85	0.51	0.85	0.51	-2.49	2.29	0.12
NLRP3_Nig	Q9WUU7	Ctsz	12|11|8	31	10.33	3	6|7|5|6|4|0|7|5|3|3|4	0.39	0.72	0.39	0.72	0.39	-4.25	2.27	0.2
NLRP3_Nig	P01637	Igk-V19-17	2|2|4	8	2.67	3	6|1|2|0|0|0|4|0|0|0|0	0.56	0.83	0.56	0.83	0.56	-0.34	2.26	0.12
NLRP3_LPS	Q02105	C1qc	16|28|31	75	25	3	18|13|13|9|10|0|10|18|6|12|14	0.12	0.32	0.12	0.32	0.12	-15.97	2.24	0.38
NLRP3_Nig	P20029	Hspa5	48|44|30	122	40.67	3	27|17|11|12|5|1|36|21|11|33|26	0	0	0	0	0	-21.77	2.24	0.41
NLRP3_LPS	Q68FD5	Cltc	56|0|0	56	18.67	3	18|1|0|2|3|0|20|19|6|2|21	0.33	1	0.33	1	0.33	-34.34	2.23	0.28
NLRP3_Nig	P01027	C3	5|30|19	54	18	3	12|22|29|5|3|0|2|6|6|0|4	0.3	0.88	0.3	0.88	0.3	-20.3	2.22	0.35
NLRP3_Nig	P98086	C1qa	12|14|15	41	13.67	3	10|12|9|3|2|0|7|8|3|6|8	0.07	0.15	0.07	0.15	0.07	-4.76	2.21	0.39
NLRP3_LPS	P14211	Calr	3|2|1	6	2	3	0|3|0|0|0|0|1|0|0|1|5	0.48	0.81	0.48	0.81	0.48	-0.98	2.2	0.19
NLRP3_Nig	P47738	Aldh2	14|7|3	24	8	3	0|0|0|1|1|10|10|4|6|5|3	0.34	0.93	0.34	0.93	0.34	-7.71	2.2	0.2
NLRP3_LPS	P62889	Rpl30	0|2|1	3	1	3	0|0|0|1|0|0|3|0|0|1|0	0.28	0.84	0.28	0.84	0.28	-1.5	2.2	0.36
NLRP3_LPS	Q8CAQ8-3	Immt	0|2|1	3	1	3	0|0|0|0|0|0|1|0|1|1|2	0.27	0.82	0.27	0.82	0.27	-1.38	2.2	0.36
NLRP3_Nig	P56480	Atp5b	58|11|10	79	26.33	3	9|7|7|5|5|12|22|15|5|22|24	0.33	1	0.33	1	0.33	-27.23	2.18	0.26
NLRP3_LPS	Q922Q8	Lrrc59	7|6|9	22	7.33	3	4|5|3|0|0|0|4|8|5|1|7	0.26	0.56	0.26	0.56	0.26	-2.79	2.18	0.36
NLRP3_LPS	P10126	Eef1a1	49|34|29	112	37.33	3	15|17|26|17|4|1|31|22|9|13|34	0.01	0.02	0.01	0.02	0.01	-19.83	2.17	0.41
NLRP3_LPS	Q6IFZ6	Krt77	7|3|0	10	3.33	3	1|1|3|0|0|0|3|4|0|1|4	0.43	0.96	0.43	0.96	0.43	-5.48	2.16	0.2
NLRP3_Nig	P62983	Rps27a	11|11|8	30	10	3	11|7|9|3|3|3|0|0|8|2|5	0.14	0.2	0.14	0.2	0.14	-4.42	2.16	0.38
NLRP3_Nig	P99024	Tubb5	20|1|3	24	8	3	9|0|0|3|3|0|6|12|0|3|5	0.33	0.99	0.33	0.99	0.33	-11.69	2.15	0.33
NLRP3_LPS	Q61207	Psap	2|4|1	7	2.33	3	3|1|2|0|0|0|2|2|0|0|2	0.41	0.88	0.41	0.88	0.41	-2.12	2.14	0.2
NLRP3_LPS	O08585	Clta	6|1|0	7	2.33	3	1|0|0|1|0|0|2|3|2|1|2	0.33	0.99	0.33	0.99	0.33	-3.59	2.14	0.33
NLRP3_LPS	Q60930	Vdac2	14|8|9	31	10.33	3	6|4|0|0|3|0|14|7|3|7|9	0.21	0.6	0.21	0.6	0.21	-4.88	2.14	0.37
NLRP3_Nig	P60710	Actb	116|44|59	219	73	3	34|41|39|25|27|9|42|64|15|30|51	0.06	0.19	0.06	0.19	0.06	-56.7	2.13	0.39
NLRP3_Nig	Q03265	Atp5a1	62|17|20	99	33	3	17|5|1|10|10|20|19|28|15|16|31	0.33	0.99	0.33	0.99	0.33	-29.43	2.11	0.28
NLRP3_LPS	P62270	Rps18	7|3|2	12	4	3	2|0|0|1|2|0|4|4|1|2|5	0.36	0.92	0.36	0.92	0.36	-3.38	2.1	0.2
NLRP3_Nig	Q8BHN3	Ganab	0|1|3	4	1.33	3	0|3|4|0|0|0|0|0|0|0|0	0.3	0.89	0.3	0.89	0.3	-2.29	2.1	0.35
NLRP3_Nig	Q9Z2K1	Krt16	20|29|23	72	24	3	4|23|19|18|4|0|23|7|1|22|8	0	0.01	0	0.01	0	-12.82	2.05	0.41
NLRP3_LPS	P35293	Rab18	10|0|0	10	3.33	3	0|4|2|0|2|0|2|2|0|2|4	0.33	1	0.33	1	0.33	-5.93	2.04	0.26
NLRP3_Nig	Q8R0X7	Sgpl1	63|11|21	95	31.67	3	12|2|1|1|5|16|30|28|9|22|45	0.32	0.95	0.32	0.95	0.32	-37.91	2.04	0.34
NLRP3_LPS	A2A4P0	Dhx8	4|1|0	5	1.67	3	4|1|1|0|0|0|0|0|1|2|0	0.3	0.91	0.3	0.91	0.3	-2.87	2.04	0.35
NLRP3_LPS	Q9R059	Fhl3	20|20|18	58	19.33	3	16|12|10|12|18|1|7|8|5|8|9	0	0	0	0	0	-8.7	2.01	0.41
NLRP3_LPS	Q61171	Prdx2	5|1|0	6	2	3	1|0|2|1|0|0|0|2|2|0|3	0.32	0.97	0.32	0.97	0.32	-3.19	2	0.34
NLRP3_Nig	Q922Q8	Lrrc59	6|5|9	20	6.67	3	4|5|3|0|0|0|4|8|5|1|7	0.21	0.56	0.21	0.56	0.21	-4.02	1.98	0.37
NLRP3_Nig	P11087	Col1a1	6|9|0	15	5	3	7|1|0|3|1|2|1|3|4|2|4	0.46	0.95	0.46	0.95	0.46	-9.72	1.96	0.19
NLRP3_LPS	P97351	Rps3a	11|6|6	23	7.67	3	0|0|0|5|1|0|13|9|0|7|8	0.21	0.59	0.21	0.59	0.21	-4.14	1.96	0.37
NLRP3_Nig	Q8CIE6	Copa	9|0|0	9	3	3	0|0|0|1|0|0|3|5|5|0|3	0.32	0.97	0.32	0.97	0.32	-5.33	1.94	0.34
NLRP3_Nig	Q9WTL4	Insrr	9|0|1	10	3.33	3	1|4|2|4|0|0|4|0|1|3|0	0.33	0.98	0.33	0.98	0.33	-6.27	1.93	0.33
NLRP3_LPS	P29391	Ftl1	10|0|0	10	3.33	3	1|0|0|0|0|0|4|4|7|0|3	0.32	0.97	0.32	0.97	0.32	-6.1	1.93	0.34
NLRP3_Nig	Q02257	Jup	28|35|20	83	27.67	3	5|13|34|15|7|1|24|18|4|27|10	0	0	0	0	0	-21.02	1.93	0.42
NLRP3_Nig	P42932	Cct8	10|0|1	11	3.67	3	0|0|0|0|0|0|4|5|0|2|10	0.32	0.95	0.32	0.95	0.32	-6.78	1.92	0.34
NLRP3_LPS	A1L314	Mpeg1	11|11|13	35	11.67	3	1|0|0|0|0|3|10|21|7|3|22	0.02	0.04	0.02	0.04	0.02	-5.09	1.92	0.4
NLRP3_LPS	Q8BGZ7	Krt75	8|6|6	20	6.67	3	3|5|5|2|0|1|7|5|2|4|5	0.11	0.29	0.11	0.29	0.11	-3.56	1.88	0.38
NLRP3_Nig	Q6IME9	Krt72	11|15|11	37	12.33	3	8|9|12|6|1|1|8|9|2|6|10	0.02	0.06	0.02	0.06	0.02	-7.04	1.88	0.4
NLRP3_LPS	Q80VQ0	Aldh3b1	13|2|8	23	7.67	3	0|0|0|1|0|12|13|1|5|5|8	0.28	0.77	0.28	0.77	0.28	-10.73	1.87	0.36
NLRP3_LPS	Q9QWL7	Krt17	16|5|27	48	16	3	4|18|10|16|0|1|13|4|5|18|6	0.2	0.59	0.2	0.59	0.2	-22.83	1.85	0.38
NLRP3_Nig	P14211	Calr	2|3|0	5	1.67	3	0|3|0|0|0|0|1|0|0|1|5	0.48	0.81	0.48	0.81	0.48	-3.34	1.83	0.19
NLRP3_Nig	P16045	Lgals1	2|2|0	4	1.33	3	2|2|2|0|0|0|2|0|0|0|0	0.44	0.66	0.44	0.66	0.44	-2.44	1.83	0.19
NLRP3_LPS	Q08189	Tgm3	3|3|1	7	2.33	3	2|1|0|1|0|0|4|0|4|2|0	0.37	0.56	0.37	0.56	0.37	-2.58	1.83	0.2
NLRP3_Nig	Q7TMB8	Cyfip1	10|0|0	10	3.33	3	0|0|0|0|0|0|1|10|3|0|6	0.32	0.96	0.32	0.96	0.32	-6.33	1.83	0.34
NLRP3_Nig	Q9DB20	Atp5o	7|0|1	8	2.67	3	0|0|0|0|0|0|4|4|2|3|3	0.32	0.95	0.32	0.95	0.32	-5.01	1.83	0.34
NLRP3_Nig	Q07417	Acads	5|0|0	5	1.67	3	0|0|0|1|0|0|7|1|0|1|0	0.31	0.94	0.31	0.94	0.31	-3.45	1.83	0.34
NLRP3_LPS	Q8VI93	Oas3	4|0|0	4	1.33	3	0|0|0|0|0|0|0|5|1|0|2	0.31	0.93	0.31	0.93	0.31	-2.65	1.83	0.35
NLRP3_LPS	Q9CX30	Yif1b	3|0|0	3	1	3	0|0|0|0|0|0|2|2|0|1|1	0.31	0.92	0.31	0.92	0.31	-1.74	1.83	0.35
NLRP3_Nig	P61226	Rap2b	3|0|0	3	1	3	0|0|0|0|0|0|2|1|0|1|2	0.31	0.92	0.31	0.92	0.31	-1.74	1.83	0.35
NLRP3_LPS	P08249	Mdh2	0|0|3	3	1	3	2|0|0|0|0|0|0|2|0|0|2	0.3	0.91	0.3	0.91	0.3	-1.8	1.83	0.35
NLRP3_Nig	Q9DBP0	Slc34a2	0|0|3	3	1	3	0|3|3|0|0|0|0|0|0|0|0	0.3	0.91	0.3	0.91	0.3	-1.9	1.83	0.35
NLRP3_LPS	P01644	Gm10881	2|0|0	2	0.67	3	0|0|0|0|0|0|3|0|0|1|0	0.3	0.89	0.3	0.89	0.3	-1.18	1.83	0.35
NLRP3_Nig	P39876	Timp3	0|0|2	2	0.67	3	0|1|3|0|0|0|0|0|0|0|0	0.3	0.89	0.3	0.89	0.3	-1.18	1.83	0.35
NLRP3_LPS	P28660	Nckap1	2|0|0	2	0.67	3	0|0|0|0|0|0|0|2|0|0|2	0.29	0.88	0.29	0.88	0.29	-1.14	1.83	0.35
NLRP3_LPS	Q8VHN7	Gpr98	0|2|0	2	0.67	3	0|1|1|0|0|0|0|1|0|0|1	0.29	0.88	0.29	0.88	0.29	-1.09	1.83	0.35
NLRP3_Nig	P80318	Cct3	2|0|0	2	0.67	3	0|0|0|0|0|0|2|0|0|0|2	0.29	0.88	0.29	0.88	0.29	-1.14	1.83	0.35
NLRP3_Nig	Q62425	Ndufa4	2|0|0	2	0.67	3	0|0|0|0|0|0|2|0|0|2|0	0.29	0.88	0.29	0.88	0.29	-1.14	1.83	0.35
NLRP3_Nig	Q9CQN1	Trap1	0|2|0	2	0.67	3	0|0|0|0|0|0|0|2|0|0|2	0.29	0.88	0.29	0.88	0.29	-1.14	1.83	0.35
NLRP3_Nig	Q8VHN7	Gpr98	0|2|0	2	0.67	3	0|1|1|0|0|0|0|1|0|0|1	0.29	0.88	0.29	0.88	0.29	-1.09	1.83	0.35
NLRP3_Nig	Q8BGC4	Zadh2	0|0|2	2	0.67	3	0|2|2|0|0|0|0|0|0|0|0	0.29	0.88	0.29	0.88	0.29	-1.14	1.83	0.35
NLRP3_LPS	Q9QXA5	Lsm4	4|5|2	11	3.67	3	3|4|5|0|0|0|4|2|2|1|1	0.28	0.56	0.28	0.56	0.28	-3.71	1.83	0.36
NLRP3_LPS	P61514	Rpl37a	2|1|0	3	1	3	0|0|0|0|0|0|3|0|0|2|1	0.27	0.8	0.27	0.8	0.27	-1.85	1.83	0.36
NLRP3_LPS	Q9JI48	Plac8	1|0|2	3	1	3	1|0|0|2|0|0|0|2|0|0|1	0.26	0.77	0.26	0.77	0.26	-1.74	1.83	0.36
NLRP3_Nig	Q93092	Taldo1	0|2|1	3	1	3	0|2|2|0|1|0|0|0|0|1|0	0.26	0.77	0.26	0.77	0.26	-1.74	1.83	0.36
NLRP3_LPS	Q02257	Jup	20|32|27	79	26.33	3	5|13|34|15|7|1|24|18|4|27|10	0	0	0	0	0	-21.02	1.83	0.42
NLRP3_Nig	Q9R059	Fhl3	18|18|17	53	17.67	3	16|12|10|12|18|1|7|8|5|8|9	0	0	0	0	0	-9.81	1.83	0.42
NLRP3_LPS	P08228	Sod1	1|1|0	2	0.67	3	3|0|0|0|0|0|0|0|1|0|0	0	0	0	0	0	-1.18	1.83	0.43
NLRP3_LPS	Q99JI6	Rap1b	1|1|0	2	0.67	3	0|0|1|0|0|0|0|1|0|0|2	0	0	0	0	0	-1.09	1.83	0.43
NLRP3_LPS	O08807	Prdx4	1|0|0	1	0.33	3	0|0|0|0|0|0|0|0|0|0|2	0	0	0	0	0	-0.47	1.83	0.43
NLRP3_LPS	P62843	Rps15	1|0|0	1	0.33	3	0|0|0|0|0|0|1|1|0|0|0	0	0	0	0	0	-0.43	1.83	0.43
NLRP3_LPS	P12787	Cox5a	1|0|0	1	0.33	3	0|0|0|0|0|0|0|0|0|0|2	0	0	0	0	0	-0.47	1.83	0.43
NLRP3_LPS	Q9DCL9	Paics	1|0|0	1	0.33	3	0|0|0|0|0|0|0|0|0|0|2	0	0	0	0	0	-0.47	1.83	0.43
NLRP3_LPS	Q8BH70	Fbxl4	1|0|0	1	0.33	3	1|0|1|0|0|0|0|0|0|0|0	0	0	0	0	0	-0.43	1.83	0.43
NLRP3_LPS	Q9DCI3	Stard3nl	1|0|0	1	0.33	3	0|0|0|0|0|0|2|0|0|0|0	0	0	0	0	0	-0.47	1.83	0.43
NLRP3_LPS	O54988	Slk	1|0|0	1	0.33	3	2|0|0|0|0|0|0|0|0|0|0	0	0	0	0	0	-0.47	1.83	0.43
NLRP3_LPS	Q99PT1	Arhgdia	0|0|1	1	0.33	3	0|0|1|0|0|0|1|0|0|0|0	0	0	0	0	0	-0.43	1.83	0.43
NLRP3_Nig	Q8BSL7	Arf2	1|0|0	1	0.33	3	0|0|0|0|0|0|0|0|0|0|2	0	0	0	0	0	-0.47	1.83	0.43
NLRP3_Nig	Q8BH70	Fbxl4	1|0|0	1	0.33	3	1|0|1|0|0|0|0|0|0|0|0	0	0	0	0	0	-0.43	1.83	0.43
NLRP3_Nig	P36423	Tbxas1	1|0|0	1	0.33	3	0|0|0|0|0|0|1|0|0|1|0	0	0	0	0	0	-0.43	1.83	0.43
NLRP3_Nig	Q9DCI3	Stard3nl	1|0|0	1	0.33	3	0|0|0|0|0|0|2|0|0|0|0	0	0	0	0	0	-0.47	1.83	0.43
NLRP3_Nig	Q8BU30	Iars	1|0|0	1	0.33	3	0|0|0|0|0|0|0|2|0|0|0	0	0	0	0	0	-0.47	1.83	0.43
NLRP3_Nig	P63087	Ppp1cc	1|0|0	1	0.33	3	0|0|0|0|0|0|0|2|0|0|0	0	0	0	0	0	-0.47	1.83	0.43
NLRP3_Nig	Q61176	Arg1	0|1|0	1	0.33	3	0|0|0|0|0|0|1|0|0|1|0	0	0	0	0	0	-0.43	1.83	0.43
NLRP3_Nig	Q99PT1	Arhgdia	0|1|0	1	0.33	3	0|0|1|0|0|0|1|0|0|0|0	0	0	0	0	0	-0.43	1.83	0.43
NLRP3_Nig	A6H603	Nwd1	0|0|1	1	0.33	3	0|1|1|0|0|0|0|0|0|0|0	0	0	0	0	0	-0.43	1.83	0.43
NLRP3_Nig	Q9WVS7	Map2k5	0|0|1	1	0.33	3	0|1|1|0|0|0|0|0|0|0|0	0	0	0	0	0	-0.43	1.83	0.43
NLRP3_Nig	P10126	Eef1a1	38|26|28	92	30.67	3	15|17|26|17|4|1|31|22|9|13|34	0	0	0	0	0	-23.08	1.78	0.42
NLRP3_LPS	P62245	Rps15a	5|6|2	13	4.33	3	1|0|0|2|0|0|5|7|4|3|5	0.25	0.49	0.25	0.49	0.25	-5.17	1.77	0.37
NLRP3_LPS	Q99P91	Gpnmb	19|26|28	73	24.33	3	16|13|8|6|4|10|24|19|25|12|15	0	0	0	0	0	-20.79	1.76	0.42
NLRP3_LPS	Q9WTL4	Insrr	6|2|1	9	3	3	1|4|2|4|0|0|4|0|1|3|0	0.31	0.87	0.31	0.87	0.31	-4.32	1.74	0.34
NLRP3_LPS	P31996	Cd68	4|2|3	9	3	3	4|0|0|1|0|0|3|4|0|2|5	0.27	0.5	0.27	0.5	0.27	-2.56	1.74	0.36
NLRP3_Nig	Q9QWL7	Krt17	12|19|14	45	15	3	4|18|10|16|0|1|13|4|5|18|6	0	0.01	0	0.01	0	-12.29	1.74	0.41
NLRP3_LPS	P25444	Rps2	4|6|6	16	5.33	3	1|0|0|5|1|0|11|4|0|4|8	0.11	0.16	0.11	0.16	0.11	-4.1	1.73	0.39
NLRP3_Nig	Q02105	C1qc	17|21|20	58	19.33	3	18|13|13|9|10|0|10|18|6|12|14	0	0	0	0	0	-14.72	1.73	0.42
NLRP3_Nig	P50446	Krt6a	27|22|16	65	21.67	3	5|15|29|23|5|3|14|6|11|25|6	0	0	0	0	0	-21.31	1.68	0.42
NLRP3_Nig	P97350	Pkp1	3|2|0	5	1.67	3	1|0|4|0|0|0|1|5|0|0|0	0.45	0.78	0.45	0.78	0.45	-2.7	1.67	0.19
NLRP3_Nig	P06151	Ldha	4|1|0	5	1.67	3	5|1|0|0|0|0|1|1|0|0|3	0.29	0.87	0.29	0.87	0.29	-2.8	1.67	0.35
NLRP3_Nig	E9Q557	Dsp	44|79|21	144	48	3	28|43|58|25|7|1|44|32|18|41|21	0	0	0	0	0	-71.08	1.66	0.42
NLRP3_LPS	P51660	Hsd17b4	13|23|21	57	19	3	17|12|9|0|6|12|11|5|35|13|6	0	0	0	0	0	-20.34	1.66	0.42
NLRP3_LPS	P62983	Rps27a	13|7|3	23	7.67	3	11|7|9|3|3|3|0|0|8|2|5	0.19	0.57	0.19	0.57	0.19	-11.47	1.65	0.38
NLRP3_LPS	E9Q557	Dsp	41|49|53	143	47.67	3	28|43|58|25|7|1|44|32|18|41|21	0	0	0	0	0	-42.8	1.65	0.43
NLRP3_LPS	P02535	Krt10	2|0|2	4	1.33	3	0|0|4|0|0|0|0|0|0|4|1	0.46	0.69	0.46	0.69	0.46	-3	1.63	0.19
NLRP3_LPS	P62849	Rps24	2|0|2	4	1.33	3	0|0|0|0|0|0|4|3|0|1|1	0.44	0.66	0.44	0.66	0.44	-2.93	1.63	0.19
NLRP3_LPS	Q8CGC7	Eprs	11|0|1	12	4	3	0|0|0|0|0|0|3|11|2|2|9	0.31	0.94	0.31	0.94	0.31	-8.71	1.63	0.34
NLRP3_LPS	Q8BMS1	Hadha	7|1|0	8	2.67	3	0|0|0|5|0|0|9|3|0|0|1	0.31	0.92	0.31	0.92	0.31	-5.53	1.63	0.35
NLRP3_Nig	P62245	Rps15a	5|5|2	12	4	3	1|0|0|2|0|0|5|7|4|3|5	0.17	0.26	0.17	0.26	0.17	-5.17	1.63	0.38
NLRP3_Nig	P29416	Hexa	19|0|4	23	7.67	3	6|0|0|2|0|15|13|0|4|2|10	0.31	0.94	0.31	0.94	0.31	-18.57	1.62	0.34
NLRP3_LPS	P48678	Lmna	7|21|27	55	18.33	3	8|18|19|0|3|18|3|2|48|2|4	0	0	0	0	0	-28.98	1.61	0.41
NLRP3_Nig	Q8BGZ7	Krt75	8|5|4	17	5.67	3	3|5|5|2|0|1|7|5|2|4|5	0.1	0.29	0.1	0.29	0.1	-6.37	1.6	0.39
NLRP3_LPS	P60710	Actb	73|40|52	165	55	3	34|41|39|25|27|9|42|64|15|30|51	0	0	0	0	0	-61.88	1.6	0.42
NLRP3_LPS	Q61781	Krt14	7|4|22	33	11	3	0|8|26|3|0|0|7|7|5|14|6	0.22	0.66	0.22	0.66	0.22	-17.85	1.59	0.37
NLRP3_LPS	P26041	Msn	4|6|3	13	4.33	3	7|2|4|0|0|0|3|5|4|0|5	0.12	0.3	0.12	0.3	0.12	-4.63	1.59	0.38
NLRP3_Nig	Q60930	Vdac2	12|6|5	23	7.67	3	6|4|0|0|3|0|14|7|3|7|9	0.09	0.26	0.09	0.26	0.09	-8.83	1.59	0.39
NLRP3_LPS	P60843	Eif4a1	1|1|4	6	2	3	0|1|0|1|0|2|1|1|1|1|6	0.26	0.78	0.26	0.78	0.26	-2.52	1.57	0.36
NLRP3_Nig	Q08189	Tgm3	4|1|1	6	2	3	2|1|0|1|0|0|4|0|4|2|0	0.26	0.78	0.26	0.78	0.26	-2.58	1.57	0.36
NLRP3_LPS	P48036	Anxa5	0|2|1	3	1	3	4|2|0|0|0|0|0|0|1|0|0	0.26	0.78	0.26	0.78	0.26	-2.25	1.57	0.36
NLRP3_Nig	O54734	Ddost	12|0|5	17	5.67	3	0|0|0|5|4|5|11|2|0|7|6	0.28	0.83	0.28	0.83	0.28	-14.08	1.56	0.36
NLRP3_LPS	P63038	Hspd1	6|9|5	20	6.67	3	3|4|2|2|1|0|8|3|7|4|13	0.03	0.1	0.03	0.1	0.03	-6.98	1.56	0.4
NLRP3_LPS	Q07797	Lgals3bp	4|2|2	8	2.67	3	1|0|0|0|0|0|3|4|2|4|5	0.22	0.5	0.22	0.5	0.22	-2.56	1.54	0.37
NLRP3_LPS	P62082	Rps7	3|2|0	5	1.67	3	0|0|0|1|0|0|4|2|1|3|1	0.36	0.68	0.36	0.68	0.36	-3.43	1.53	0.2
NLRP3_Nig	P62082	Rps7	5|0|0	5	1.67	3	0|0|0|1|0|0|4|2|1|3|1	0.31	0.93	0.31	0.93	0.31	-3.43	1.53	0.35
NLRP3_Nig	Q9CZS1	Aldh1b1	5|0|0	5	1.67	3	0|0|0|0|1|0|1|1|0|2|7	0.3	0.91	0.3	0.91	0.3	-3.04	1.53	0.35
NLRP3_LPS	P61358	Rpl27	5|2|3	10	3.33	3	2|1|0|1|2|0|5|2|4|4|3	0.16	0.42	0.16	0.42	0.16	-4.48	1.53	0.38
NLRP3_LPS	P50446	Krt6a	20|15|23	58	19.33	3	5|15|29|23|5|3|14|6|11|25|6	0	0	0	0	0	-22.65	1.5	0.42
NLRP3_LPS	P35979	Rpl12	2|6|3	11	3.67	3	1|2|1|2|1|0|5|5|2|2|6	0.17	0.49	0.17	0.49	0.17	-5.37	1.49	0.38
NLRP3_LPS	Q6IFX2	Krt42	13|10|12	35	11.67	3	4|8|11|8|2|3|14|4|5|15|13	0	0	0	0	0	-12.73	1.48	0.42
NLRP3_LPS	P97449	Anpep	0|2|4	6	2	3	0|0|0|0|0|0|4|3|0|2|6	0.34	0.76	0.34	0.76	0.34	-4.43	1.47	0.2
NLRP3_Nig	P16125	Ldhb	0|0|2	2	0.67	3	0|0|0|0|0|0|0|0|0|0|5	0.3	0.89	0.3	0.89	0.3	-1.62	1.47	0.35
NLRP3_LPS	Q91VR5	Ddx1	2|0|0	2	0.67	3	0|0|0|0|0|0|1|4|0|0|0	0.29	0.87	0.29	0.87	0.29	-1.57	1.47	0.35
NLRP3_LPS	Q64291	Krt12	0|0|2	2	0.67	3	0|0|3|0|0|0|0|0|0|2|0	0.28	0.85	0.28	0.85	0.28	-1.53	1.47	0.36
NLRP3_Nig	Q64291	Krt12	2|0|0	2	0.67	3	0|0|3|0|0|0|0|0|0|2|0	0.28	0.85	0.28	0.85	0.28	-1.53	1.47	0.36
NLRP3_Nig	Q8VCM7	Fgg	0|0|2	2	0.67	3	0|3|2|0|0|0|0|0|0|0|0	0.28	0.85	0.28	0.85	0.28	-1.53	1.47	0.36
NLRP3_Nig	Q8R555	Crtac1	0|0|2	2	0.67	3	0|3|2|0|0|0|0|0|0|0|0	0.28	0.85	0.28	0.85	0.28	-1.53	1.47	0.36
NLRP3_LPS	Q80UM7	Mogs	2|0|0	2	0.67	3	0|0|0|0|0|0|1|2|2|0|0	0.27	0.82	0.27	0.82	0.27	-1.45	1.47	0.36
NLRP3_LPS	Q3TUH1	Tamm41	2|0|0	2	0.67	3	0|0|0|0|0|0|2|2|0|1|0	0.27	0.82	0.27	0.82	0.27	-1.45	1.47	0.36
NLRP3_Nig	Q9D880	Timm50	2|0|0	2	0.67	3	0|0|0|0|1|0|0|2|0|0|2	0.27	0.82	0.27	0.82	0.27	-1.45	1.47	0.36
NLRP3_Nig	Q9DBL1	Acadsb	2|0|0	2	0.67	3	0|0|0|0|2|0|0|1|0|2|0	0.27	0.82	0.27	0.82	0.27	-1.45	1.47	0.36
NLRP3_Nig	O35604	Npc1	0|2|0	2	0.67	3	0|0|0|0|0|0|2|2|0|0|1	0.27	0.82	0.27	0.82	0.27	-1.45	1.47	0.36
NLRP3_Nig	P50247	Ahcy	0|1|1	2	0.67	3	0|0|0|0|0|0|0|1|0|0|4	0	0	0	0	0	-1.57	1.47	0.43
NLRP3_LPS	P11087	Col1a1	8|2|1	11	3.67	3	7|1|0|3|1|2|1|3|4|2|4	0.29	0.87	0.29	0.87	0.29	-7.38	1.44	0.35
NLRP3_Nig	P05064	Aldoa	4|5|2	11	3.67	3	3|0|0|0|0|0|8|4|7|1|5	0.11	0.23	0.11	0.23	0.11	-5.37	1.44	0.39
NLRP3_LPS	P05064	Aldoa	3|3|5	11	3.67	3	3|0|0|0|0|0|8|4|7|1|5	0.09	0.23	0.09	0.23	0.09	-3.72	1.44	0.39
NLRP3_LPS	Q6ZWN5	Rps9	3|1|1	5	1.67	3	2|0|0|1|0|0|6|0|2|2|0	0.22	0.67	0.22	0.67	0.22	-2.06	1.41	0.37
NLRP3_LPS	P38647	Hspa9	25|9|27	61	20.33	3	18|3|0|11|14|1|30|21|17|18|27	0	0	0	0	0	-38	1.4	0.42
NLRP3_LPS	P35700	Prdx1	19|8|7	34	11.33	3	7|4|1|10|0|0|16|21|8|2|21	0.01	0.02	0.01	0.02	0.01	-17.49	1.39	0.41
NLRP3_LPS	P70699	Gaa	3|0|0	3	1	3	0|0|0|2|0|0|2|2|0|0|2	0.29	0.86	0.29	0.86	0.29	-2.44	1.38	0.36
NLRP3_LPS	Q64467	Gapdhs	0|0|3	3	1	3	0|1|0|0|0|0|0|2|0|0|5	0.29	0.87	0.29	0.87	0.29	-2.65	1.38	0.35
NLRP3_Nig	P61750	Arf4	4|2|0	6	2	3	4|1|0|0|2|0|2|5|1|0|1	0.28	0.68	0.28	0.68	0.28	-5.04	1.38	0.36
NLRP3_LPS	P62717	Rpl18a	0|3|3	6	2	3	0|0|0|3|0|0|3|2|3|3|2	0.26	0.39	0.26	0.39	0.26	-5.14	1.38	0.36
NLRP3_LPS	P16045	Lgals1	1|2|0	3	1	3	2|2|2|0|0|0|2|0|0|0|0	0.22	0.66	0.22	0.66	0.22	-2.44	1.38	0.37
NLRP3_LPS	Q922U2	Krt5	43|65|77	185	61.67	3	44|58|67|69|22|15|51|40|21|61|43	0	0	0	0	0	-93.73	1.38	0.43
NLRP3_Nig	Q922U2	Krt5	61|74|50	185	61.67	3	44|58|67|69|22|15|51|40|21|61|43	0	0	0	0	0	-83.76	1.38	0.43
NLRP3_Nig	P70699	Gaa	1|1|1	3	1	3	0|0|0|2|0|0|2|2|0|0|2	0	0	0	0	0	-0.71	1.38	0.43
NLRP3_Nig	P38647	Hspa9	22|20|17	59	19.67	3	18|3|0|11|14|1|30|21|17|18|27	0	0	0	0	0	-25.51	1.35	0.42
NLRP3_LPS	P97350	Pkp1	2|0|2	4	1.33	3	1|0|4|0|0|0|1|5|0|0|0	0.37	0.56	0.37	0.56	0.37	-2.7	1.33	0.2
NLRP3_LPS	P14869	Rplp0	10|2|4	16	5.33	3	0|0|0|2|1|0|11|14|1|5|10	0.13	0.38	0.13	0.38	0.13	-10.29	1.33	0.38
NLRP3_LPS	Q99N69	Lpxn	6|3|3	12	4	3	3|5|0|5|7|0|2|2|6|0|3	0.05	0.16	0.05	0.16	0.05	-5.66	1.33	0.39
NLRP3_LPS	P24452	Capg	3|1|1	5	1.67	3	1|3|4|0|0|0|2|0|2|0|2	0.18	0.54	0.18	0.54	0.18	-2.66	1.31	0.38
NLRP3_LPS	P62702	Rps4x	17|5|7	29	9.67	3	7|6|4|5|1|0|10|16|10|4|19	0.01	0.02	0.01	0.02	0.01	-18.34	1.3	0.41
NLRP3_LPS	P07356	Anxa2	6|8|8	22	7.33	3	7|4|7|4|2|0|14|7|5|8|4	0	0	0	0	0	-10.51	1.3	0.41
NLRP3_LPS	P43274	Hist1h1e	0|4|2	6	2	3	3|0|0|1|1|0|0|0|10|0|2	0.31	0.72	0.31	0.72	0.31	-5.07	1.29	0.35
NLRP3_Nig	Q6IFZ6	Krt77	6|0|0	6	2	3	1|1|3|0|0|0|3|4|0|1|4	0.3	0.91	0.3	0.91	0.3	-5.48	1.29	0.35
NLRP3_Nig	Q8C3P7	Mettl3	1|3|2	6	2	3	0|2|3|3|1|0|2|3|0|3|0	0.13	0.3	0.13	0.3	0.13	-3.74	1.29	0.38
NLRP3_Nig	Q3UV17	Krt76	6|14|7	27	9	3	4|8|6|8|4|2|9|18|6|3|9	0	0.01	0	0.01	0	-15.26	1.29	0.41
NLRP3_LPS	Q9Z2K1	Krt16	13|9|23	45	15	3	4|23|19|18|4|0|23|7|1|22|8	0	0	0	0	0	-27.34	1.28	0.42
NLRP3_LPS	P62852	Rps25	9|6|6	21	7	3	3|2|1|7|8|0|10|7|3|9|10	0	0	0	0	0	-9.84	1.28	0.41
NLRP3_Nig	Q99P91	Gpnmb	18|15|19	52	17.33	3	16|13|8|6|4|10|24|19|25|12|15	0	0	0	0	0	-26.13	1.25	0.42
NLRP3_Nig	Q6NXH9	Krt73	3|0|0	3	1	3	0|0|6|0|0|0|0|0|0|3|0	0.29	0.87	0.29	0.87	0.29	-3.08	1.22	0.35
NLRP3_Nig	P60867	Rps20	2|2|0	4	1.33	3	0|2|0|1|0|0|4|3|0|1|1	0.26	0.39	0.26	0.39	0.26	-3.43	1.22	0.36
NLRP3_Nig	P04104	Krt1	2|0|0	2	0.67	3	0|0|0|2|1|0|0|1|2|0|0	0.26	0.77	0.26	0.77	0.26	-1.74	1.22	0.36
NLRP3_Nig	Q91ZK0	Tfap2d	2|0|0	2	0.67	3	0|0|1|0|0|0|1|1|0|1|2	0.26	0.77	0.26	0.77	0.26	-1.74	1.22	0.36
NLRP3_Nig	P99026	Psmb4	0|0|2	2	0.67	3	0|2|0|0|0|0|0|1|1|0|2	0.26	0.77	0.26	0.77	0.26	-1.74	1.22	0.36
NLRP3_LPS	P27773	Pdia3	0|1|3	4	1.33	3	0|1|1|0|0|1|1|2|0|0|6	0.24	0.72	0.24	0.72	0.24	-3.2	1.22	0.37
NLRP3_LPS	P01887	B2m	2|1|0	3	1	3	0|0|0|0|1|0|0|6|0|0|2	0.24	0.73	0.24	0.73	0.24	-3.06	1.22	0.37
NLRP3_Nig	O08585	Clta	3|1|0	4	1.33	3	1|0|0|1|0|0|2|3|2|1|2	0.22	0.67	0.22	0.67	0.22	-3.59	1.22	0.37
NLRP3_Nig	Q61207	Psap	3|1|0	4	1.33	3	3|1|2|0|0|0|2|2|0|0|2	0.22	0.67	0.22	0.67	0.22	-3.61	1.22	0.37
NLRP3_LPS	P11438	Lamp1	1|4|1	6	2	3	1|2|1|2|2|0|3|3|0|0|4	0.19	0.56	0.19	0.56	0.19	-4.08	1.22	0.38
NLRP3_Nig	Q62465	Vat1	12|2|2	16	5.33	3	0|2|0|8|1|13|8|2|5|4|5	0.17	0.51	0.17	0.51	0.17	-12.09	1.22	0.38
NLRP3_LPS	P51150	Rab7a	4|1|2	7	2.33	3	1|2|1|2|0|0|2|4|0|3|6	0.13	0.35	0.13	0.35	0.13	-4.99	1.22	0.38
NLRP3_Nig	P62270	Rps18	4|2|1	7	2.33	3	2|0|0|1|2|0|4|4|1|2|5	0.13	0.34	0.13	0.34	0.13	-5.01	1.22	0.38
NLRP3_LPS	P35980	Rpl18	2|2|5	9	3	3	1|3|0|1|0|0|9|5|1|3|4	0.09	0.27	0.09	0.27	0.09	-5.09	1.22	0.39
NLRP3_LPS	P01638	P01638	1|4|4	9	3	3	8|7|8|4|0|0|0|0|0|0|0	0.09	0.13	0.09	0.13	0.09	-6.5	1.22	0.39
NLRP3_LPS	P62264	Rps14	3|1|3	7	2.33	3	0|0|0|4|2|0|4|4|0|3|4	0.09	0.14	0.09	0.14	0.09	-4.98	1.22	0.39
NLRP3_LPS	P54116	Stom	27|5|5	37	12.33	3	0|4|0|0|1|0|16|25|21|20|24	0.02	0.06	0.02	0.06	0.02	-28.05	1.22	0.4
NLRP3_LPS	Q91ZK0	Tfap2d	0|1|1	2	0.67	3	0|0|1|0|0|0|1|1|0|1|2	0	0	0	0	0	-1.74	1.22	0.43
NLRP3_LPS	Q91X78	Erlin1	1|0|0	1	0.33	3	0|0|0|0|0|0|2|1|0|0|0	0	0	0	0	0	-0.79	1.22	0.43
NLRP3_LPS	P01899	H2-D1	1|0|0	1	0.33	3	0|0|0|0|0|0|0|0|0|0|3	0	0	0	0	0	-0.85	1.22	0.43
NLRP3_LPS	Q9CZX7	Tmem55a	1|0|0	1	0.33	3	0|0|0|0|0|0|1|2|0|0|0	0	0	0	0	0	-0.79	1.22	0.43
NLRP3_LPS	B2RQC2	Usp42	0|0|1	1	0.33	3	0|1|0|0|0|0|1|0|0|1|0	0	0	0	0	0	-0.76	1.22	0.43
NLRP3_LPS	P12265	Gusb	0|0|1	1	0.33	3	0|0|0|0|0|0|2|0|1|0|0	0	0	0	0	0	-0.79	1.22	0.43
NLRP3_LPS	Q9WTR1	Trpv2	0|0|1	1	0.33	3	0|0|0|0|0|0|1|0|0|1|1	0	0	0	0	0	-0.76	1.22	0.43
NLRP3_LPS	P59999	Arpc4	0|0|1	1	0.33	3	0|0|0|0|0|0|1|2|0|0|0	0	0	0	0	0	-0.79	1.22	0.43
NLRP3_Nig	Q91X78	Erlin1	1|0|0	1	0.33	3	0|0|0|0|0|0|2|1|0|0|0	0	0	0	0	0	-0.79	1.22	0.43
NLRP3_Nig	Q9WTR1	Trpv2	1|0|0	1	0.33	3	0|0|0|0|0|0|1|0|0|1|1	0	0	0	0	0	-0.76	1.22	0.43
NLRP3_Nig	P63325	Rps10	1|0|0	1	0.33	3	0|0|0|0|0|0|2|0|0|1|0	0	0	0	0	0	-0.79	1.22	0.43
NLRP3_Nig	P80317	Cct6a	1|0|0	1	0.33	3	0|0|0|0|0|0|0|0|0|0|3	0	0	0	0	0	-0.85	1.22	0.43
NLRP3_Nig	P32261	Serpinc1	0|0|1	1	0.33	3	0|0|2|0|0|0|0|0|1|0|0	0	0	0	0	0	-0.79	1.22	0.43
NLRP3_Nig	P51660	Hsd17b4	14|14|13	41	13.67	3	17|12|9|0|6|12|11|5|35|13|6	0	0	0	0	0	-20.34	1.19	0.42
NLRP3_LPS	P18760	Cfl1	3|5|0	8	2.67	3	5|2|2|0|2|0|3|4|0|3|4	0.13	0.35	0.13	0.35	0.13	-8.56	1.17	0.38
NLRP3_LPS	Q62465	Vat1	5|5|5	15	5	3	0|2|0|8|1|13|8|2|5|4|5	0	0	0	0	0	-7.24	1.15	0.41
NLRP3_Nig	Q99N69	Lpxn	6|1|3	10	3.33	3	3|5|0|5|7|0|2|2|6|0|3	0.05	0.16	0.05	0.16	0.05	-8.92	1.11	0.39
NLRP3_LPS	Q9CZX8	Rps19	9|6|1	16	5.33	3	2|3|0|4|1|0|12|10|2|8|11	0.01	0.02	0.01	0.02	0.01	-16.2	1.11	0.41
NLRP3_LPS	Q9Z2G6	Sel1l	3|0|0	3	1	3	0|0|0|0|0|0|6|1|0|3|0	0.28	0.83	0.28	0.83	0.28	-3.42	1.1	0.36
NLRP3_LPS	Q9JHU4	Dync1h1	3|0|0	3	1	3	0|0|0|0|0|0|2|5|0|0|3	0.27	0.82	0.27	0.82	0.27	-3.36	1.1	0.36
NLRP3_Nig	P25444	Rps2	7|1|2	10	3.33	3	1|0|0|5|1|0|11|4|0|4|8	0.11	0.33	0.11	0.33	0.11	-8.92	1.08	0.39
NLRP3_Nig	P61358	Rpl27	5|2|0	7	2.33	3	2|1|0|1|2|0|5|2|4|4|3	0.14	0.42	0.14	0.42	0.14	-8.18	1.07	0.38
NLRP3_LPS	Q6IME9	Krt72	9|6|6	21	7	3	8|9|12|6|1|1|8|9|2|6|10	0	0	0	0	0	-13.82	1.07	0.42
NLRP3_LPS	Q9D8N0	Eef1g	4|2|5	11	3.67	3	0|0|0|2|0|9|5|9|1|4|8	0.01	0.02	0.01	0.02	0.01	-8.58	1.06	0.41
NLRP3_Nig	P24452	Capg	4|0|0	4	1.33	3	1|3|4|0|0|0|2|0|2|0|2	0.26	0.78	0.26	0.78	0.26	-4.3	1.05	0.36
NLRP3_LPS	P68510	Ywhah	0|0|2	2	0.67	3	0|0|0|0|0|0|0|3|1|0|3	0.26	0.77	0.26	0.77	0.26	-2.22	1.05	0.37
NLRP3_Nig	Q925I1	Atad3	2|0|0	2	0.67	3	0|0|0|0|0|0|4|1|0|0|2	0.26	0.78	0.26	0.78	0.26	-2.25	1.05	0.36
NLRP3_LPS	P80313	Cct7	0|0|2	2	0.67	3	0|0|0|0|0|2|2|0|0|1|2	0.24	0.72	0.24	0.72	0.24	-2.09	1.05	0.37
NLRP3_Nig	Q8CBB9	Rsad2	2|0|0	2	0.67	3	0|0|0|1|0|0|2|0|0|2|2	0.24	0.72	0.24	0.72	0.24	-2.09	1.05	0.37
NLRP3_Nig	P51150	Rab7a	3|1|2	6	2	3	1|2|1|2|0|0|2|4|0|3|6	0.06	0.13	0.06	0.13	0.06	-4.99	1.05	0.39
NLRP3_LPS	P62317	Snrpd2	1|0|1	2	0.67	3	1|0|0|0|0|0|1|1|0|2|2	0	0	0	0	0	-2.02	1.05	0.43
NLRP3_Nig	Q0VBK2	Krt80	2|5|0	7	2.33	3	0|2|1|5|0|0|5|3|2|5|2	0.12	0.35	0.12	0.35	0.12	-8.44	1.03	0.38
NLRP3_LPS	P63101	Ywhaz	1|4|2	7	2.33	3	0|0|7|0|1|0|5|3|1|4|4	0.06	0.17	0.06	0.17	0.06	-6.03	1.03	0.39
NLRP3_LPS	P10107	Anxa1	1|1|8	10	3.33	3	2|3|8|0|2|0|0|1|12|6|2	0.14	0.41	0.14	0.41	0.14	-9.71	1.02	0.38
NLRP3_LPS	P68372	Tubb4b	4|2|2	8	2.67	3	1|0|2|4|3|0|5|7|0|4|3	0.02	0.05	0.02	0.05	0.02	-5.95	1.01	0.4
NLRP3_Nig	P01786	Igh-VJ558	6|3|2	11	3.67	3	12|5|8|11|3|0|0|0|1|0|0	0.01	0.04	0.01	0.04	0.01	-9.14	1.01	0.4
NLRP3_LPS	Q8CAQ8	Immt	0|0|3	3	1	3	2|0|0|0|0|0|0|4|0|0|5	0.26	0.78	0.26	0.78	0.26	-2.67	1	0.36
NLRP3_LPS	Q9JII6	Akr1a1	0|0|3	3	1	3	1|0|1|0|0|0|2|2|2|1|2	0.24	0.73	0.24	0.73	0.24	-3.17	1	0.37
NLRP3_LPS	P19001	Krt19	2|0|1	3	1	3	0|3|8|0|0|0|0|0|0|0|0	0.22	0.65	0.22	0.65	0.22	-2.37	1	0.37
NLRP3_Nig	P14869	Rplp0	10|1|1	12	4	3	0|0|0|2|1|0|11|14|1|5|10	0.13	0.38	0.13	0.38	0.13	-12.4	1	0.38
NLRP3_LPS	P17751	Tpi1	0|3|3	6	2	3	1|6|3|2|0|0|1|2|2|2|3	0.06	0.09	0.06	0.09	0.06	-7.3	1	0.39
NLRP3_Nig	P48678	Lmna	12|9|13	34	11.33	3	8|18|19|0|3|18|3|2|48|2|4	0	0	0	0	0	-25.53	1	0.42
NLRP3_LPS	Q3UV17	Krt76	6|8|7	21	7	3	4|8|6|8|4|2|9|18|6|3|9	0	0	0	0	0	-15.26	1	0.42
NLRP3_LPS	P67984	Rpl22	2|2|2	6	2	3	2|1|0|1|0|0|4|4|4|4|2	0	0	0	0	0	-3.75	1	0.43
NLRP3_Nig	P62806	Hist1h4a	4|8|5	17	5.67	3	5|4|12|7|1|0|3|7|3|3|18	0	0	0	0	0	-13.62	0.99	0.42
NLRP3_Nig	Q9EST1	Gsdma	4|0|0	4	1.33	3	1|0|0|0|0|0|3|3|0|4|4	0.25	0.74	0.25	0.74	0.25	-4.58	0.98	0.37
NLRP3_LPS	Q8C3J5	Dock2	1|0|3	4	1.33	3	0|0|0|0|0|0|3|6|0|0|6	0.2	0.59	0.2	0.59	0.2	-4.31	0.98	0.38
NLRP3_LPS	Q9CQV8	Ywhab	2|0|2	4	1.33	3	1|0|0|0|0|0|2|3|4|1|4	0.14	0.21	0.14	0.21	0.14	-4.63	0.98	0.38
NLRP3_LPS	P14115	Rpl27a	1|2|1	4	1.33	3	0|0|0|2|0|0|6|2|0|2|3	0.08	0.24	0.08	0.24	0.08	-2.8	0.98	0.39
NLRP3_Nig	Q80VQ0	Aldh3b1	7|1|4	12	4	3	0|0|0|1|0|12|13|1|5|5|8	0.01	0.03	0.01	0.03	0.01	-12.86	0.98	0.41
NLRP3_LPS	P99027	Rplp2	6|0|0	6	2	3	0|0|0|1|0|0|8|7|2|1|4	0.24	0.73	0.24	0.73	0.24	-7.19	0.96	0.37
NLRP3_LPS	P01027	C3	3|10|10	23	7.67	3	12|22|29|5|3|0|2|6|6|0|4	0	0	0	0	0	-24.33	0.95	0.42
NLRP3_Nig	P62702	Rps4x	15|2|4	21	7	3	7|6|4|5|1|0|10|16|10|4|19	0	0	0	0	0	-24.54	0.94	0.41
NLRP3_Nig	A1L314	Mpeg1	10|3|4	17	5.67	3	1|0|0|0|0|3|10|21|7|3|22	0	0	0	0	0	-16.3	0.93	0.41
NLRP3_Nig	P08730	Krt13	4|0|0	4	1.33	3	0|0|12|0|0|0|0|3|0|1|0	0.27	0.8	0.27	0.8	0.27	-4.45	0.92	0.36
NLRP3_Nig	Q99P72	Rtn4	4|0|0	4	1.33	3	0|0|0|0|0|0|5|5|0|1|5	0.24	0.72	0.24	0.72	0.24	-4.82	0.92	0.37
NLRP3_Nig	P27773	Pdia3	3|0|0	3	1	3	0|1|1|0|0|1|1|2|0|0|6	0.24	0.72	0.24	0.72	0.24	-3.2	0.92	0.37
NLRP3_LPS	P56135	Atp5j2	0|0|3	3	1	3	0|0|0|1|0|0|3|4|0|2|2	0.23	0.69	0.23	0.69	0.23	-3.38	0.92	0.37
NLRP3_Nig	Q9D1A2	Cndp2	3|0|0	3	1	3	0|1|0|0|0|2|1|0|4|0|4	0.23	0.7	0.23	0.7	0.23	-3.3	0.92	0.37
NLRP3_Nig	Q922F4	Tubb6	2|0|0	2	0.67	3	0|0|0|0|2|0|2|1|0|0|3	0.23	0.68	0.23	0.68	0.23	-2.49	0.92	0.37
NLRP3_LPS	P08730	Krt13	2|0|2	4	1.33	3	0|0|12|0|0|0|0|3|0|1|0	0.21	0.31	0.21	0.31	0.21	-4.45	0.92	0.37
NLRP3_Nig	P14131	Rps16	3|2|0	5	1.67	3	2|1|0|1|0|0|4|3|1|4|4	0.07	0.16	0.07	0.16	0.07	-6.69	0.92	0.39
NLRP3_LPS	P01786	Igh-VJ558	6|3|1	10	3.33	3	12|5|8|11|3|0|0|0|1|0|0	0.01	0.04	0.01	0.04	0.01	-11.15	0.92	0.4
NLRP3_LPS	P27601	Gna13	0|0|1	1	0.33	3	2|0|0|0|0|0|0|0|0|0|2	0	0	0	0	0	-1.14	0.92	0.43
NLRP3_Nig	P08228	Sod1	1|0|0	1	0.33	3	3|0|0|0|0|0|0|0|1|0|0	0	0	0	0	0	-1.18	0.92	0.43
NLRP3_Nig	P28660	Nckap1	1|0|0	1	0.33	3	0|0|0|0|0|0|0|2|0|0|2	0	0	0	0	0	-1.14	0.92	0.43
NLRP3_LPS	P09528	Fth1	5|2|0	7	2.33	3	3|0|0|0|0|0|3|10|4|1|8	0.07	0.2	0.07	0.2	0.07	-9.69	0.89	0.39
NLRP3_Nig	P07356	Anxa2	6|6|3	15	5	3	7|4|7|4|2|0|14|7|5|8|4	0	0	0	0	0	-15.36	0.89	0.42
NLRP3_LPS	P57776	Eef1d	0|2|4	6	2	3	0|0|0|0|0|0|5|5|5|5|5	0.06	0.17	0.06	0.17	0.06	-8.2	0.88	0.39
NLRP3_LPS	Q0VBK2	Krt80	2|3|1	6	2	3	0|2|1|5|0|0|5|3|2|5|2	0.01	0.04	0.01	0.04	0.01	-6.21	0.88	0.4
NLRP3_Nig	P58252	Eef2	1|3|1	5	1.67	3	0|1|0|2|2|0|3|1|0|4|8	0.06	0.17	0.06	0.17	0.06	-4.89	0.87	0.39
NLRP3_Nig	P62264	Rps14	2|2|1	5	1.67	3	0|0|0|4|2|0|4|4|0|3|4	0.02	0.04	0.02	0.04	0.02	-4.98	0.87	0.4
NLRP3_LPS	Q9CXW4	Rpl11	2|0|2	4	1.33	3	0|0|0|0|0|0|2|6|2|3|4	0.1	0.15	0.1	0.15	0.1	-5.33	0.86	0.39
NLRP3_LPS	Q9JKF1	Iqgap1	0|4|12	16	5.33	3	0|0|0|2|1|0|12|2|42|1|8	0.01	0.02	0.01	0.02	0.01	-24.18	0.86	0.41
NLRP3_LPS	P01637	Igk-V19-17	0|3|0	3	1	3	6|1|2|0|0|0|4|0|0|0|0	0.23	0.69	0.23	0.69	0.23	-3.54	0.85	0.37
NLRP3_LPS	Q9DCN2	Cyb5r3	1|0|2	3	1	3	1|4|1|1|0|0|1|2|0|0|3	0.1	0.3	0.1	0.3	0.1	-3.92	0.85	0.39
NLRP3_Nig	Q9DCN2	Cyb5r3	2|1|0	3	1	3	1|4|1|1|0|0|1|2|0|0|3	0.1	0.3	0.1	0.3	0.1	-3.92	0.85	0.39
NLRP3_Nig	P97351	Rps3a	9|1|0	10	3.33	3	0|0|0|5|1|0|13|9|0|7|8	0.08	0.25	0.08	0.25	0.08	-15.13	0.85	0.39
NLRP3_LPS	P27659	Rpl3	2|0|0	2	0.67	3	0|0|0|0|0|0|7|0|0|1|1	0.25	0.76	0.25	0.76	0.25	-3.11	0.81	0.37
NLRP3_LPS	Q6NXH9	Krt73	0|0|2	2	0.67	3	0|0|6|0|0|0|0|0|0|3|0	0.25	0.74	0.25	0.74	0.25	-3.08	0.81	0.37
NLRP3_Nig	P01887	B2m	2|0|0	2	0.67	3	0|0|0|0|1|0|0|6|0|0|2	0.24	0.73	0.24	0.73	0.24	-3.06	0.81	0.37
NLRP3_Nig	P02535	Krt10	2|0|0	2	0.67	3	0|0|4|0|0|0|0|0|0|4|1	0.23	0.69	0.23	0.69	0.23	-3	0.81	0.37
NLRP3_Nig	Q8BMS1	Hadha	4|0|0	4	1.33	3	0|0|0|5|0|0|9|3|0|0|1	0.22	0.66	0.22	0.66	0.22	-5.53	0.81	0.37
NLRP3_LPS	P62962	Pfn1	0|2|0	2	0.67	3	4|0|0|0|0|0|1|1|0|0|3	0.22	0.66	0.22	0.66	0.22	-2.93	0.81	0.37
NLRP3_Nig	A2A4P0	Dhx8	2|0|0	2	0.67	3	4|1|1|0|0|0|0|0|1|2|0	0.21	0.63	0.21	0.63	0.21	-2.87	0.81	0.37
NLRP3_LPS	Q6GSS7	Hist2h2aa1	5|1|0	6	2	3	2|3|5|11|0|0|1|3|0|0|2	0.1	0.3	0.1	0.3	0.1	-8.87	0.81	0.39
NLRP3_Nig	P35979	Rpl12	2|2|2	6	2	3	1|2|1|2|1|0|5|5|2|2|6	0	0	0	0	0	-5.37	0.81	0.43
NLRP3_Nig	Q01149	Col1a2	0|7|0	7	2.33	3	0|0|0|2|1|1|7|5|6|6|4	0.14	0.41	0.14	0.41	0.14	-11.15	0.8	0.38
NLRP3_Nig	Q68FD5	Cltc	19|0|1	20	6.67	3	18|1|0|2|3|0|20|19|6|2|21	0	0.01	0	0.01	0	-34.34	0.8	0.41
NLRP3_Nig	P62900	Rpl31	2|1|2	5	1.67	3	0|1|1|3|2|0|4|3|2|2|5	0	0	0	0	0	-5.65	0.8	0.43
NLRP3_Nig	Q9QXS1	Plec	2|4|0	6	2	3	2|0|0|0|0|0|10|10|0|0|6	0.04	0.12	0.04	0.12	0.04	-9.11	0.79	0.4
NLRP3_Nig	P63038	Hspd1	3|6|1	10	3.33	3	3|4|2|2|1|0|8|3|7|4|13	0	0	0	0	0	-13.95	0.78	0.41
NLRP3_Nig	P29391	Ftl1	4|0|0	4	1.33	3	1|0|0|0|0|0|4|4|7|0|3	0.18	0.54	0.18	0.54	0.18	-6.1	0.77	0.38
NLRP3_Nig	P31996	Cd68	2|2|0	4	1.33	3	4|0|0|1|0|0|3|4|0|2|5	0.05	0.07	0.05	0.07	0.05	-6.21	0.77	0.4
NLRP3_Nig	Q9D8N0	Eef1g	3|2|3	8	2.67	3	0|0|0|2|0|9|5|9|1|4|8	0	0	0	0	0	-8.58	0.77	0.43
NLRP3_Nig	P07744	Krt4	5|0|0	5	1.67	3	0|0|21|0|0|0|0|0|0|3|0	0.22	0.66	0.22	0.66	0.22	-6.9	0.76	0.37
NLRP3_LPS	P62806	Hist1h4a	2|5|6	13	4.33	3	5|4|12|7|1|0|3|7|3|3|18	0	0	0	0	0	-17.48	0.76	0.42
NLRP3_LPS	P20152	Vim	24|28|30	82	27.33	3	22|17|13|28|38|16|66|85|23|39|54	0	0	0	0	0	-94.22	0.75	0.43
NLRP3_Nig	P14602	Hspb1	0|2|0	2	0.67	3	0|1|9|0|0|0|0|0|0|0|0	0.25	0.74	0.25	0.74	0.25	-3.55	0.73	0.37
NLRP3_LPS	Q07417	Acads	2|0|0	2	0.67	3	0|0|0|1|0|0|7|1|0|1|0	0.23	0.68	0.23	0.68	0.23	-3.45	0.73	0.37
NLRP3_LPS	Q9D2G9	Hhipl2	0|2|0	2	0.67	3	0|5|5|0|0|0|0|0|0|0|0	0.23	0.68	0.23	0.68	0.23	-3.44	0.73	0.37
NLRP3_LPS	Q9Z2U1	Psma5	2|0|0	2	0.67	3	0|0|0|0|0|0|2|2|0|0|6	0.22	0.65	0.22	0.65	0.22	-3.41	0.73	0.37
NLRP3_Nig	Q64282	Ifit1	3|0|0	3	1	3	0|0|0|0|0|1|2|5|1|0|6	0.19	0.56	0.19	0.56	0.19	-4.42	0.73	0.38
NLRP3_LPS	Q9CQ62	Decr1	2|0|0	2	0.67	3	0|0|0|0|0|0|3|4|0|1|2	0.19	0.58	0.19	0.58	0.19	-3.27	0.73	0.38
NLRP3_Nig	P18760	Cfl1	3|0|2	5	1.67	3	5|2|2|0|2|0|3|4|0|3|4	0.01	0.04	0.01	0.04	0.01	-8.56	0.73	0.4
NLRP3_Nig	P35700	Prdx1	8|5|5	18	6	3	7|4|1|10|0|0|16|21|8|2|21	0	0	0	0	0	-20.82	0.73	0.43
NLRP3_Nig	P62852	Rps25	5|4|3	12	4	3	3|2|1|7|8|0|10|7|3|9|10	0	0	0	0	0	-14.61	0.73	0.43
NLRP3_LPS	Q9D8T2	Gsdmdc1	1|0|0	1	0.33	3	1|0|0|0|0|0|0|0|3|0|1	0	0	0	0	0	-1.5	0.73	0.43
NLRP3_LPS	P97484	Lilrb3	1|0|0	1	0.33	3	0|0|0|0|0|0|0|1|1|0|3	0	0	0	0	0	-1.5	0.73	0.43
NLRP3_LPS	G3X9C2	Nccrp1	1|0|0	1	0.33	3	0|1|2|1|0|0|0|0|0|1|0	0	0	0	0	0	-1.38	0.73	0.43
NLRP3_LPS	Q8VDM4	Psmd2	0|0|1	1	0.33	3	0|0|0|0|0|0|0|4|0|0|1	0	0	0	0	0	-1.57	0.73	0.43
NLRP3_Nig	Q80UM7	Mogs	1|0|0	1	0.33	3	0|0|0|0|0|0|1|2|2|0|0	0	0	0	0	0	-1.45	0.73	0.43
NLRP3_Nig	Q8BYI6	Lpcat2	1|0|0	1	0.33	3	0|0|0|0|0|0|0|2|0|0|3	0	0	0	0	0	-1.53	0.73	0.43
NLRP3_Nig	P11276	Fn1	3|0|2	5	1.67	3	5|0|2|7|8|0|3|0|0|1|0	0.02	0.05	0.02	0.05	0.02	-8.51	0.71	0.4
NLRP3_LPS	P52480	Pkm	0|2|2	4	1.33	3	4|2|0|0|0|1|8|3|1|0|2	0.03	0.05	0.03	0.05	0.03	-6.94	0.7	0.4
NLRP3_Nig	P20152	Vim	25|29|23	77	25.67	3	22|17|13|28|38|16|66|85|23|39|54	0	0	0	0	0	-96.07	0.7	0.43
NLRP3_Nig	Q9CZX8	Rps19	7|2|1	10	3.33	3	2|3|0|4|1|0|12|10|2|8|11	0	0	0	0	0	-16.2	0.69	0.41
NLRP3_LPS	Q61838	A2m	0|0|2	2	0.67	3	5|2|0|2|0|0|0|1|0|0|1	0.17	0.52	0.17	0.52	0.17	-2.84	0.67	0.38
NLRP3_LPS	Q9DBJ1	Pgam1	0|1|1	2	0.67	3	0|3|8|0|0|0|0|0|0|0|0	0	0	0	0	0	-2.37	0.67	0.43
NLRP3_LPS	Q8BTM8	Flna	3|2|6	11	3.67	3	6|0|0|13|4|0|2|6|26|0|4	0	0	0	0	0	-16.31	0.66	0.42
NLRP3_LPS	Q9QXS1	Plec	5|0|0	5	1.67	3	2|0|0|0|0|0|10|10|0|0|6	0.1	0.29	0.1	0.29	0.1	-9.11	0.65	0.39
NLRP3_Nig	P09528	Fth1	5|0|0	5	1.67	3	3|0|0|0|0|0|3|10|4|1|8	0.07	0.2	0.07	0.2	0.07	-9.69	0.63	0.39
NLRP3_LPS	Q8VEK3	Hnrnpu	4|2|0	6	2	3	0|0|0|0|0|0|17|6|0|8|4	0.01	0.02	0.01	0.02	0.01	-11.53	0.63	0.41
NLRP3_LPS	Q9CQS8	Sec61b	2|0|0	2	0.67	3	0|0|0|3|0|0|3|3|0|3|0	0.14	0.42	0.14	0.42	0.14	-3.34	0.61	0.38
NLRP3_Nig	P56135	Atp5j2	2|0|0	2	0.67	3	0|0|0|1|0|0|3|4|0|2|2	0.14	0.41	0.14	0.41	0.14	-3.38	0.61	0.38
NLRP3_LPS	Q8CBE3	Wdr37	1|0|0	1	0.33	3	0|0|0|0|0|0|1|2|0|1|2	0	0	0	0	0	-1.74	0.61	0.43
NLRP3_LPS	P61226	Rap2b	1|0|0	1	0.33	3	0|0|0|0|0|0|2|1|0|1|2	0	0	0	0	0	-1.74	0.61	0.43
NLRP3_LPS	O08547	Sec22b	1|0|0	1	0.33	3	0|0|0|0|0|0|0|3|0|1|2	0	0	0	0	0	-1.85	0.61	0.43
NLRP3_LPS	Q93092	Taldo1	0|0|1	1	0.33	3	0|2|2|0|1|0|0|0|0|1|0	0	0	0	0	0	-1.74	0.61	0.43
NLRP3_LPS	P43277	Hist1h1d	0|0|1	1	0.33	3	2|0|0|2|2|0|0|0|0|0|0	0	0	0	0	0	-1.8	0.61	0.43
NLRP3_Nig	Q8CBE3	Wdr37	1|0|0	1	0.33	3	0|0|0|0|0|0|1|2|0|1|2	0	0	0	0	0	-1.74	0.61	0.43
NLRP3_Nig	Q9JI48	Plac8	1|0|0	1	0.33	3	1|0|0|2|0|0|0|2|0|0|1	0	0	0	0	0	-1.74	0.61	0.43
NLRP3_Nig	Q9CYN2	Spcs2	1|0|0	1	0.33	3	0|0|0|0|0|0|2|0|0|4|0	0	0	0	0	0	-1.92	0.61	0.43
NLRP3_Nig	P61514	Rpl37a	1|0|0	1	0.33	3	0|0|0|0|0|0|3|0|0|2|1	0	0	0	0	0	-1.85	0.61	0.43
NLRP3_Nig	P08249	Mdh2	0|1|0	1	0.33	3	2|0|0|0|0|0|0|2|0|0|2	0	0	0	0	0	-1.8	0.61	0.43
NLRP3_LPS	Q3U1J4	Ddb1	5|0|0	5	1.67	3	2|0|0|10|0|0|13|2|0|4|0	0.05	0.16	0.05	0.16	0.05	-10.34	0.59	0.39
NLRP3_Nig	P63101	Ywhaz	2|0|2	4	1.33	3	0|0|7|0|1|0|5|3|1|4|4	0	0	0	0	0	-8.25	0.59	0.43
NLRP3_Nig	Q6ZWN5	Rps9	2|0|0	2	0.67	3	2|0|0|1|0|0|6|0|2|2|0	0.13	0.39	0.13	0.39	0.13	-3.63	0.56	0.38
NLRP3_LPS	Q922R8	Pdia6	0|2|0	2	0.67	3	0|1|0|1|0|1|5|1|0|2|2	0.11	0.33	0.11	0.33	0.11	-3.83	0.56	0.39
NLRP3_LPS	P62281	Rps11	3|0|0	3	1	3	0|0|0|0|0|0|8|7|0|1|4	0.09	0.27	0.09	0.27	0.09	-6.38	0.55	0.39
NLRP3_LPS	P01867	Igh-3	20|31|31	82	27.33	3	140|89|93|120|73|1|17|0|2|13|0	0	0	0	0	0	-154.99	0.55	0.43
NLRP3_Nig	O70433	Fhl2	3|1|3	7	2.33	3	5|2|0|14|13|0|6|0|0|7|0	0	0	0	0	0	-13.62	0.55	0.43
NLRP3_Nig	Q8CGC7	Eprs	4|0|0	4	1.33	3	0|0|0|0|0|0|3|11|2|2|9	0.05	0.15	0.05	0.15	0.05	-8.71	0.54	0.4
NLRP3_LPS	P62301	Rps13	3|2|1	6	2	3	0|2|2|6|0|0|10|5|3|8|5	0	0	0	0	0	-11.84	0.54	0.43
NLRP3_Nig	P62301	Rps13	2|2|2	6	2	3	0|2|2|6|0|0|10|5|3|8|5	0	0	0	0	0	-9.8	0.54	0.43
NLRP3_Nig	P35980	Rpl18	1|1|2	4	1.33	3	1|3|0|1|0|0|9|5|1|3|4	0	0	0	0	0	-6.71	0.54	0.43
NLRP3_LPS	P11152	Lpl	0|8|0	8	2.67	3	0|22|28|0|0|0|2|2|0|0|1	0	0.01	0	0.01	0	-19.04	0.53	0.41
NLRP3_Nig	Q6ZWV7	Rpl35	2|0|0	2	0.67	3	1|2|1|0|2|0|1|3|0|0|4	0.08	0.23	0.08	0.23	0.08	-4.34	0.52	0.39
NLRP3_LPS	Q61233	Lcp1	0|3|1	4	1.33	3	1|5|2|0|0|2|2|3|8|0|5	0.01	0.02	0.01	0.02	0.01	-9.52	0.52	0.41
NLRP3_LPS	P21107-2	Tpm3	0|1|0	1	0.33	3	2|0|0|0|0|0|2|1|0|0|2	0	0	0	0	0	-2.09	0.52	0.43
NLRP3_LPS	P28293	Ctsg	0|0|1	1	0.33	3	0|0|0|0|0|0|0|1|4|0|2	0	0	0	0	0	-2.25	0.52	0.43
NLRP3_Nig	P68510	Ywhah	0|0|1	1	0.33	3	0|0|0|0|0|0|0|3|1|0|3	0	0	0	0	0	-2.22	0.52	0.43
NLRP3_Nig	P68372	Tubb4b	4|0|0	4	1.33	3	1|0|2|4|3|0|5|7|0|4|3	0.02	0.05	0.02	0.05	0.02	-10.02	0.51	0.4
NLRP3_Nig	Q921I1	Tf	0|5|3	8	2.67	3	21|10|11|8|6|0|2|0|0|0|0	0	0	0	0	0	-20.72	0.51	0.43
NLRP3_LPS	P28665	Mug1	1|2|2	5	1.67	3	14|3|4|3|8|0|0|0|2|0|2	0	0	0	0	0	-9.6	0.51	0.43
NLRP3_LPS	Q9CZM2	Rpl15	2|0|0	2	0.67	3	0|0|0|0|0|0|6|1|6|2|0	0.1	0.29	0.1	0.29	0.1	-4.34	0.49	0.39
NLRP3_Nig	Q9CZM2	Rpl15	2|0|0	2	0.67	3	0|0|0|0|0|0|6|1|6|2|0	0.1	0.29	0.1	0.29	0.1	-4.34	0.49	0.39
NLRP3_Nig	P14115	Rpl27a	2|0|0	2	0.67	3	0|0|0|2|0|0|6|2|0|2|3	0.08	0.24	0.08	0.24	0.08	-4.51	0.49	0.39
NLRP3_Nig	P97461	Rps5	2|0|0	2	0.67	3	0|0|0|1|2|0|7|2|1|1|1	0.08	0.25	0.08	0.25	0.08	-4.47	0.49	0.39
NLRP3_Nig	Q9CQV8	Ywhab	2|0|0	2	0.67	3	1|0|0|0|0|0|2|3|4|1|4	0.07	0.21	0.07	0.21	0.07	-4.63	0.49	0.39
NLRP3_Nig	Q9JKF1	Iqgap1	1|6|2	9	3	3	0|0|0|2|1|0|12|2|42|1|8	0	0	0	0	0	-20.95	0.49	0.43
NLRP3_LPS	O70433	Fhl2	0|4|2	6	2	3	5|2|0|14|13|0|6|0|0|7|0	0	0	0	0	0	-16.48	0.47	0.43
NLRP3_Nig	Q9EQP2	Ehd4	1|1|1	3	1	3	0|0|0|0|0|7|8|1|6|0|2	0	0	0	0	0	-5.38	0.46	0.43
NLRP3_Nig	P50516	Atp6v1a	0|0|1	1	0.33	3	0|0|0|0|0|0|0|2|2|0|4	0	0	0	0	0	-2.59	0.46	0.43
NLRP3_Nig	P01867	Igh-3	15|26|25	66	22	3	140|89|93|120|73|1|17|0|2|13|0	0	0	0	0	0	-167.19	0.44	0.43
NLRP3_Nig	P20060	Hexb	8|0|0	8	2.67	3	1|0|0|0|0|15|18|4|4|7|17	0	0	0	0	0	-23.87	0.44	0.42
NLRP3_Nig	Q9CXW4	Rpl11	2|0|0	2	0.67	3	0|0|0|0|0|0|2|6|2|3|4	0.05	0.15	0.05	0.15	0.05	-5.33	0.43	0.4
NLRP3_LPS	P18528	H2-Eb1	2|0|0	2	0.67	3	2|3|8|0|0|0|2|0|0|3|0	0.04	0.13	0.04	0.13	0.04	-5.65	0.41	0.4
NLRP3_Nig	P11438	Lamp1	0|2|0	2	0.67	3	1|2|1|2|2|0|3|3|0|0|4	0.02	0.07	0.02	0.07	0.02	-5.98	0.41	0.4
NLRP3_LPS	P11679	Krt8	1|2|0	3	1	3	3|1|0|21|1|0|0|0|1|0|0	0	0	0	0	0	-8.29	0.41	0.43
NLRP3_Nig	P01638	P01638	0|1|2	3	1	3	8|7|8|4|0|0|0|0|0|0|0	0	0	0	0	0	-8.8	0.41	0.43
NLRP3_LPS	Q9CPR4	Rpl17	1|0|0	1	0.33	3	0|0|0|0|0|0|5|3|0|0|1	0	0	0	0	0	-3.02	0.41	0.43
NLRP3_LPS	Q8BP67	Rpl24	1|0|0	1	0.33	3	0|0|0|0|0|0|3|2|0|2|2	0	0	0	0	0	-2.83	0.41	0.43
NLRP3_LPS	P17879	Hspa1b	1|0|0	1	0.33	3	2|0|1|0|0|0|0|0|0|0|6	0	0	0	0	0	-3.06	0.41	0.43
NLRP3_LPS	P20060	Hexb	7|0|0	7	2.33	3	1|0|0|0|0|15|18|4|4|7|17	0	0	0	0	0	-23.87	0.39	0.42
NLRP3_LPS	Q922B2	Dars	3|0|0	3	1	3	0|0|0|0|0|4|6|1|0|5|13	0.01	0.02	0.01	0.02	0.01	-9.55	0.38	0.41
NLRP3_LPS	P08905	Lyz2	0|1|0	1	0.33	3	0|0|0|2|2|0|1|2|0|0|3	0	0	0	0	0	-3.11	0.37	0.43
NLRP3_Nig	O55029	Copb2	1|0|0	1	0.33	3	0|0|0|0|0|0|1|3|0|2|4	0	0	0	0	0	-3.27	0.37	0.43
NLRP3_Nig	Q9JHU4	Dync1h1	1|0|0	1	0.33	3	0|0|0|0|0|0|2|5|0|0|3	0	0	0	0	0	-3.36	0.37	0.43
NLRP3_Nig	Q9Z2U1	Psma5	1|0|0	1	0.33	3	0|0|0|0|0|0|2|2|0|0|6	0	0	0	0	0	-3.41	0.37	0.43
NLRP3_Nig	P07724	Alb	9|8|6	23	7.67	3	58|47|45|36|26|3|6|2|9|3|4	0	0	0	0	0	-73.27	0.35	0.43
NLRP3_Nig	P24369	Ppib	0|2|2	4	1.33	3	0|0|3|9|0|0|12|6|1|6|6	0	0	0	0	0	-15.23	0.34	0.43
NLRP3_LPS	P11031	Sub1	1|0|2	3	1	3	0|0|0|0|0|0|10|8|7|2|6	0	0	0	0	0	-10.97	0.33	0.43
NLRP3_Nig	P67984	Rpl22	2|0|0	2	0.67	3	2|1|0|1|0|0|4|4|4|4|2	0	0	0	0	0	-7.27	0.33	0.43
NLRP3_LPS	P46638	Rab11b	1|0|0	1	0.33	3	0|0|5|0|0|0|2|2|0|0|2	0	0	0	0	0	-2.8	0.33	0.43
NLRP3_LPS	O09114	Ptgds	0|0|1	1	0.33	3	0|6|5|0|0|0|0|0|0|0|0	0	0	0	0	0	-2.47	0.33	0.43
NLRP3_Nig	Q61838	A2m	1|0|0	1	0.33	3	5|2|0|2|0|0|0|1|0|0|1	0	0	0	0	0	-2.84	0.33	0.43
NLRP3_Nig	Q9JII6	Akr1a1	0|1|0	1	0.33	3	1|0|1|0|0|0|2|2|2|1|2	0	0	0	0	0	-3.17	0.33	0.43
NLRP3_Nig	P01747	P01747	5|0|0	5	1.67	3	13|14|11|10|9|0|0|0|0|0|0	0	0	0	0	0	-20.39	0.32	0.43
NLRP3_LPS	P01629	P01629	2|0|0	2	0.67	3	4|4|4|6|5|0|0|0|0|0|0	0	0	0	0	0	-7.36	0.32	0.43
NLRP3_Nig	P99027	Rplp2	2|0|0	2	0.67	3	0|0|0|1|0|0|8|7|2|1|4	0	0	0	0	0	-7.19	0.32	0.43
NLRP3_LPS	P40124	Cap1	0|0|1	1	0.33	3	0|0|0|0|0|1|1|2|2|0|6	0	0	0	0	0	-3.17	0.31	0.43
NLRP3_LPS	Q60605	Myl6	0|0|1	1	0.33	3	1|0|1|0|0|0|3|2|1|2|2	0	0	0	0	0	-3.59	0.31	0.43
NLRP3_Nig	Q9CQS8	Sec61b	1|0|0	1	0.33	3	0|0|0|3|0|0|3|3|0|3|0	0	0	0	0	0	-3.34	0.31	0.43
NLRP3_Nig	Q60605	Myl6	0|1|0	1	0.33	3	1|0|1|0|0|0|3|2|1|2|2	0	0	0	0	0	-3.59	0.31	0.43
NLRP3_LPS	Q8CAS9	Parp9	6|0|1	7	2.33	3	0|0|0|0|0|0|20|18|23|1|25	0	0	0	0	0	-32.2	0.3	0.43
NLRP3_LPS	P07724	Alb	4|8|7	19	6.33	3	58|47|45|36|26|3|6|2|9|3|4	0	0	0	0	0	-78.85	0.29	0.43
NLRP3_LPS	Q6WVG3	Kctd12	3|0|0	3	1	3	0|0|0|0|1|0|7|9|9|4|9	0	0	0	0	0	-13.53	0.28	0.43
NLRP3_LPS	P47754	Capza2	0|0|1	1	0.33	3	0|0|0|0|0|0|6|3|1|0|3	0	0	0	0	0	-3.56	0.28	0.43
NLRP3_LPS	P01807	P01807	2|0|0	2	0.67	3	0|0|0|16|11|0|0|0|0|0|0	0	0	0	0	0	-8.39	0.27	0.43
NLRP3_LPS	Q6ZWV7	Rpl35	1|0|0	1	0.33	3	1|2|1|0|2|0|1|3|0|0|4	0	0	0	0	0	-4.34	0.26	0.43
NLRP3_LPS	P15535	B4galt1	0|1|0	1	0.33	3	0|7|7|0|0|0|0|0|0|0|0	0	0	0	0	0	-3.72	0.26	0.43
NLRP3_Nig	P06330	Gm5629	12|6|4	22	7.33	3	74|81|74|60|37|0|9|0|0|5|0	0	0	0	0	0	-118.27	0.24	0.43
NLRP3_LPS	Q01853	Vcp	0|2|5	7	2.33	3	0|2|1|1|0|4|21|17|36|7|16	0	0	0	0	0	-39.42	0.24	0.43
NLRP3_LPS	P60122	Ruvbl1	3|0|0	3	1	3	0|0|0|1|0|13|9|1|8|7|7	0	0	0	0	0	-16.15	0.24	0.43
NLRP3_Nig	P60122	Ruvbl1	2|0|1	3	1	3	0|0|0|1|0|13|9|1|8|7|7	0	0	0	0	0	-16.15	0.24	0.43
NLRP3_Nig	Q3U1J4	Ddb1	2|0|0	2	0.67	3	2|0|0|10|0|0|13|2|0|4|0	0	0	0	0	0	-10.34	0.24	0.43
NLRP3_Nig	P17427	Ap2a2	0|1|0	1	0.33	3	0|0|0|0|0|0|4|7|0|0|4	0	0	0	0	0	-4.31	0.24	0.43
NLRP3_LPS	Q8BMK4	Ckap4	1|0|2	3	1	3	0|0|0|3|0|0|17|11|3|0|14	0	0	0	0	0	-16.71	0.23	0.43
NLRP3_LPS	P06330	Gm5629	13|4|3	20	6.67	3	74|81|74|60|37|0|9|0|0|5|0	0	0	0	0	0	-121.72	0.22	0.43
NLRP3_LPS	Q8C3P7	Mettl3	0|1|0	1	0.33	3	0|2|3|3|1|0|2|3|0|3|0	0	0	0	0	0	-5.58	0.22	0.43
NLRP3_Nig	P17225	Ptbp1	0|0|1	1	0.33	3	0|0|0|0|0|0|3|6|0|2|6	0	0	0	0	0	-5.22	0.22	0.43
NLRP3_LPS	Q9CQR4	Acot13	3|2|2	7	2.33	3	4|3|2|16|8|0|15|35|4|12|21	0	0	0	0	0	-38.8	0.21	0.43
NLRP3_LPS	Q99KJ8	Dctn2	1|0|1	2	0.67	3	0|0|0|0|0|0|11|5|0|10|9	0	0	0	0	0	-11.68	0.21	0.43
NLRP3_Nig	Q8VEK3	Hnrnpu	2|0|0	2	0.67	3	0|0|0|0|0|0|17|6|0|8|4	0	0	0	0	0	-11.53	0.21	0.43
NLRP3_LPS	P03987	Tcrg-V1	5|0|0	5	1.67	3	21|17|17|19|7|9|3|0|0|0|0	0	0	0	0	0	-34.81	0.2	0.43
NLRP3_LPS	Q9Z0X1	Aifm1	2|0|0	2	0.67	3	0|0|0|0|0|0|13|8|2|7|6	0	0	0	0	0	-12.14	0.2	0.43
NLRP3_Nig	P28665	Mug1	1|1|0	2	0.67	3	14|3|4|3|8|0|0|0|2|0|2	0	0	0	0	0	-12.19	0.2	0.43
NLRP3_LPS	P50580	Pa2g4	0|1|0	1	0.33	3	0|0|0|0|0|3|2|3|4|0|6	0	0	0	0	0	-5.75	0.2	0.43
NLRP3_Nig	P18528	H2-Eb1	1|0|0	1	0.33	3	2|3|8|0|0|0|2|0|0|3|0	0	0	0	0	0	-5.65	0.2	0.43
NLRP3_LPS	P62242	Rps8	2|0|0	2	0.67	3	1|0|0|3|0|0|10|9|0|4|12	0	0	0	0	0	-13.43	0.19	0.43
NLRP3_LPS	P47963	Rpl13	1|0|0	1	0.33	3	0|0|0|0|0|0|7|2|1|4|5	0	0	0	0	0	-6.07	0.19	0.43
NLRP3_LPS	P01635	Igk-V19-17	5|0|2	7	2.33	3	29|29|27|29|23|0|5|0|0|4|0	0	0	0	0	0	-55.99	0.18	0.43
NLRP3_Nig	Q9CQR4	Acot13	2|2|2	6	2	3	4|3|2|16|8|0|15|35|4|12|21	0	0	0	0	0	-38.8	0.18	0.43
NLRP3_Nig	Q8BFZ9	Erlin2	2|0|0	2	0.67	3	2|0|0|0|0|0|8|9|8|4|10	0	0	0	0	0	-14.37	0.18	0.43
NLRP3_LPS	P03976	Iap	2|0|0	2	0.67	3	10|7|6|9|6|0|2|0|0|2|0	0	0	0	0	0	-14.87	0.17	0.43
NLRP3_LPS	Q8BGH2	Samm50	1|0|0	1	0.33	3	0|0|0|0|0|0|8|0|0|4|10	0	0	0	0	0	-6.51	0.17	0.43
NLRP3_Nig	Q8BGH2	Samm50	1|0|0	1	0.33	3	0|0|0|0|0|0|8|0|0|4|10	0	0	0	0	0	-6.51	0.17	0.43
NLRP3_LPS	P01631	Gm5153	5|0|0	5	1.67	3	22|25|21|21|15|0|4|2|2|2|2	0	0	0	0	0	-44.05	0.16	0.43
NLRP3_LPS	Q3UIR3	Dtx3l	3|0|0	3	1	3	0|0|0|0|0|2|9|9|25|7|15	0	0	0	0	0	-24.18	0.16	0.43
NLRP3_LPS	P51410	Rpl9	1|0|0	1	0.33	3	0|0|0|1|0|0|3|6|4|2|7	0	0	0	0	0	-7.32	0.16	0.43
NLRP3_LPS	P01633	Igk-V19-17	5|5|3	13	4.33	3	68|66|63|56|57|0|4|1|0|0|0	0	0	0	0	0	-111.79	0.15	0.43
NLRP3_LPS	Q9EQP2	Ehd4	0|1|0	1	0.33	3	0|0|0|0|0|7|8|1|6|0|2	0	0	0	0	0	-7.57	0.15	0.43
NLRP3_LPS	P07744	Krt4	0|0|1	1	0.33	3	0|0|21|0|0|0|0|0|0|3|0	0	0	0	0	0	-6.9	0.15	0.43
NLRP3_Nig	P01633	Igk-V19-17	4|4|3	11	3.67	3	68|66|63|56|57|0|4|1|0|0|0	0	0	0	0	0	-111.79	0.13	0.43
NLRP3_Nig	P54116	Stom	3|0|1	4	1.33	3	0|4|0|0|1|0|16|25|21|20|24	0	0	0	0	0	-41.88	0.13	0.43
NLRP3_Nig	Q8CAS9	Parp9	3|0|0	3	1	3	0|0|0|0|0|0|20|18|23|1|25	0	0	0	0	0	-32.2	0.13	0.43
NLRP3_LPS	O35129	Phb2	2|0|0	2	0.67	3	4|0|0|2|6|0|11|9|12|9|3	0	0	0	0	0	-20.26	0.13	0.43
NLRP3_LPS	P01747	P01747	2|0|0	2	0.67	3	13|14|11|10|9|0|0|0|0|0|0	0	0	0	0	0	-20.39	0.13	0.43
NLRP3_LPS	P61982	Ywhag	0|1|0	1	0.33	3	0|2|1|0|0|0|4|5|6|6|4	0	0	0	0	0	-9.53	0.13	0.43
NLRP3_Nig	P61982	Ywhag	0|1|0	1	0.33	3	0|2|1|0|0|0|4|5|6|6|4	0	0	0	0	0	-9.53	0.13	0.43
NLRP3_Nig	P03987	Tcrg-V1	3|0|0	3	1	3	21|17|17|19|7|9|3|0|0|0|0	0	0	0	0	0	-34.81	0.12	0.43
NLRP3_Nig	Q8BTM8	Flna	2|0|0	2	0.67	3	6|0|0|13|4|0|2|6|26|0|4	0	0	0	0	0	-21.86	0.12	0.43
NLRP3_LPS	Q8R570	Snap47	1|0|0	1	0.33	3	6|6|3|8|7|0|0|0|0|0|0	0	0	0	0	0	-10.15	0.12	0.43
NLRP3_LPS	O09159	Man2b1	0|0|1	1	0.33	3	0|0|0|0|0|2|14|0|8|6|0	0	0	0	0	0	-9.88	0.12	0.43
NLRP3_LPS	Q9D0E1	Hnrnpm	6|0|0	6	2	3	1|2|1|0|2|0|57|32|0|48|59	0	0	0	0	0	-78.29	0.11	0.43
NLRP3_Nig	P01872	Ighm	3|0|0	3	1	3	20|17|14|15|13|0|7|5|4|4|0	0	0	0	0	0	-37.4	0.11	0.43
NLRP3_Nig	Q3UIR3	Dtx3l	2|0|0	2	0.67	3	0|0|0|0|0|2|9|9|25|7|15	0	0	0	0	0	-24.18	0.11	0.43
NLRP3_LPS	Q01149	Col1a2	1|0|0	1	0.33	3	0|0|0|2|1|1|7|5|6|6|4	0	0	0	0	0	-11.15	0.11	0.43
NLRP3_LPS	Q99PL5	Rrbp1	1|0|0	1	0.33	3	0|0|0|0|5|0|10|11|0|0|6	0	0	0	0	0	-10.81	0.11	0.43
NLRP3_LPS	P01783	Igh-VJ558	2|0|0	2	0.67	3	25|12|14|20|9|0|2|0|0|1|0	0	0	0	0	0	-30.68	0.09	0.43
NLRP3_LPS	Q8BFZ9	Erlin2	1|0|0	1	0.33	3	2|0|0|0|0|0|8|9|8|4|10	0	0	0	0	0	-14.37	0.09	0.43
NLRP3_LPS	Q6ZWX6	Eif2s1	0|0|1	1	0.33	3	0|0|0|0|2|0|10|12|3|5|8	0	0	0	0	0	-13.89	0.09	0.43
NLRP3_Nig	P03976	Iap	1|0|0	1	0.33	3	10|7|6|9|6|0|2|0|0|2|0	0	0	0	0	0	-14.87	0.09	0.43
NLRP3_Nig	P62242	Rps8	1|0|0	1	0.33	3	1|0|0|3|0|0|10|9|0|4|12	0	0	0	0	0	-13.43	0.09	0.43
NLRP3_LPS	Q9D051	Pdhb	1|0|0	1	0.33	3	0|0|0|0|0|0|11|15|3|6|12	0	0	0	0	0	-16.39	0.08	0.43
NLRP3_LPS	P19253	Rpl13a	0|1|0	1	0.33	3	0|0|0|1|1|0|11|11|2|6|15	0	0	0	0	0	-16.43	0.08	0.43
NLRP3_LPS	P14148	Rpl7	0|0|1	1	0.33	3	0|0|0|1|0|1|19|7|6|8|5	0	0	0	0	0	-16.38	0.08	0.43
NLRP3_Nig	Q9D051	Pdhb	1|0|0	1	0.33	3	0|0|0|0|0|0|11|15|3|6|12	0	0	0	0	0	-16.39	0.08	0.43
NLRP3_Nig	O08808	Diaph1	0|3|0	3	1	3	0|0|0|0|0|18|29|17|66|6|24	0	0	0	0	0	-61.35	0.07	0.43
NLRP3_Nig	O35129	Phb2	1|0|0	1	0.33	3	4|0|0|2|6|0|11|9|12|9|3	0	0	0	0	0	-20.26	0.07	0.43
NLRP3_Nig	Q9D8E6	Rpl4	1|0|0	1	0.33	3	0|0|0|0|0|2|19|9|2|9|9	0	0	0	0	0	-17.61	0.07	0.43
NLRP3_Nig	P08101	Fcgr2	1|0|0	1	0.33	3	0|0|0|1|1|13|0|2|8|12|19	0	0	0	0	0	-19.86	0.07	0.43
NLRP3_LPS	P01636	Igk-V19-17	2|0|0	2	0.67	3	26|24|22|26|20|0|1|0|0|0|0	0	0	0	0	0	-45.11	0.06	0.43
NLRP3_Nig	P01636	Igk-V19-17	2|0|0	2	0.67	3	26|24|22|26|20|0|1|0|0|0|0	0	0	0	0	0	-45.11	0.06	0.43
NLRP3_LPS	P84750	P84750	0|1|0	1	0.33	3	14|12|12|8|11|0|0|0|0|0|0	0	0	0	0	0	-20.39	0.06	0.43
NLRP3_Nig	Q9D2G2	Dlst	0|1|0	1	0.33	3	2|0|2|2|4|11|10|8|7|7|7	0	0	0	0	0	-22.16	0.06	0.43
NLRP3_LPS	P01868	Ighg1	6|4|3	13	4.33	3	155|188|173|266|221|1|13|0|2|9|2	0	0	0	0	0	-399.53	0.05	0.43
NLRP3_Nig	Q9D0E1	Hnrnpm	3|0|0	3	1	3	1|2|1|0|2|0|57|32|0|48|59	0	0	0	0	0	-78.29	0.05	0.43
NLRP3_Nig	P01868	Ighg1	6|2|2	10	3.33	3	155|188|173|266|221|1|13|0|2|9|2	0	0	0	0	0	-404.37	0.04	0.43
NLRP3_LPS	P01639	Gm5571	1|0|0	1	0.33	3	20|22|23|18|8|0|0|0|0|0|0	0	0	0	0	0	-33.79	0.04	0.43
NLRP3_LPS	P01630	Gm5153	1|0|0	1	0.33	3	21|18|19|15|25|0|2|0|0|2|0	0	0	0	0	0	-38.29	0.04	0.43
NLRP3_LPS	Q8R1A4	Dock7	1|0|0	1	0.33	3	0|0|0|0|0|5|22|10|37|14|9	0	0	0	0	0	-36.18	0.04	0.43
NLRP3_Nig	Q8R1A4	Dock7	1|0|0	1	0.33	3	0|0|0|0|0|5|22|10|37|14|9	0	0	0	0	0	-36.18	0.04	0.43
NLRP3_Nig	P01635	Igk-V19-17	1|0|0	1	0.33	3	29|29|27|29|23|0|5|0|0|4|0	0	0	0	0	0	-55.99	0.03	0.43
NLRP3_Nig	P01631	Gm5153	1|0|0	1	0.33	3	22|25|21|21|15|0|4|2|2|2|2	0	0	0	0	0	-44.05	0.03	0.43
NLRP3_Nig	Q01853	Vcp	0|0|1	1	0.33	3	0|2|1|1|0|4|21|17|36|7|16	0	0	0	0	0	-39.42	0.03	0.43
NLRP3_LPS	Q62191	Trim21	1|0|0	1	0.33	3	0|0|0|0|0|44|23|16|49|11|22	0	0	0	0	0	-63.46	0.02	0.43
NLRP3_LPS	P01863	Ighg	4|1|1	6	2	3	390|296|286|295|225|0|0|0|0|0|0	0	0	0	0	0	-597.84	0.01	0.43

## Sheet: S5B
Bait	Prey	PreyGene	Spec	SpecSum	AvgSpec	NumReplicates	ctrlCounts	AvgP	MaxP	TopoAvgP	TopoMaxP	SaintScore	logOddsScore	FoldChange	BFDR	Known_PPI
NLRP3_LPS	Q62393-2	Tpd52	310|179|182	671	223.67	3	0|0|0|0|0|0|0|0|0|0|0	1	1	1	1	1	258.84	2236.67	0
NLRP3_LPS	Q8R4B8	Nlrp3	293|98|104	495	165	3	0|0|0|0|0|0|0|1|0|0|0	1	1	1	1	1	144.33	1650	0	Y
NLRP3_LPS	Q05860-5	Fmn1	137|82|89	308	102.67	3	0|0|0|0|0|0|0|0|0|0|0	1	1	1	1	1	121.62	1026.67	0
NLRP3_LPS	Q8BFR5	Tufm	156|141|154	451	150.33	3	0|0|0|1|0|0|0|2|0|2|1	1	1	1	1	1	199.51	275.61	0
NLRP3_LPS	Q99LE6	Abcf2	27|10|11	48	16	3	0|0|0|0|0|0|0|0|0|0|0	1	1	1	1	1	17.6	160	0
NLRP3_LPS	Q80Z25	Ofd1	12|14|20	46	15.33	3	0|0|0|0|0|0|0|0|0|0|0	1	1	1	1	1	20.65	153.33	0
NLRP3_LPS	O35316	Slc6a6	12|17|16	45	15	3	0|0|0|0|0|0|0|0|0|0|0	1	1	1	1	1	20.65	150	0
NLRP3_LPS	Q9WV54	Asah1	23|8|9	40	13.33	3	0|0|0|0|0|0|1|0|0|0|0	1	1	1	1	1	14.49	133.33	0
NLRP3_LPS	Q9QY06	Myo9b	24|4|10	38	12.67	3	0|0|0|0|0|0|0|0|0|0|0	1	1	1	1	1	7.99	126.67	0
NLRP3_LPS	P70191	Traf5	28|2|6	36	12	3	0|0|0|0|0|0|0|0|0|0|0	1	1	1	1	1	4.4	120	0
NLRP3_LPS	Q8C3F2	Fam120c	12|9|11	32	10.67	3	0|0|0|0|0|0|0|0|0|0|0	1	1	1	1	1	16.05	106.67	0
NLRP3_LPS	Q9QZE5	Copg1	25|2|4	31	10.33	3	0|0|0|0|0|0|0|0|0|0|1	1	1	1	1	1	4.4	103.33	0
NLRP3_LPS	Q9Z2I9	Sucla2	9|12|10	31	10.33	3	0|0|0|0|0|0|0|0|0|0|0	1	1	1	1	1	16.05	103.33	0
NLRP3_LPS	Q922W5	Pycr1	17|24|29	70	23.33	3	0|0|0|3|0|0|0|0|0|0|0	1	1	1	1	1	9.9	85.56	0
NLRP3_LPS	Q8VDN2	Atp1a1	10|4|9	23	7.67	3	0|0|0|0|0|0|0|1|0|0|0	1	1	1	1	1	7.99	76.67	0
NLRP3_LPS	Q6A0A9	FAM120A	24|14|18	56	18.67	3	0|0|0|0|0|0|0|2|0|0|1	1	1	1	1	1	14.81	68.44	0
NLRP3_LPS	Q9QZD8	Slc25a10	12|4|4	20	6.67	3	0|0|0|0|0|0|0|0|0|0|0	1	1	1	1	1	7.99	66.67	0
NLRP3_LPS	Q9CY27	Tecr	11|4|4	19	6.33	3	0|0|0|0|0|0|0|0|0|0|0	1	1	1	1	1	7.99	63.33	0
NLRP3_LPS	Q9CZE3	Rab32	13|3|2	18	6	3	0|0|0|0|0|0|0|0|0|0|0	1	1	1	1	1	4.4	60	0
NLRP3_LPS	Q9WUA3	Pfkp	16|7|7	30	10	3	0|0|0|0|0|0|0|0|0|0|2	1	1	1	1	1	7.49	55	0
NLRP3_LPS	Q9Z0M5	Lipa	3|8|5	16	5.33	3	1|0|0|0|0|0|0|0|0|0|0	1	1	1	1	1	6.24	53.33	0
NLRP3_LPS	Q61420	Slc35a1	6|4|5	15	5	3	0|0|0|0|0|0|0|0|0|0|0	1	1	1	1	1	7.99	50	0
NLRP3_LPS	P11499	Hsp90ab1	21|15|16	52	17.33	3	1|0|0|0|0|2|0|1|0|0|0	1	1	1	1	1	20.86	47.67	0
NLRP3_LPS	P11928	Oas1a	20|8|9	37	12.33	3	0|0|0|0|0|0|0|3|0|0|0	1	1	1	1	1	6.24	45.22	0
NLRP3_LPS	Q8VD65	Pik3r4	7|2|4	13	4.33	3	0|0|0|0|0|0|0|0|0|0|0	1	1	1	1	1	4.4	43.33	0
NLRP3_LPS	Q9EQH2	Erap1	37|2|8	47	15.67	3	2|0|0|0|0|0|0|1|0|0|1	0.96	1	0.96	1	0.96	1.95	43.08	0
NLRP3_LPS	Q6R5N8	Tlr13	3|2|7	12	4	3	0|0|0|0|0|0|0|0|0|0|1	1	1	1	1	1	4.4	40	0
NLRP3_LPS	P10833	Rras	4|3|4	11	3.67	3	0|0|0|0|0|0|0|0|0|0|0	1	1	1	1	1	6.24	36.67	0
NLRP3_LPS	G5E829	Atp2b1	18|6|15	39	13	3	0|0|0|0|1|0|0|2|0|0|1	1	1	1	1	1	7.85	35.75	0
NLRP3_LPS	Q61703	Itih2	3|2|5	10	3.33	3	0|0|0|0|0|0|0|0|0|0|0	1	1	1	1	1	4.4	33.33	0
NLRP3_LPS	Q8R1V4	Tmed4	6|2|2	10	3.33	3	0|0|0|0|0|0|0|0|0|0|0	0.99	1	0.99	1	0.99	4.4	33.33	0
NLRP3_LPS	Q9JKK7	Tmod2	4|2|3	9	3	3	1|0|0|0|0|0|0|0|0|0|0	1	1	1	1	1	4.4	30	0
NLRP3_LPS	O88668	Creg1	9|5|2	16	5.33	3	0|0|0|0|0|0|0|0|2|0|0	0.99	1	0.99	1	0.99	3.2	29.33	0
NLRP3_LPS	Q61333	Tnfaip2	10|3|3	16	5.33	3	0|0|0|2|0|0|0|0|0|0|0	0.99	1	0.99	1	0.99	4.24	29.33	0
NLRP3_LPS	P35564	Canx	18|3|2	23	7.67	3	0|0|0|0|0|0|0|3|0|0|0	0.97	1	0.97	1	0.97	2.64	28.11	0
NLRP3_LPS	Q9D6F9	Tubb4a	2|2|4	8	2.67	3	0|0|0|0|0|0|0|0|0|0|0	0.99	1	0.99	1	0.99	4.4	26.67	0
NLRP3_LPS	Q5SVR0	Tbc1d9b	4|2|2	8	2.67	3	0|0|0|0|0|0|0|0|0|0|0	0.99	1	0.99	1	0.99	4.4	26.67	0
NLRP3_LPS	Q99JR1	Sfxn1	12|4|5	21	7	3	2|0|0|1|0|0|0|0|0|0|0	1	1	1	1	1	4.81	25.67	0
NLRP3_LPS	Q60932	Vdac1	17|12|4	33	11	3	3|0|0|0|2|0|0|0|0|0|0	0.99	1	0.99	1	0.99	3.32	24.2	0
NLRP3_LPS	P23506	Pcmt1	16|7|8	31	10.33	3	5|0|0|0|0|0|0|0|0|0|0	0.99	1	0.99	1	0.99	4.57	22.73	0
NLRP3_LPS	E9Q555	Rnf213	77|5|9	91	30.33	3	0|0|0|0|0|0|1|12|0|0|2	0.96	1	0.96	1	0.96	2.24	22.24	0
NLRP3_LPS	Q9QYJ0	Dnaja2	23|3|7	33	11	3	0|0|0|0|0|2|2|0|0|0|2	0.97	1	0.97	1	0.97	2.32	20.17	0	Y
NLRP3_LPS	Q99LR1	Abhd12	13|4|5	22	7.33	3	1|0|0|0|0|0|1|0|0|0|2	1	1	1	1	1	4.9	20.17	0
NLRP3_LPS	Q9WU81	Slc37a2	3|4|4	11	3.67	3	0|0|0|0|2|0|0|0|0|0|0	0.99	0.99	0.99	0.99	0.99	4.24	20.17	0
NLRP3_LPS	Q791T5	Mtch1	2|2|2	6	2	3	0|0|0|0|0|0|0|0|0|0|0	0.99	0.99	0.99	0.99	0.99	4.4	20	0	Y
NLRP3_Nig	Q8R4B8	Nlrp3	167|72|81	320	106.67	3	0|0|0|0|0|0|0|1|0|0|0	1	1	1	1	1	107.41	1066.67	0	Y
NLRP3_Nig	Q05860-5	Fmn1	101|97|85	283	94.33	3	0|0|0|0|0|0|0|0|0|0|0	1	1	1	1	1	125.88	943.33	0
NLRP3_Nig	Q8BFR5	Tufm	152|129|132	413	137.67	3	0|0|0|1|0|0|0|2|0|2|1	1	1	1	1	1	182.5	252.39	0
NLRP3_Nig	O35316	Slc6a6	13|16|15	44	14.67	3	0|0|0|0|0|0|0|0|0|0|0	1	1	1	1	1	22.17	146.67	0
NLRP3_Nig	Q64525	Hist2h2bb	6|12|11	29	9.67	3	0|0|0|0|0|0|0|0|0|0|0	1	1	1	1	1	11.3	96.67	0
NLRP3_Nig	Q922W5	Pycr1	41|14|17	72	24	3	0|0|0|3|0|0|0|0|0|0|0	1	1	1	1	1	8.76	88	0
NLRP3_Nig	Q99LE6	Abcf2	18|3|5	26	8.67	3	0|0|0|0|0|0|0|0|0|0|0	1	1	1	1	1	6.24	86.67	0
NLRP3_Nig	Q6A0A9	FAM120A	24|15|14	53	17.67	3	0|0|0|0|0|0|0|2|0|0|1	1	1	1	1	1	14.81	64.78	0
NLRP3_Nig	Q80Z25	Ofd1	10|7|2	19	6.33	3	0|0|0|0|0|0|0|0|0|0|0	1	1	1	1	1	4.4	63.33	0
NLRP3_Nig	Q8C3F2	Fam120c	5|6|3	14	4.67	3	0|0|0|0|0|0|0|0|0|0|0	1	1	1	1	1	6.24	46.67	0
NLRP3_Nig	Q9CQW2	Arl8b	6|3|3	12	4	3	0|0|0|0|1|0|0|0|0|0|0	1	1	1	1	1	6.24	40	0
NLRP3_Nig	Q61420	Slc35a1	5|3|4	12	4	3	0|0|0|0|0|0|0|0|0|0|0	1	1	1	1	1	6.24	40	0
NLRP3_Nig	Q61703	Itih2	4|5|3	12	4	3	0|0|0|0|0|0|0|0|0|0|0	1	1	1	1	1	6.24	40	0
NLRP3_Nig	Q8CAQ8	Immt	58|30|21	109	36.33	3	2|0|0|0|0|0|0|4|0|0|5	1	1	1	1	1	8.16	36.33	0
NLRP3_Nig	Q8CGP5	Hist1h2af	4|3|3	10	3.33	3	0|0|0|0|0|0|0|0|0|0|0	1	1	1	1	1	6.24	33.33	0
NLRP3_Nig	P11928	Oas1a	17|5|3	25	8.33	3	0|0|0|0|0|0|0|3|0|0|0	0.99	1	0.99	1	0.99	3.45	30.56	0
NLRP3_Nig	P11499	Hsp90ab1	11|10|3	24	8	3	1|0|0|0|0|2|0|1|0|0|0	0.99	1	0.99	1	0.99	3.42	22	0
NLRP3_Nig	Q61333	Tnfaip2	6|3|3	12	4	3	0|0|0|2|0|0|0|0|0|0|0	0.99	1	0.99	1	0.99	4.24	22	0
